# Supplementary material for: Assessing regulatory features of the current transcriptional network of Saccharomyces cerevisiae
Source: Sci Rep. 2020 Oct 20;10:17744. doi: 10.1038/s41598-020-74043-7 (PMC7575604; doi:10.1038/s41598-020-74043-7)
Supplement: Supplementary file 1 — Supplementary Information 1. [file 41598_2020_74043_MOESM1_ESM.zip]

Archive with 4 entries (4 files):
- Costanzo_dataset.txt
- Balaji_dataset.txt
- yeast2017-full-conds-net.txt
- yeast2019-full-conds-net.txt
