# Supplementary material for: Assessing regulatory features of the current transcriptional network of Saccharomyces cerevisiae
Source: Sci Rep. 2020 Oct 20;10:17744. doi: 10.1038/s41598-020-74043-7 (PMC7575604; doi:10.1038/s41598-020-74043-7)
Supplement: Supplementary file 1 — Supplementary Information 1. [file 41598_2020_74043_MOESM1_ESM.zip › Costanzo_dataset.txt]

1	194	1
4	8	1
4	20	1
4	74	1
4	107	1
4	144	1
4	397	1
4	422	1
4	446	1
4	478	1
4	479	1
4	533	1
4	607	1
6	82	1
6	118	1
6	159	1
6	256	1
6	469	1
24	8	1
24	20	1
24	21	1
24	114	1
24	187	1
24	233	1
24	393	1
24	422	1
30	352	1
30	558	1
31	561	1
46	42	1
46	47	1
48	364	1
58	11	1
58	15	1
58	16	1
58	18	1
58	252	1
60	20	1
60	181	1
60	256	1
61	20	1
61	181	1
61	197	1
61	256	1
67	8	1
67	66	1
67	288	1
67	304	1
67	336	1
68	128	1
68	200	1
68	343	1
68	344	1
68	345	1
68	347	1
68	351	1
68	446	1
68	498	1
68	597	1
71	20	1
71	21	1
77	194	1
78	125	1
78	194	1
81	125	1
87	86	1
92	160	1
113	160	1
113	231	1
113	415	1
122	120	1
122	121	1
122	490	1
122	524	1
123	173	1
123	438	1
136	62	1
136	130	1
136	131	1
136	132	1
136	133	1
136	134	1
136	135	1
136	140	1
136	156	1
136	157	1
136	207	1
136	213	1
136	439	1
136	440	1
136	441	1
136	613	1
136	614	1
137	136	1
137	205	1
137	616	1
138	614	1
138	616	1
180	97	1
185	364	1
185	554	1
185	555	1
196	553	1
199	1	1
199	30	1
199	31	1
199	197	1
199	198	1
199	200	1
199	203	1
199	352	1
202	193	1
202	197	1
202	198	1
202	200	1
202	201	1
202	203	1
202	204	1
202	212	1
202	314	1
202	341	1
202	363	1
202	380	1
202	399	1
207	136	1
207	137	1
207	205	1
207	220	1
209	10	1
209	14	1
209	16	1
209	17	1
209	19	1
209	35	1
209	36	1
209	37	1
209	38	1
209	39	1
209	40	1
209	41	1
209	43	1
209	44	1
209	45	1
209	49	1
209	50	1
209	108	1
209	109	1
209	130	1
209	134	1
209	211	1
209	220	1
209	224	1
209	234	1
209	247	1
209	248	1
209	249	1
209	250	1
209	251	1
209	253	1
209	257	1
209	258	1
209	290	1
209	291	1
209	292	1
209	311	1
209	317	1
209	318	1
209	319	1
209	320	1
209	323	1
209	344	1
209	345	1
209	349	1
209	432	1
209	506	1
209	510	1
209	588	1
209	598	1
209	599	1
209	600	1
209	601	1
210	20	1
210	33	1
210	219	1
210	226	1
210	476	1
210	486	1
210	487	1
210	567	1
210	579	1
210	580	1
218	413	1
221	51	1
221	52	1
221	53	1
221	54	1
221	62	1
221	130	1
221	131	1
221	132	1
221	133	1
221	134	1
221	135	1
221	136	1
221	137	1
221	140	1
221	156	1
221	157	1
221	193	1
221	205	1
221	207	1
221	213	1
221	214	1
221	220	1
221	224	1
221	425	1
221	439	1
221	440	1
221	441	1
221	613	1
221	616	1
235	160	1
236	7	1
236	119	1
236	124	1
236	125	1
236	126	1
236	128	1
236	166	1
236	242	1
236	254	1
236	284	1
236	445	1
236	472	1
236	524	1
236	525	1
237	2	1
237	7	1
237	49	1
237	504	1
238	49	1
239	335	1
240	165	1
240	296	1
240	297	1
240	407	1
240	409	1
262	120	1
262	121	1
262	143	1
262	261	1
262	263	1
262	264	1
262	265	1
262	268	1
262	305	1
262	477	1
262	547	1
262	548	1
262	550	1
262	612	1
293	146	1
293	259	1
293	294	1
293	342	1
293	458	1
293	467	1
293	468	1
293	509	1
293	529	1
293	531	1
293	534	1
293	537	1
293	538	1
295	293	1
295	686	1
298	23	1
298	409	1
298	414	1
299	5	1
299	85	1
299	88	1
299	89	1
299	95	1
299	164	1
299	170	1
299	171	1
299	233	1
299	255	1
299	297	1
299	298	1
299	302	1
299	374	1
299	400	1
299	433	1
303	106	1
307	91	1
307	306	1
317	213	1
317	290	1
317	291	1
317	292	1
317	315	1
317	316	1
317	318	1
322	320	1
322	321	1
322	323	1
322	325	1
322	326	1
327	112	1
327	116	1
327	117	1
327	119	1
327	188	1
327	190	1
327	639	1
327	649	1
331	329	1
332	75	1
332	76	1
332	82	1
332	83	1
332	84	1
332	98	1
332	99	1
332	115	1
332	139	1
332	150	1
332	153	1
332	154	1
332	368	1
332	369	1
332	416	1
332	418	1
332	419	1
332	420	1
332	427	1
332	428	1
332	448	1
332	449	1
332	450	1
332	451	1
332	452	1
332	461	1
332	462	1
332	463	1
332	470	1
332	527	1
332	571	1
332	572	1
332	592	1
332	602	1
332	608	1
332	618	1
334	39	1
334	63	1
334	64	1
334	80	1
334	96	1
334	97	1
334	352	1
334	414	1
334	557	1
334	558	1
334	561	1
334	573	1
349	343	1
349	344	1
349	345	1
349	346	1
349	347	1
349	348	1
349	350	1
355	67	1
355	125	1
355	152	1
355	197	1
355	202	1
355	237	1
355	239	1
355	273	1
355	276	1
355	277	1
355	279	1
355	304	1
355	330	1
355	383	1
355	460	1
355	563	1
355	564	1
355	565	1
355	595	1
355	630	1
355	635	1
355	637	1
355	638	1
355	652	1
355	654	1
355	684	1
356	67	1
356	152	1
356	276	1
356	304	1
356	460	1
356	595	1
356	630	1
356	635	1
356	637	1
356	638	1
356	652	1
356	654	1
357	3	1
357	32	1
357	242	1
359	364	1
359	555	1
360	28	1
360	29	1
360	34	1
360	110	1
360	119	1
360	142	1
360	152	1
360	215	1
360	219	1
360	222	1
360	229	1
360	230	1
360	260	1
360	263	1
360	264	1
360	265	1
360	266	1
360	267	1
360	273	1
360	338	1
360	362	1
360	399	1
360	417	1
360	454	1
360	525	1
360	535	1
360	548	1
360	549	1
360	590	1
360	595	1
360	606	1
360	612	1
360	640	1
360	651	1
360	658	1
361	28	1
361	29	1
361	34	1
361	110	1
361	119	1
361	152	1
361	215	1
361	219	1
361	222	1
361	229	1
361	230	1
361	260	1
361	263	1
361	264	1
361	265	1
361	266	1
361	267	1
361	273	1
361	338	1
361	362	1
361	399	1
361	417	1
361	454	1
361	525	1
361	535	1
361	548	1
361	549	1
361	590	1
361	595	1
361	606	1
361	640	1
361	658	1
363	274	1
363	278	1
366	611	1
367	554	1
370	447	1
371	65	1
371	111	1
371	114	1
371	141	1
371	158	1
371	168	1
371	187	1
371	289	1
371	337	1
371	370	1
371	394	1
371	395	1
371	422	1
371	423	1
371	442	1
371	443	1
371	536	1
371	581	1
371	631	1
371	650	1
371	662	1
371	669	1
384	206	1
384	275	1
384	282	1
384	300	1
384	385	1
384	386	1
384	387	1
384	388	1
384	389	1
384	523	1
384	561	1
384	624	1
384	665	1
384	672	1
388	275	1
388	282	1
388	300	1
388	389	1
388	523	1
388	665	1
402	365	1
405	182	1
405	183	1
405	256	1
405	318	1
405	403	1
405	404	1
405	409	1
405	410	1
405	411	1
405	600	1
406	409	1
408	343	1
408	403	1
408	404	1
408	409	1
408	410	1
408	411	1
408	412	1
408	439	1
408	440	1
408	528	1
421	20	1
424	619	1
424	620	1
424	621	1
424	622	1
453	3	1
453	20	1
453	63	1
453	74	1
453	161	1
453	162	1
453	225	1
453	250	1
453	397	1
453	414	1
453	474	1
453	475	1
453	484	1
453	485	1
453	488	1
455	55	1
455	69	1
455	173	1
455	177	1
455	178	1
455	179	1
455	188	1
455	189	1
455	191	1
455	192	1
455	589	1
456	9	1
456	74	1
456	161	1
456	170	1
456	171	1
456	197	1
456	290	1
456	453	1
456	512	1
456	573	1
456	594	1
464	272	1
465	274	1
465	277	1
465	278	1
465	279	1
465	444	1
466	146	1
466	147	1
466	293	1
466	686	1
469	101	1
469	293	1
469	686	1
472	3	1
472	32	1
472	106	1
472	110	1
472	126	1
472	166	1
472	216	1
472	242	1
472	373	1
473	413	1
483	426	1
483	481	1
492	103	1
492	286	1
493	93	1
493	94	1
493	148	1
493	287	1
494	7	1
494	93	1
494	94	1
494	287	1
495	7	1
505	294	1
505	297	1
505	561	1
512	21	1
512	57	1
512	194	1
512	256	1
512	409	1
512	469	1
512	529	1
512	554	1
512	555	1
512	561	1
512	569	1
512	687	1
513	336	1
515	27	1
515	70	1
515	119	1
515	127	1
515	129	1
515	151	1
515	228	1
515	267	1
515	268	1
515	324	1
515	399	1
515	524	1
515	576	1
515	602	1
515	603	1
515	604	1
515	627	1
515	634	1
515	656	1
515	659	1
515	679	1
516	234	1
516	249	1
516	564	1
520	118	1
520	197	1
520	297	1
520	425	1
520	564	1
521	256	1
521	425	1
521	555	1
522	20	1
522	21	1
522	197	1
522	198	1
522	256	1
522	297	1
522	555	1
522	564	1
539	9	1
539	100	1
539	101	1
539	102	1
539	256	1
539	269	1
539	270	1
539	316	1
539	499	1
539	571	1
539	572	1
539	574	1
540	21	1
540	245	1
540	246	1
540	269	1
540	271	1
540	409	1
541	269	1
541	270	1
542	269	1
542	270	1
543	21	1
543	71	1
543	269	1
543	270	1
544	9	1
544	197	1
544	577	1
551	107	1
551	274	1
551	278	1
551	285	1
556	25	1
556	26	1
556	57	1
556	59	1
556	64	1
556	90	1
556	91	1
556	100	1
556	143	1
556	145	1
556	167	1
556	169	1
556	175	1
556	176	1
556	194	1
556	195	1
556	208	1
556	217	1
556	271	1
556	283	1
556	301	1
556	306	1
556	308	1
556	354	1
556	358	1
556	364	1
556	381	1
556	390	1
556	398	1
556	401	1
556	411	1
556	429	1
556	430	1
556	431	1
556	434	1
556	491	1
556	496	1
556	500	1
556	508	1
556	526	1
556	530	1
556	545	1
556	546	1
556	549	1
556	552	1
556	557	1
556	561	1
556	590	1
556	593	1
556	605	1
556	623	1
556	629	1
556	633	1
556	636	1
556	641	1
556	642	1
556	643	1
556	644	1
556	645	1
556	646	1
556	647	1
556	648	1
556	654	1
556	655	1
556	657	1
556	660	1
556	664	1
556	666	1
556	668	1
556	670	1
556	671	1
562	56	1
566	519	1
566	533	1
569	561	1
570	256	1
571	72	1
571	73	1
571	379	1
572	100	1
572	101	1
572	118	1
572	256	1
573	48	1
573	82	1
573	118	1
573	159	1
573	256	1
573	381	1
573	382	1
573	469	1
573	511	1
575	21	1
578	59	1
578	64	1
578	100	1
578	143	1
578	145	1
578	163	1
578	208	1
578	271	1
578	312	1
578	313	1
578	354	1
578	358	1
578	364	1
578	401	1
578	431	1
578	434	1
578	470	1
578	491	1
578	496	1
578	508	1
578	530	1
578	545	1
578	546	1
578	549	1
578	568	1
578	590	1
578	593	1
578	605	1
578	623	1
578	629	1
578	633	1
578	636	1
578	641	1
578	642	1
578	643	1
578	647	1
578	648	1
578	654	1
578	655	1
578	657	1
578	660	1
578	667	1
578	670	1
578	671	1
582	391	1
582	407	1
582	583	1
582	584	1
582	585	1
582	586	1
582	587	1
582	653	1
609	30	1
609	32	1
609	57	1
609	126	1
609	160	1
609	197	1
609	198	1
609	234	1
609	256	1
609	293	1
609	352	1
609	353	1
609	376	1
609	377	1
609	378	1
609	469	1
609	470	1
609	471	1
609	472	1
609	552	1
609	557	1
609	559	1
609	560	1
609	561	1
615	613	1
615	614	1
615	616	1
617	8	1
617	57	1
617	63	1
617	64	1
617	74	1
617	88	1
617	89	1
617	114	1
617	149	1
617	187	1
617	197	1
617	259	1
617	262	1
617	291	1
617	294	1
617	297	1
617	298	1
617	299	1
617	339	1
617	340	1
617	342	1
617	374	1
617	393	1
617	413	1
617	422	1
617	423	1
617	457	1
617	458	1
617	459	1
617	468	1
617	469	1
617	514	1
617	517	1
617	529	1
617	531	1
617	532	1
617	591	1
617	674	1
624	97	1
624	100	1
624	102	1
624	127	1
624	518	1
625	27	1
625	70	1
625	79	1
625	119	1
625	127	1
625	129	1
625	142	1
625	186	1
625	223	1
625	227	1
625	228	1
625	232	1
625	249	1
625	264	1
625	267	1
625	268	1
625	324	1
625	375	1
625	399	1
625	435	1
625	437	1
625	482	1
625	489	1
625	524	1
625	525	1
625	547	1
625	576	1
625	596	1
625	602	1
625	603	1
625	604	1
625	610	1
625	632	1
625	634	1
625	656	1
625	659	1
625	661	1
625	679	1
626	160	1
672	523	1
672	665	1
673	22	1
673	155	1
673	174	1
673	333	1
673	662	1
673	663	1
673	675	1
673	676	1
673	677	1
673	678	1
680	35	1
680	37	1
680	39	1
680	41	1
680	63	1
680	64	1
681	10	1
681	12	1
681	13	1
681	14	1
681	17	1
681	19	1
681	250	1
681	253	1
682	64	1
682	130	1
682	131	1
682	133	1
682	135	1
682	156	1
682	157	1
682	613	1
683	74	1
683	161	1
683	162	1
683	172	1
683	396	1
683	397	1
683	398	1
683	399	1
683	594	1
684	49	1
684	93	1
684	104	1
684	105	1
684	107	1
684	124	1
684	125	1
684	128	1
684	216	1
684	241	1
684	243	1
684	244	1
684	309	1
684	310	1
684	319	1
684	392	1
684	436	1
684	445	1
684	446	1
684	480	1
684	501	1
684	502	1
684	503	1
684	525	1
684	628	1
685	126	1
685	160	1
685	197	1
685	198	1
685	277	1
685	279	1
685	564	1
686	293	1
687	30	1
687	239	1
687	256	1
687	274	1
687	278	1
687	280	1
687	281	1
687	334	1
687	353	1
687	372	1
687	403	1
687	404	1
687	409	1
687	412	1
687	497	1
687	507	1
687	554	1
687	555	1
687	558	1
688	125	1
688	146	1
688	147	1
688	182	1
688	184	1
688	272	1
688	277	1
688	279	1
688	328	1
688	564	1
