# Supplementary material for: Assessing regulatory features of the current transcriptional network of Saccharomyces cerevisiae
Source: Sci Rep. 2020 Oct 20;10:17744. doi: 10.1038/s41598-020-74043-7 (PMC7575604; doi:10.1038/s41598-020-74043-7)
Supplement: Supplementary file 1 — Supplementary Information 1. [file 41598_2020_74043_MOESM1_ESM.zip › Balaji_dataset.txt]

OAF1	TPD3	Direct
OAF1	YAL034WA	Direct
OAF1	YAL035CA	Direct
OAF1	FUN12	Direct
OAF1	RBG1	Direct
OAF1	AVT5	Direct
OAF1	GAL10	Direct
OAF1	GAL1	Direct
OAF1	VMA2	Direct
OAF1	TBS1	Direct
OAF1	APD1	Direct
OAF1	GDT1	Direct
OAF1	SDS24	Direct
OAF1	YCR020CA	Direct
OAF1	SRB8	Direct
OAF1	YDR048C	Direct
OAF1	UME6	Direct
OAF1	MSS4	Direct
OAF1	CTA1	Direct
OAF1	GLC3	Direct
OAF1	FAA2	Direct
OAF1	MRF1	Direct
OAF1	MCM6	Direct
OAF1	YGL235W	Direct
OAF1	HAP2	Direct
OAF1	CLB6	Direct
OAF1	YGR109WA	Direct
OAF1	YGR109WB	Direct
OAF1	BUB1	Direct
OAF1	YHL017W	Direct
OAF1	SRB2	Direct
OAF1	NCP1	Direct
OAF1	TOM71	Direct
OAF1	RPS24B	Direct
OAF1	SDP1	Direct
OAF1	POR2	Direct
OAF1	QDR1	Direct
OAF1	VTH2	Direct
OAF1	HAM1	Direct
OAF1	YJR071W	Direct
OAF1	AVT3	Direct
OAF1	SDH1	Direct
OAF1	ALT1	Direct
OAF1	XDJ1	Direct
OAF1	IDP2	Direct
OAF1	RFX1	Direct
OAF1	YLR177W	Direct
OAF1	VID22	Direct
OAF1	STP3	Direct
OAF1	TCB3	Direct
OAF1	MCM1	Direct
OAF1	TRF5	Direct
OAF1	VNX1	Direct
OAF1	KRE1	Direct
OAF1	ATG34	Direct
OAF1	CUE5	Direct
OAF1	SWI1	Direct
OAF1	IRC15	Direct
OAF1	FUM1	Direct
OAF1	KEL3	Direct
OAF1	YPR148C	Direct
PDR3	LDB7	Direct
PDR3	FLR1	Direct
PDR3	SNQ2	Direct
PDR3	IPT1	Direct
PDR3	PDR15	Direct
PDR3	YDR415C	Direct
PDR3	SYF1	Direct
PDR3	TLG1	Direct
PDR3	SDC1	Direct
PDR3	YOR1	Direct
PDR3	SSZ1	Direct
PDR3	HXT9	Direct
PDR3	SUI2	Direct
PDR3	YKL077W	Direct
PDR3	UTP14	Direct
PDR3	YML095CA	Direct
PDR3	YML096W	Direct
PDR3	VPS9	Direct
PDR3	MRPL24	Direct
PDR3	ROY1	Direct
PDR3	DSL1	Direct
PDR3	ATG3	Direct
PDR3	LRO1	Direct
PDR3	ATG34	Direct
PDR3	HXT11	Direct
PDR3	SPP2	Direct
PDR3	PDR5	Direct
PDR3	KIN4	Direct
PDR3	PDR10	Direct
TOD6	DCG1	Direct
RTG3	GDH3	Direct
RTG3	ECM13	Direct
RTG3	YMC2	Direct
RTG3	CIT2	Direct
RTG3	YCR018CA	Direct
RTG3	MAK32	Direct
RTG3	YCR020CA	Direct
RTG3	HSP30	Direct
RTG3	YCR090C	Direct
RTG3	OCA4	Direct
RTG3	HMRA2	Direct
RTG3	HMRA1	Direct
RTG3	ADH7	Direct
RTG3	AAD3	Direct
RTG3	SLX5	Direct
RTG3	MTF2	Direct
RTG3	IDP1	Direct
RTG3	COX9	Direct
RTG3	LYS20	Direct
RTG3	ENA1	Direct
RTG3	RSM10	Direct
RTG3	YDR042C	Direct
RTG3	OCA6	Direct
RTG3	DOS2	Direct
RTG3	SED1	Direct
RTG3	SHU2	Direct
RTG3	PET100	Direct
RTG3	TVP23	Direct
RTG3	ARO1	Direct
RTG3	CSN9	Direct
RTG3	YDR179WA	Direct
RTG3	YDR210WD	Direct
RTG3	RAD34	Direct
RTG3	HIM1	Direct
RTG3	CWC21	Direct
RTG3	KRE2	Direct
RTG3	GNP1	Direct
RTG3	SMT3	Direct
RTG3	FPR2	Direct
RTG3	SPS2	Direct
RTG3	IRC4	Direct
RTG3	YEL010W	Direct
RTG3	RML2	Direct
RTG3	DLD3	Direct
RTG3	NOP16	Direct
RTG3	PRP22	Direct
RTG3	YER044CA	Direct
RTG3	ARG5,6	Direct
RTG3	SAK1	Direct
RTG3	YER138C	Direct
RTG3	IGD1	Direct
RTG3	ZRT1	Direct
RTG3	YGR050C	Direct
RTG3	ENV11	Direct
RTG3	UPF3	Direct
RTG3	BTN2	Direct
RTG3	CRM1	Direct
RTG3	YGR271CA	Direct
RTG3	YGR272C	Direct
RTG3	ARG4	Direct
RTG3	YAP1801	Direct
RTG3	MPC2	Direct
RTG3	VHR1	Direct
RTG3	DAL2	Direct
RTG3	ARG3	Direct
RTG3	YJR011C	Direct
RTG3	CPA2	Direct
RTG3	YMR1	Direct
RTG3	BAT2	Direct
RTG3	YNK1	Direct
RTG3	YKL071W	Direct
RTG3	ECM9	Direct
RTG3	ORC3	Direct
RTG3	SPO75	Direct
RTG3	BPT1	Direct
RTG3	YLR049C	Direct
RTG3	SRL2	Direct
RTG3	ZRT2	Direct
RTG3	YLR140W	Direct
RTG3	RRN5	Direct
RTG3	PDR8	Direct
RTG3	BOP2	Direct
RTG3	YLR302C	Direct
RTG3	ACO1	Direct
RTG3	TAD3	Direct
RTG3	EST2	Direct
RTG3	AFG2	Direct
RTG3	STB4	Direct
RTG3	ATP25	Direct
RTG3	YMR135WA	Direct
RTG3	YMR178W	Direct
RTG3	MRPL24	Direct
RTG3	TAF7	Direct
RTG3	MTF1	Direct
RTG3	YMR251WA	Direct
RTG3	DOM34	Direct
RTG3	RLP7	Direct
RTG3	NCE103	Direct
RTG3	IDH1	Direct
RTG3	YNL134C	Direct
RTG3	CIT1	Direct
RTG3	TIM23	Direct
RTG3	CSS3	Direct
RTG3	IDH2	Direct
RTG3	YOR302W	Direct
RTG3	CPA1	Direct
RTG3	SPC29	Direct
RTG3	ISU1	Direct
RTG3	GIP3	Direct
RTG3	PLC1	Direct
RTG3	CIT3	Direct
RTG3	YPR038W	Direct
RTG3	YPR039W	Direct
RTG3	TIP41	Direct
RTG3	SGE1	Direct
EDS1	EDC3	Direct
EDS1	NPP2	Direct
EDS1	NMD5	Direct
REB1	SNC1	Direct
REB1	GIP4	Direct
REB1	CDC19	Direct
REB1	ACS1	Direct
REB1	SHP1	Direct
REB1	YBL059CA	Direct
REB1	YBL059W	Direct
REB1	GAL10	Direct
REB1	GAL1	Direct
REB1	RXT2	Direct
REB1	YBR096W	Direct
REB1	NPL4	Direct
REB1	SEC66	Direct
REB1	ABD1	Direct
REB1	PRP5	Direct
REB1	PGK1	Direct
REB1	BPH1	Direct
REB1	TAF2	Direct
REB1	CDC50	Direct
REB1	YDL045WA	Direct
REB1	ARF2	Direct
REB1	RPO21	Direct
REB1	CLB3	Direct
REB1	ENT1	Direct
REB1	CDC9	Direct
REB1	YDL186W	Direct
REB1	PPH22	Direct
REB1	SHR3	Direct
REB1	NOP6	Direct
REB1	SHS1	Direct
REB1	GCS1	Direct
REB1	RCR2	Direct
REB1	TRP1	Direct
REB1	REG1	Direct
REB1	EHD3	Direct
REB1	KRS1	Direct
REB1	TPI1	Direct
REB1	SWI5	Direct
REB1	RKM4	Direct
REB1	PIB1	Direct
REB1	YDR322CA	Direct
REB1	PEP7	Direct
REB1	SKP1	Direct
REB1	YDR455C	Direct
REB1	TOM1	Direct
REB1	RMT2	Direct
REB1	PKH3	Direct
REB1	UBC8	Direct
REB1	GEA2	Direct
REB1	YEL023C	Direct
REB1	PRP22	Direct
REB1	GCD11	Direct
REB1	TPA1	Direct
REB1	YER066CA	Direct
REB1	MOT2	Direct
REB1	ILV1	Direct
REB1	NUP157	Direct
REB1	MAM1	Direct
REB1	YER156C	Direct
REB1	COG3	Direct
REB1	SEC4	Direct
REB1	ACT1	Direct
REB1	TRP5	Direct
REB1	YGL088W	Direct
REB1	MF(ALPHA)2	Direct
REB1	COQ8	Direct
REB1	PRP43	Direct
REB1	NUT1	Direct
REB1	YGL152C	Direct
REB1	GTS1	Direct
REB1	YGL182C	Direct
REB1	MND1	Direct
REB1	COX13	Direct
REB1	YGL193C	Direct
REB1	RTF1	Direct
REB1	MCY1	Direct
REB1	NAT2	Direct
REB1	UBR1	Direct
REB1	YAP1802	Direct
REB1	MPC3	Direct
REB1	ENO1	Direct
REB1	YHR039CA	Direct
REB1	BCD1	Direct
REB1	CRP1	Direct
REB1	TIM44	Direct
REB1	YKE4	Direct
REB1	RPN2	Direct
REB1	YIL108W	Direct
REB1	SEC24	Direct
REB1	HOS4	Direct
REB1	RPL40A	Direct
REB1	MLP2	Direct
REB1	MPH1	Direct
REB1	AIM21	Direct
REB1	PRE3	Direct
REB1	OST1	Direct
REB1	SET4	Direct
REB1	RPA34	Direct
REB1	SUI2	Direct
REB1	YJR085C	Direct
REB1	STE18	Direct
REB1	YJR087W	Direct
REB1	GRR1	Direct
REB1	JJJ3	Direct
REB1	YJR098C	Direct
REB1	YUH1	Direct
REB1	AIM25	Direct
REB1	RSM26	Direct
REB1	IBA57	Direct
REB1	PAN3	Direct
REB1	TOA2	Direct
REB1	MPE1	Direct
REB1	STB6	Direct
REB1	TEF4	Direct
REB1	RRP14	Direct
REB1	GFA1	Direct
REB1	AVT3	Direct
REB1	SDH1	Direct
REB1	FAS1	Direct
REB1	YKR015C	Direct
REB1	MIC60	Direct
REB1	BET3	Direct
REB1	MET1	Direct
REB1	VPS13	Direct
REB1	RAD5	Direct
REB1	IFH1	Direct
REB1	UCC1	Direct
REB1	SEC61	Direct
REB1	CSR1	Direct
REB1	YPT7	Direct
REB1	YML119W	Direct
REB1	NDI1	Direct
REB1	COX14	Direct
REB1	SUB1	Direct
REB1	YET2	Direct
REB1	SPC24	Direct
REB1	RPL15B	Direct
REB1	YMR122WA	Direct
REB1	RGM1	Direct
REB1	YMR182WA	Direct
REB1	HSC82	Direct
REB1	MRPS17	Direct
REB1	GCV2	Direct
REB1	SCJ1	Direct
REB1	FMP42	Direct
REB1	CAT8	Direct
REB1	GPI12	Direct
REB1	ASI3	Direct
REB1	RHO2	Direct
REB1	NST1	Direct
REB1	CYB5	Direct
REB1	RPC19	Direct
REB1	YNL115C	Direct
REB1	CBK1	Direct
REB1	PSD1	Direct
REB1	YNL171C	Direct
REB1	RAP1	Direct
REB1	MRPL10	Direct
REB1	PRP2	Direct
REB1	URK1	Direct
REB1	ZRG17	Direct
REB1	YNR040W	Direct
REB1	SIN3	Direct
REB1	RPB11	Direct
REB1	TOP1	Direct
REB1	NOP8	Direct
REB1	CTR9	Direct
REB1	IRC23	Direct
REB1	RAT1	Direct
REB1	CDC21	Direct
REB1	UFE1	Direct
REB1	CMR2	Direct
REB1	ARF3	Direct
REB1	RPO31	Direct
REB1	RPT5	Direct
REB1	PFY1	Direct
REB1	ADE2	Direct
REB1	SPP2	Direct
REB1	SMP3	Direct
REB1	MRPL23	Direct
REB1	TUF1	Direct
REB1	FSF1	Direct
REB1	YTM1	Direct
REB1	RRP36	Direct
REB1	ALA1	Direct
REB1	KRE5	Direct
REB1	TCO89	Direct
REB1	YPL182C	Direct
REB1	HRR25	Direct
REB1	PGC1	Direct
REB1	FAS2	Direct
REB1	CCL1	Direct
REB1	ATH1	Direct
REB1	NHP6a	Direct
REB1	YPR053C	Direct
REB1	SEC8	Direct
REB1	ISA2	Direct
REB1	TKL1	Direct
REB1	YPR076W	Direct
REB1	YPR099C	Direct
REB1	SNT309	Direct
REB1	CLB2	Direct
REB1	TIF3	Direct
REB1	MMS1	Direct
REB1	SEC23	Direct
REB1	SMX3	Direct
TEC1	YAR010C	Direct
TEC1	BUD14	Direct
TEC1	ADE1	Direct
TEC1	FUS3	Direct
TEC1	PEP1	Direct
TEC1	YBR012WA	Direct
TEC1	YBR012WB	Direct
TEC1	FIG1	Direct
TEC1	UBC4	Direct
TEC1	FUS1	Direct
TEC1	FIG2	Direct
TEC1	AAD3	Direct
TEC1	CDC48	Direct
TEC1	PCL2	Direct
TEC1	YDR098CA	Direct
TEC1	YDR098CB	Direct
TEC1	SCC2	Direct
TEC1	YDR210W	Direct
TEC1	GIC2	Direct
TEC1	YDR316WA	Direct
TEC1	YDR316WB	Direct
TEC1	HIM1	Direct
TEC1	MFA1	Direct
TEC1	STP1	Direct
TEC1	SPS2	Direct
TEC1	UTR2	Direct
TEC1	SHO1	Direct
TEC1	SCS2	Direct
TEC1	YER137CA	Direct
TEC1	YER189W	Direct
TEC1	YRF1-2	Direct
TEC1	ACT1	Direct
TEC1	AGA2	Direct
TEC1	PYC1	Direct
TEC1	IME4	Direct
TEC1	HOS2	Direct
TEC1	MSB2	Direct
TEC1	YGR039W	Direct
TEC1	TOS2	Direct
TEC1	GPA1	Direct
TEC1	STE12	Direct
TEC1	RPL42B	Direct
TEC1	CHS7	Direct
TEC1	RPI1	Direct
TEC1	SIM1	Direct
TEC1	MNN5	Direct
TEC1	SWE1	Direct
TEC1	YJU2	Direct
TEC1	YKL096WA	Direct
TEC1	YKL097C	Direct
TEC1	GFA1	Direct
TEC1	YKR041W	Direct
TEC1	KTR2	Direct
TEC1	SRL3	Direct
TEC1	BPT1	Direct
TEC1	YLL065W	Direct
TEC1	RAX2	Direct
TEC1	VPS38	Direct
TEC1	SFP1	Direct
TEC1	YLR463C	Direct
TEC1	YLR465C	Direct
TEC1	YRF1-5	Direct
TEC1	KAR5	Direct
TEC1	GID8	Direct
TEC1	GAT2	Direct
TEC1	MSS11	Direct
TEC1	FUS2	Direct
TEC1	MSG5	Direct
TEC1	MFA2	Direct
TEC1	PRM1	Direct
TEC1	ERG24	Direct
TEC1	POP3	Direct
TEC1	STA3	Direct
TEC1	PCL1	Direct
TEC1	YNL337W	Direct
TEC1	AGA1	Direct
TEC1	WSC3	Direct
TEC1	RTS2	Direct
TEC1	AFI1	Direct
TEC1	SFG1	Direct
TEC1	SVS1	Direct
TEC1	CBC2	Direct
TEC1	YPR158WA	Direct
TEC1	YPR158WB	Direct
TEC1	SGE1	Direct
CYC8	STA1	Direct
CYC8	FLO9	Direct
CYC8	FLO1	Direct
CYC8	CIT2	Direct
CYC8	SUP35	Direct
CYC8	ICL1	Direct
CYC8	COX6	Direct
CYC8	FLO5	Direct
CYC8	SUC2	Direct
CYC8	CYC1	Direct
CYC8	IME1	Direct
CYC8	HAP1	Direct
CYC8	YML058WA	Direct
SMP1	FUN26	Direct
SMP1	ECM15	Direct
SMP1	APL3	Direct
SMP1	RPL23A	Direct
SMP1	YBL111C	Direct
SMP1	MUM2	Direct
SMP1	YBR182CA	Direct
SMP1	YPC1	Direct
SMP1	YBR190W	Direct
SMP1	RPL21A	Direct
SMP1	SSK22	Direct
SMP1	YCR073WA	Direct
SMP1	TSR1	Direct
SMP1	RPS29B	Direct
SMP1	ATP22	Direct
SMP1	SBE2	Direct
SMP1	YDR366C	Direct
SMP1	YPR1	Direct
SMP1	RPL12B	Direct
SMP1	HKR1	Direct
SMP1	YDR543C	Direct
SMP1	YDR544C	Direct
SMP1	YRF1-1	Direct
SMP1	IRC22	Direct
SMP1	UTR2	Direct
SMP1	RPL12A	Direct
SMP1	MNN1	Direct
SMP1	YER010C	Direct
SMP1	TIR1	Direct
SMP1	RPS24A	Direct
SMP1	YER188CA	Direct
SMP1	YER189W	Direct
SMP1	SNF4	Direct
SMP1	YPS5	Direct
SMP1	PAU11	Direct
SMP1	BGL2	Direct
SMP1	YGR283C	Direct
SMP1	RIM101	Direct
SMP1	SBP1	Direct
SMP1	SLT2	Direct
SMP1	LAM4	Direct
SMP1	LRP1	Direct
SMP1	MSR1	Direct
SMP1	EGD2	Direct
SMP1	MDM31	Direct
SMP1	YIL002WA	Direct
SMP1	RPL16A	Direct
SMP1	YIL174W	Direct
SMP1	YIL175W	Direct
SMP1	GAT4	Direct
SMP1	YIR014W	Direct
SMP1	FLO11	Direct
SMP1	YIR020C	Direct
SMP1	YIR020WB	Direct
SMP1	MRS1	Direct
SMP1	VPS55	Direct
SMP1	CWP1	Direct
SMP1	PIR3	Direct
SMP1	PIR1	Direct
SMP1	ASH1	Direct
SMP1	MTR2	Direct
SMP1	FLO10	Direct
SMP1	VBA5	Direct
SMP1	GEX2	Direct
SMP1	YLR162WA	Direct
SMP1	EXG1	Direct
SMP1	STE23	Direct
SMP1	ECM19	Direct
SMP1	YLR390WA	Direct
SMP1	ART10	Direct
SMP1	ATP10	Direct
SMP1	CST9	Direct
SMP1	YLR463C	Direct
SMP1	YLR465C	Direct
SMP1	YRF1-5	Direct
SMP1	BUL2	Direct
SMP1	COS3	Direct
SMP1	YML133C	Direct
SMP1	YMR013WA	Direct
SMP1	BUD22	Direct
SMP1	PAH1	Direct
SMP1	RPC19	Direct
SMP1	YNL115C	Direct
SMP1	SIN4	Direct
SMP1	CAF40	Direct
SMP1	COS1	Direct
SMP1	YNL337W	Direct
SMP1	YNL338W	Direct
SMP1	YRF1-6	Direct
SMP1	RPS19A	Direct
SMP1	RUP1	Direct
SMP1	SFL1	Direct
SMP1	GAC1	Direct
SMP1	DFR1	Direct
SMP1	HRK1	Direct
SMP1	YOR268C	Direct
SMP1	PAC1	Direct
SMP1	CTF19	Direct
SMP1	VTC3	Direct
SMP1	GRX5	Direct
SMP1	YPL060CA	Direct
SMP1	SPT14	Direct
SMP1	TRE1	Direct
SMP1	RPL7B	Direct
SMP1	YPL249CA	Direct
SMP1	YPL251W	Direct
SMP1	VIK1	Direct
SMP1	CTR1	Direct
SMP1	SGE1	Direct
THI2	ECM15	Direct
THI2	MIX23	Direct
THI2	PHO3	Direct
THI2	PHO5	Direct
THI2	PBY1	Direct
THI2	YCR018CA	Direct
THI2	MAK32	Direct
THI2	YCR020CA	Direct
THI2	THI3	Direct
THI2	YDR048C	Direct
THI2	CSN9	Direct
THI2	YDR179WA	Direct
THI2	GPI19	Direct
THI2	THI74	Direct
THI2	LRS4	Direct
THI2	PRP3	Direct
THI2	EMI1	Direct
THI2	RML2	Direct
THI2	YER060WA	Direct
THI2	SNZ3	Direct
THI2	SNO3	Direct
THI2	ERG26	Direct
THI2	GPG1	Direct
THI2	ENV11	Direct
THI2	UPF3	Direct
THI2	CAB4	Direct
THI2	CWC22	Direct
THI2	YGR283C	Direct
THI2	EFM1	Direct
THI2	ARN1	Direct
THI2	ARN2	Direct
THI2	OYE2	Direct
THI2	ARG3	Direct
THI2	YJR011C	Direct
THI2	PTR2	Direct
THI2	THI73	Direct
THI2	SSL1	Direct
THI2	YLR235C	Direct
THI2	YLR236C	Direct
THI2	THI7	Direct
THI2	YLR334C	Direct
THI2	SPO20	Direct
THI2	YMR050C	Direct
THI2	YMR051C	Direct
THI2	SNZ2	Direct
THI2	SNO2	Direct
THI2	THI20	Direct
THI2	THI80	Direct
THI2	LEA1	Direct
THI2	THI6	Direct
THI2	THI21	Direct
THI2	THI22	Direct
MAL33	FUN26	Direct
MAL33	GDH3	Direct
MAL33	LDH1	Direct
MAL33	KTR3	Direct
MAL33	YBR206W	Direct
MAL33	OM14	Direct
MAL33	MAL31	Direct
MAL33	MAL32	Direct
MAL33	ADH7	Direct
MAL33	AAD3	Direct
MAL33	PAR32	Direct
MAL33	DLD1	Direct
MAL33	DBF4	Direct
MAL33	PMP3	Direct
MAL33	SPC25	Direct
MAL33	ISC1	Direct
MAL33	YER134C	Direct
MAL33	YER189W	Direct
MAL33	YRF1-2	Direct
MAL33	YFL066C	Direct
MAL33	IGD1	Direct
MAL33	VID30	Direct
MAL33	WSC4	Direct
MAL33	OCA5	Direct
MAL33	YHL050C	Direct
MAL33	SRB2	Direct
MAL33	NCP1	Direct
MAL33	YIL100W	Direct
MAL33	XBP1	Direct
MAL33	YJL067W	Direct
MAL33	YJL068C	Direct
MAL33	VPS55	Direct
MAL33	ICT1	Direct
MAL33	ERG27	Direct
MAL33	AFG2	Direct
MAL33	MRPL4	Direct
MAL33	YMR135WA	Direct
MAL33	ZWF1	Direct
MAL33	YPL251W	Direct
MAL33	VIK1	Direct
MAL33	YPR204W	Direct
HMLALPHA1	STA1	Direct
HMLALPHA1	STA2	Direct
HMLALPHA1	STA3	Direct
HMLALPHA1	MF(ALPHA)2	Direct
HMLALPHA1	SGA1	Direct
HMLALPHA1	SAG1	Direct
HMLALPHA1	STE3	Direct
HMLALPHA1	HOG1	Direct
HMLALPHA1	MF(ALPHA)1	Direct
HMLALPHA2	HMLALPHA1	Direct
HMLALPHA2	TRP1	Direct
HMLALPHA2	STE5	Direct
HMLALPHA2	STE2	Direct
HMLALPHA2	MF(ALPHA)2	Direct
HMLALPHA2	RME1	Direct
HMLALPHA2	STE12	Direct
HMLALPHA2	BAR1	Direct
HMLALPHA2	STE6	Direct
HMLALPHA2	SST2	Direct
HMLALPHA2	STE4	Direct
HMLALPHA2	MF(ALPHA)1	Direct
SRD1	POP7	Direct
SRD1	PEX32	Direct
SRD1	MNN10	Direct
SRD1	IGD1	Direct
SRD1	YLL032C	Direct
SRD1	YPL251W	Direct
SRD1	VIK1	Direct
MATALPHA1	POP8	Direct
MATALPHA1	DUG2	Direct
MATALPHA1	MRPL27	Direct
MATALPHA1	TRX3	Direct
MATALPHA1	MF(ALPHA)2	Direct
MATALPHA1	SUA5	Direct
MATALPHA1	SPO74	Direct
MATALPHA1	STE3	Direct
MATALPHA1	YNL105W	Direct
MATALPHA1	MF(ALPHA)1	Direct
HCM1	CLN3	Direct
HCM1	YAR009C	Direct
HCM1	CDC15	Direct
HCM1	SWH1	Direct
HCM1	YAR064W	Direct
HCM1	MCM2	Direct
HCM1	HEK2	Direct
HCM1	RIB1	Direct
HCM1	YBL071C	Direct
HCM1	RPL32	Direct
HCM1	ROX3	Direct
HCM1	DSF2	Direct
HCM1	PDX3	Direct
HCM1	IML3	Direct
HCM1	AIM3	Direct
HCM1	SWC5	Direct
HCM1	MGR1	Direct
HCM1	LRE1	Direct
HCM1	PBN1	Direct
HCM1	PRD1	Direct
HCM1	FYV5	Direct
HCM1	YCR018CA	Direct
HCM1	MAK32	Direct
HCM1	RHB1	Direct
HCM1	YDL012C	Direct
HCM1	RTK1	Direct
HCM1	DBP10	Direct
HCM1	ASM4	Direct
HCM1	MSS2	Direct
HCM1	TMA17	Direct
HCM1	RPP1B	Direct
HCM1	BPL1	Direct
HCM1	CRD1	Direct
HCM1	STE7	Direct
HCM1	DHH1	Direct
HCM1	SFA1	Direct
HCM1	UGX2	Direct
HCM1	AIR2	Direct
HCM1	YDL180W	Direct
HCM1	VMA1	Direct
HCM1	GDH2	Direct
HCM1	HBT1	Direct
HCM1	THI13	Direct
HCM1	HXT15	Direct
HCM1	MPH2	Direct
HCM1	NSI1	Direct
HCM1	ENA5	Direct
HCM1	ENA2	Direct
HCM1	FMP16	Direct
HCM1	RRP8	Direct
HCM1	SLU7	Direct
HCM1	VTC5	Direct
HCM1	PDS1	Direct
HCM1	YDR132C	Direct
HCM1	SAN1	Direct
HCM1	ACL4	Direct
HCM1	TRS23	Direct
HCM1	CIA1	Direct
HCM1	MSW1	Direct
HCM1	MTH1	Direct
HCM1	YDR286C	Direct
HCM1	INM2	Direct
HCM1	SPC110	Direct
HCM1	DFM1	Direct
HCM1	RRP17	Direct
HCM1	SPS1	Direct
HCM1	HLR1	Direct
HCM1	PCM1	Direct
HCM1	CIN8	Direct
HCM1	PRO3	Direct
HCM1	GLE2	Direct
HCM1	HOP2	Direct
HCM1	YGL034C	Direct
HCM1	RPS2	Direct
HCM1	MON1	Direct
HCM1	RPL9A	Direct
HCM1	AMS1	Direct
HCM1	RCK1	Direct
HCM1	AIM14	Direct
HCM1	YIP5	Direct
HCM1	HOS2	Direct
HCM1	MIG2	Direct
HCM1	YPT32	Direct
HCM1	YGL214W	Direct
HCM1	COG1	Direct
HCM1	VRG4	Direct
HCM1	PRP38	Direct
HCM1	ESP1	Direct
HCM1	RPL24B	Direct
HCM1	GPC1	Direct
HCM1	CHO2	Direct
HCM1	MRPS35	Direct
HCM1	TRS65	Direct
HCM1	RIE1	Direct
HCM1	NOP19	Direct
HCM1	IMA1	Direct
HCM1	MAL13	Direct
HCM1	ETP1	Direct
HCM1	RIM4	Direct
HCM1	EFM1	Direct
HCM1	ARN1	Direct
HCM1	YHL045W	Direct
HCM1	PAU13	Direct
HCM1	COS8	Direct
HCM1	YHL049C	Direct
HCM1	YHL050C	Direct
HCM1	RPP1	Direct
HCM1	CDC12	Direct
HCM1	GGA2	Direct
HCM1	CTM1	Direct
HCM1	BZZ1	Direct
HCM1	ECM14	Direct
HCM1	YHR138C	Direct
HCM1	YHR139CA	Direct
HCM1	YHR140W	Direct
HCM1	SKG6	Direct
HCM1	PEX28	Direct
HCM1	YIL089W	Direct
HCM1	ICE2	Direct
HCM1	UTP25	Direct
HCM1	PRK1	Direct
HCM1	BMT5	Direct
HCM1	COX5b	Direct
HCM1	RHO3	Direct
HCM1	RPI1	Direct
HCM1	SIM1	Direct
HCM1	NDC80	Direct
HCM1	PAN6	Direct
HCM1	NIT1	Direct
HCM1	YIL177C	Direct
HCM1	DAL2	Direct
HCM1	YIR040C	Direct
HCM1	PAU15	Direct
HCM1	IME2	Direct
HCM1	YJL107C	Direct
HCM1	FBP26	Direct
HCM1	PHO90	Direct
HCM1	MBB1	Direct
HCM1	THI11	Direct
HCM1	YJR157W	Direct
HCM1	YKL069W	Direct
HCM1	SDH1	Direct
HCM1	YKL162CA	Direct
HCM1	ESL2	Direct
HCM1	YLL065W	Direct
HCM1	YLL066C	Direct
HCM1	YLL067C	Direct
HCM1	THI73	Direct
HCM1	SSL1	Direct
HCM1	YLR035CA	Direct
HCM1	PAU23	Direct
HCM1	ALT1	Direct
HCM1	XDJ1	Direct
HCM1	ASP3-4	Direct
HCM1	YLR161W	Direct
HCM1	HCR1	Direct
HCM1	HMX1	Direct
HCM1	ENT2	Direct
HCM1	ECM22	Direct
HCM1	YCS4	Direct
HCM1	YLR460C	Direct
HCM1	PAU4	Direct
HCM1	ERV41	Direct
HCM1	COS3	Direct
HCM1	YML133C	Direct
HCM1	PAH1	Direct
HCM1	EAR1	Direct
HCM1	HOT1	Direct
HCM1	CIK1	Direct
HCM1	RAD14	Direct
HCM1	ERG2	Direct
HCM1	PEP5	Direct
HCM1	RNH1	Direct
HCM1	RKR1	Direct
HCM1	GAD1	Direct
HCM1	PSE1	Direct
HCM1	YMR324C	Direct
HCM1	PAU19	Direct
HCM1	SPO1	Direct
HCM1	YNL013C	Direct
HCM1	YNL040W	Direct
HCM1	COG6	Direct
HCM1	NIS1	Direct
HCM1	TPM1	Direct
HCM1	YPT53	Direct
HCM1	YAF9	Direct
HCM1	YNL108C	Direct
HCM1	DBP2	Direct
HCM1	TEP1	Direct
HCM1	YNL134C	Direct
HCM1	BNI1	Direct
HCM1	MRPL10	Direct
HCM1	MSB3	Direct
HCM1	RIM21	Direct
HCM1	SKP2	Direct
HCM1	YNL337W	Direct
HCM1	YNL338W	Direct
HCM1	YRF1-6	Direct
HCM1	ACC1	Direct
HCM1	TIM23	Direct
HCM1	ESF2	Direct
HCM1	MNT4	Direct
HCM1	YNR071C	Direct
HCM1	HXT17	Direct
HCM1	PAU6	Direct
HCM1	YOL014W	Direct
HCM1	GPD2	Direct
HCM1	MAM3	Direct
HCM1	MCH4	Direct
HCM1	PFK27	Direct
HCM1	GRE2	Direct
HCM1	BDS1	Direct
HCM1	AAD15	Direct
HCM1	SLG1	Direct
HCM1	YOR019W	Direct
HCM1	ASE1	Direct
HCM1	MSA1	Direct
HCM1	ALG8	Direct
HCM1	GYP1	Direct
HCM1	NRT1	Direct
HCM1	YOR072W	Direct
HCM1	SKI7	Direct
HCM1	RTS2	Direct
HCM1	BAG7	Direct
HCM1	ELG1	Direct
HCM1	ISU2	Direct
HCM1	HER1	Direct
HCM1	SEC63	Direct
HCM1	OSW1	Direct
HCM1	SLY41	Direct
HCM1	MSC6	Direct
HCM1	GDS1	Direct
HCM1	ERG10	Direct
HCM1	ARL3	Direct
HCM1	LCL1	Direct
HCM1	PRM4	Direct
HCM1	CDC60	Direct
HCM1	BEM4	Direct
HCM1	DAP1	Direct
HCM1	OYE3	Direct
HCM1	YPL216W	Direct
HCM1	BMS1	Direct
HCM1	YPL276W	Direct
HCM1	YPL277C	Direct
HCM1	HSP32	Direct
HCM1	ERR2	Direct
HCM1	PAU22	Direct
HCM1	YRF1-7	Direct
HCM1	YPR002CA	Direct
HCM1	RPA135	Direct
HCM1	CMR3	Direct
HCM1	VMA13	Direct
HCM1	THP3	Direct
HCM1	MCM16	Direct
HCM1	ATG11	Direct
HCM1	TKL1	Direct
HCM1	YPR084W	Direct
HCM1	YPR109W	Direct
HMRA2	MATALPHA2	Direct
HMRA2	MATALPHA1	Direct
HMRA2	STE2	Direct
HMRA2	STE3	Direct
HMRA2	STE6	Direct
HMRA1	STA1	Direct
HMRA1	STA2	Direct
HMRA1	STA3	Direct
HMRA1	HMLALPHA1	Direct
HMRA1	MATALPHA2	Direct
HMRA1	MATALPHA1	Direct
HMRA1	STE5	Direct
HMRA1	RME1	Direct
HMRA1	STE3	Direct
RDS1	MNN2	Direct
RDS1	YBR016W	Direct
RDS1	POP7	Direct
RDS1	PEX32	Direct
RDS1	ADH7	Direct
RDS1	AAD3	Direct
RDS1	DAS2	Direct
RDS1	FAL1	Direct
RDS1	TVP23	Direct
RDS1	YDR210WD	Direct
RDS1	VPS74	Direct
RDS1	FRQ1	Direct
RDS1	YEA4	Direct
RDS1	VAB2	Direct
RDS1	ERG28	Direct
RDS1	TPA1	Direct
RDS1	GLC7	Direct
RDS1	YER138C	Direct
RDS1	BLM10	Direct
RDS1	BUD27	Direct
RDS1	EPL1	Direct
RDS1	ARI1	Direct
RDS1	MDR1	Direct
RDS1	ERG1	Direct
RDS1	YGR176W	Direct
RDS1	LSM1	Direct
RDS1	PTM1	Direct
RDS1	NFU1	Direct
RDS1	STB6	Direct
RDS1	YKL077W	Direct
RDS1	YKL177W	Direct
RDS1	COY1	Direct
RDS1	YMR103C	Direct
RDS1	STO1	Direct
RDS1	CSL4	Direct
RDS1	ZWF1	Direct
RDS1	TRM13	Direct
RDS1	MDH2	Direct
RDS1	YOL166C	Direct
RDS1	COT1	Direct
RDS1	POS5	Direct
RDS1	YPR126C	Direct
RDS1	YPR127W	Direct
RDS1	YPR158WA	Direct
RDS1	YPR158WB	Direct
RPN4	RFT1	Direct
RPN4	PIM1	Direct
RPN4	MCM2	Direct
RPN4	RPL23A	Direct
RPN4	REB1	Direct
RPN4	YBR051W	Direct
RPN4	YBR137W	Direct
RPN4	SSH1	Direct
RPN4	YBR284W	Direct
RPN4	YCL002C	Direct
RPN4	YCL006C	Direct
RPN4	CWH36	Direct
RPN4	STP22	Direct
RPN4	ILV6	Direct
RPN4	SGF29	Direct
RPN4	CDC10	Direct
RPN4	YCP4	Direct
RPN4	CIT2	Direct
RPN4	YCR006C	Direct
RPN4	SAT4	Direct
RPN4	PGK1	Direct
RPN4	YCR061W	Direct
RPN4	YCR062W	Direct
RPN4	AHC2	Direct
RPN4	MSH3	Direct
RPN4	CDC39	Direct
RPN4	RPT2	Direct
RPN4	PMT1	Direct
RPN4	RPN6	Direct
RPN4	YDL114W	Direct
RPN4	IWR1	Direct
RPN4	RPO21	Direct
RPN4	CCT4	Direct
RPN4	YDL144C	Direct
RPN4	LYS20	Direct
RPN4	RTR2	Direct
RPN4	ARO1	Direct
RPN4	CTH1	Direct
RPN4	GIR2	Direct
RPN4	CCC2	Direct
RPN4	RQC1	Direct
RPN4	SWR1	Direct
RPN4	RPT3	Direct
RPN4	YDR426C	Direct
RPN4	RPN9	Direct
RPN4	GEA2	Direct
RPN4	YEL023C	Direct
RPN4	RAD23	Direct
RPN4	DSF1	Direct
RPN4	PRE1	Direct
RPN4	RPN3	Direct
RPN4	PUP3	Direct
RPN4	RAD51	Direct
RPN4	MAG1	Direct
RPN4	DDI1	Direct
RPN4	GCG1	Direct
RPN4	BMH1	Direct
RPN4	BUD27	Direct
RPN4	EPL1	Direct
RPN4	AAD6	Direct
RPN4	AAD16	Direct
RPN4	YPI1	Direct
RPN4	RPN11	Direct
RPN4	UBP6	Direct
RPN4	PRE4	Direct
RPN4	ERG26	Direct
RPN4	MPO1	Direct
RPN4	SCL1	Direct
RPN4	ERG4	Direct
RPN4	PDR1	Direct
RPN4	ALG13	Direct
RPN4	RPT6	Direct
RPN4	NAB2	Direct
RPN4	NUP49	Direct
RPN4	XRN1	Direct
RPN4	ATG1	Direct
RPN4	GCN1	Direct
RPN4	TFC4	Direct
RPN4	UFD1	Direct
RPN4	PRE9	Direct
RPN4	BTN2	Direct
RPN4	TRX2	Direct
RPN4	HSV2	Direct
RPN4	AZR1	Direct
RPN4	PUP2	Direct
RPN4	RPN2	Direct
RPN4	PRE3	Direct
RPN4	OST1	Direct
RPN4	IRC18	Direct
RPN4	LOH1	Direct
RPN4	KHA1	Direct
RPN4	POL31	Direct
RPN4	MRT4	Direct
RPN4	UFD4	Direct
RPN4	PUT3	Direct
RPN4	ATP7	Direct
RPN4	GPX1	Direct
RPN4	DEF1	Direct
RPN4	RPT1	Direct
RPN4	YKL147C	Direct
RPN4	KDX1	Direct
RPN4	MIA40	Direct
RPN4	YKT6	Direct
RPN4	UBA1	Direct
RPN4	YLL037W	Direct
RPN4	UBI4	Direct
RPN4	YLR287CA	Direct
RPN4	RPN13	Direct
RPN4	DCK1	Direct
RPN4	YAP1	Direct
RPN4	ERG6	Direct
RPN4	GSF2	Direct
RPN4	RSE1	Direct
RPN4	YML090W	Direct
RPN4	PRE8	Direct
RPN4	CLU1	Direct
RPN4	HSC82	Direct
RPN4	RNT1	Direct
RPN4	BUL1	Direct
RPN4	DSK2	Direct
RPN4	CYB5	Direct
RPN4	MFA2	Direct
RPN4	CUZ1	Direct
RPN4	NSG2	Direct
RPN4	IBD2	Direct
RPN4	RAD50	Direct
RPN4	NRD1	Direct
RPN4	YNL337W	Direct
RPN4	YNL338W	Direct
RPN4	YRF1-6	Direct
RPN4	PRE6	Direct
RPN4	SGT2	Direct
RPN4	TMC1	Direct
RPN4	YOR053W	Direct
RPN4	YOR055W	Direct
RPN4	ASE1	Direct
RPN4	RPT5	Direct
RPN4	PUP1	Direct
RPN4	PET123	Direct
RPN4	RPT4	Direct
RPN4	GCD1	Direct
RPN4	RPN8	Direct
RPN4	GPN2	Direct
RPN4	YOR318C	Direct
RPN4	HSH49	Direct
RPN4	SOG2	Direct
RPN4	YTH1	Direct
RPN4	RPN7	Direct
STP4	CLN3	Direct
STP4	YER189W	Direct
STP4	YRF1-2	Direct
STP4	PEX18	Direct
STP4	BNR1	Direct
STP4	POT1	Direct
STP4	GON7	Direct
STP4	ATG36	Direct
STP4	HXT2	Direct
STP4	YNL337W	Direct
STP4	FRK1	Direct
MBP1	GDH3	Direct
MBP1	FLO9	Direct
MBP1	RFA1	Direct
MBP1	SEN34	Direct
MBP1	HTB2	Direct
MBP1	HTA2	Direct
MBP1	MCM2	Direct
MBP1	POL12	Direct
MBP1	DSF2	Direct
MBP1	ALG14	Direct
MBP1	YBR071W	Direct
MBP1	SLM4	Direct
MBP1	ECM33	Direct
MBP1	YBR190W	Direct
MBP1	RPL21A	Direct
MBP1	RIF1	Direct
MBP1	SPB1	Direct
MBP1	MRC1	Direct
MBP1	YCR018CA	Direct
MBP1	MAK32	Direct
MBP1	YCR064C	Direct
MBP1	HCM1	Direct
MBP1	MCD1	Direct
MBP1	CDC7	Direct
MBP1	ERP3	Direct
MBP1	DUN1	Direct
MBP1	POL3	Direct
MBP1	CDC9	Direct
MBP1	Ho	Direct
MBP1	ENA1	Direct
MBP1	RSM10	Direct
MBP1	YDR048C	Direct
MBP1	TVP23	Direct
MBP1	DNF2	Direct
MBP1	YDR094W	Direct
MBP1	MSH6	Direct
MBP1	PDS1	Direct
MBP1	MRX14	Direct
MBP1	MKC7	Direct
MBP1	TAF12	Direct
MBP1	NUP42	Direct
MBP1	YDR210WD	Direct
MBP1	GCD6	Direct
MBP1	YDR220C	Direct
MBP1	YDR222W	Direct
MBP1	DIN7	Direct
MBP1	RNH202	Direct
MBP1	SUR2	Direct
MBP1	GIC2	Direct
MBP1	YHP1	Direct
MBP1	PPN1	Direct
MBP1	RPL37B	Direct
MBP1	PLM2	Direct
MBP1	GIN4	Direct
MBP1	YDR509W	Direct
MBP1	YDR524CB	Direct
MBP1	YDR525WA	Direct
MBP1	YDR526C	Direct
MBP1	RBA50	Direct
MBP1	HLR1	Direct
MBP1	YEL076WC	Direct
MBP1	YEL077C	Direct
MBP1	MNN1	Direct
MBP1	ACA1	Direct
MBP1	SPO73	Direct
MBP1	RNR1	Direct
MBP1	TDA2	Direct
MBP1	VTC1	Direct
MBP1	ICP55	Direct
MBP1	YER078WA	Direct
MBP1	YER079W	Direct
MBP1	YER087CA	Direct
MBP1	YER087CB	Direct
MBP1	PUP3	Direct
MBP1	RAD51	Direct
MBP1	SWI4	Direct
MBP1	LSM4	Direct
MBP1	SHO1	Direct
MBP1	SCS2	Direct
MBP1	DSE1	Direct
MBP1	RSP5	Direct
MBP1	SMC1	Direct
MBP1	HXT10	Direct
MBP1	IGD1	Direct
MBP1	ERG26	Direct
MBP1	ERG4	Direct
MBP1	PDR1	Direct
MBP1	OCH1	Direct
MBP1	BUD9	Direct
MBP1	PAC10	Direct
MBP1	YGR079W	Direct
MBP1	CLB6	Direct
MBP1	YGR109WA	Direct
MBP1	YGR109WB	Direct
MBP1	CLD1	Direct
MBP1	YGR125W	Direct
MBP1	MRPS35	Direct
MBP1	RNR4	Direct
MBP1	BUB1	Direct
MBP1	CRH1	Direct
MBP1	TOS2	Direct
MBP1	PET54	Direct
MBP1	GIC1	Direct
MBP1	ERP5	Direct
MBP1	DSE2	Direct
MBP1	SKG6	Direct
MBP1	PEX28	Direct
MBP1	MTC6	Direct
MBP1	SPO12	Direct
MBP1	SPO16	Direct
MBP1	RTT107	Direct
MBP1	EGD2	Direct
MBP1	MDM31	Direct
MBP1	NVJ1	Direct
MBP1	TIR3	Direct
MBP1	IRR1	Direct
MBP1	AXL2	Direct
MBP1	YIL141W	Direct
MBP1	YJL045W	Direct
MBP1	JEM1	Direct
MBP1	SMC3	Direct
MBP1	SCP160	Direct
MBP1	ASF1	Direct
MBP1	NCA3	Direct
MBP1	YUR1	Direct
MBP1	RPA34	Direct
MBP1	MNN5	Direct
MBP1	SWE1	Direct
MBP1	CDC6	Direct
MBP1	ELO1	Direct
MBP1	YJR011C	Direct
MBP1	RBH2	Direct
MBP1	POL32	Direct
MBP1	VPS55	Direct
MBP1	OSM1	Direct
MBP1	CAP1	Direct
MBP1	LAC1	Direct
MBP1	HOT13	Direct
MBP1	YKL096CB	Direct
MBP1	YKL096WA	Direct
MBP1	YKL097C	Direct
MBP1	HSL1	Direct
MBP1	YKL102C	Direct
MBP1	ABF1	Direct
MBP1	RAD27	Direct
MBP1	MRP8	Direct
MBP1	MCR1	Direct
MBP1	NNR2	Direct
MBP1	PTK1	Direct
MBP1	YKL199C	Direct
MBP1	MSA2	Direct
MBP1	FRE8	Direct
MBP1	RPS0B	Direct
MBP1	CDC45	Direct
MBP1	LCL2	Direct
MBP1	SEN2	Direct
MBP1	TUB4	Direct
MBP1	YLR297W	Direct
MBP1	EXG1	Direct
MBP1	FKS1	Direct
MBP1	TAL1	Direct
MBP1	RPS22B	Direct
MBP1	SWC7	Direct
MBP1	VAC14	Direct
MBP1	AFG2	Direct
MBP1	YLR428C	Direct
MBP1	SEN1	Direct
MBP1	YLR438CA	Direct
MBP1	MRPL4	Direct
MBP1	YML003W	Direct
MBP1	GLO1	Direct
MBP1	ERV25	Direct
MBP1	YML013CA	Direct
MBP1	YOX1	Direct
MBP1	TSA1	Direct
MBP1	VPS71	Direct
MBP1	TSL1	Direct
MBP1	YML100WA	Direct
MBP1	CUE4	Direct
MBP1	YML102CA	Direct
MBP1	PLB2	Direct
MBP1	YMR007W	Direct
MBP1	MOT3	Direct
MBP1	PDS5	Direct
MBP1	CTF18	Direct
MBP1	SEC14	Direct
MBP1	FDO1	Direct
MBP1	PAH1	Direct
MBP1	SPT21	Direct
MBP1	MRPL24	Direct
MBP1	CLN1	Direct
MBP1	GAS3	Direct
MBP1	ROY1	Direct
MBP1	YMR279C	Direct
MBP1	YMR304CA	Direct
MBP1	SCW10	Direct
MBP1	YMR306CA	Direct
MBP1	FKS3	Direct
MBP1	GAS1	Direct
MBP1	HHF2	Direct
MBP1	HHT2	Direct
MBP1	APJ1	Direct
MBP1	NIS1	Direct
MBP1	TPM1	Direct
MBP1	POL1	Direct
MBP1	YCK2	Direct
MBP1	CHS1	Direct
MBP1	MGS1	Direct
MBP1	ALG9	Direct
MBP1	PDR16	Direct
MBP1	TOF1	Direct
MBP1	GOR1	Direct
MBP1	PCL1	Direct
MBP1	CLA4	Direct
MBP1	RFA2	Direct
MBP1	EMW1	Direct
MBP1	NRM1	Direct
MBP1	RCF2	Direct
MBP1	AGA1	Direct
MBP1	ESC8	Direct
MBP1	TLG2	Direct
MBP1	MSA1	Direct
MBP1	CDC21	Direct
MBP1	UFE1	Direct
MBP1	ENV9	Direct
MBP1	SRL1	Direct
MBP1	YOR248W	Direct
MBP1	YOR342C	Direct
MBP1	CIP1	Direct
MBP1	HST2	Direct
MBP1	LCL1	Direct
MBP1	RPS9A	Direct
MBP1	MOT1	Direct
MBP1	RRD2	Direct
MBP1	RAD53	Direct
MBP1	RPL7B	Direct
MBP1	CIN2	Direct
MBP1	CLN2	Direct
MBP1	ACM1	Direct
MBP1	OPY2	Direct
MBP1	CLB5	Direct
MBP1	YPR158CC	Direct
MBP1	YPR158CD	Direct
MBP1	KRE6	Direct
MBP1	YPR174C	Direct
MBP1	DPB2	Direct
PHO2	ADE1	Direct
PHO2	TCM62	Direct
PHO2	RPS11B	Direct
PHO2	SPT7	Direct
PHO2	YBR085CA	Direct
PHO2	PHO5	Direct
PHO2	CSH1	Direct
PHO2	EXO5	Direct
PHO2	YBR238C	Direct
PHO2	HIS7	Direct
PHO2	HIS4	Direct
PHO2	YCR022C	Direct
PHO2	YCR024CA	Direct
PHO2	GIT1	Direct
PHO2	AAD3	Direct
PHO2	USO1	Direct
PHO2	RAD59	Direct
PHO2	RPL35B	Direct
PHO2	SHS1	Direct
PHO2	GCS1	Direct
PHO2	Ho	Direct
PHO2	ATG31	Direct
PHO2	SES1	Direct
PHO2	MRH1	Direct
PHO2	RPS13	Direct
PHO2	SED1	Direct
PHO2	MKC7	Direct
PHO2	TAF12	Direct
PHO2	YDR278C	Direct
PHO2	RNH202	Direct
PHO2	YDR306C	Direct
PHO2	PMT7	Direct
PHO2	TRP4	Direct
PHO2	ADE8	Direct
PHO2	VPS60	Direct
PHO2	URA3	Direct
PHO2	VMA3	Direct
PHO2	PRP22	Direct
PHO2	EDC2	Direct
PHO2	ACA1	Direct
PHO2	ERG26	Direct
PHO2	ADE5,7	Direct
PHO2	ZRT1	Direct
PHO2	ADE6	Direct
PHO2	VOA1	Direct
PHO2	CCM1	Direct
PHO2	TDH3	Direct
PHO2	YGR204CA	Direct
PHO2	ADE3	Direct
PHO2	TDA10	Direct
PHO2	SPL2	Direct
PHO2	ARO9	Direct
PHO2	SEC28	Direct
PHO2	YIL077C	Direct
PHO2	SIM1	Direct
PHO2	YIL166C	Direct
PHO2	YJL022W	Direct
PHO2	APS3	Direct
PHO2	HSP150	Direct
PHO2	FMP33	Direct
PHO2	JJJ2	Direct
PHO2	YJR011C	Direct
PHO2	CYC1	Direct
PHO2	APE1	Direct
PHO2	YKL106CA	Direct
PHO2	AAT1	Direct
PHO2	URA1	Direct
PHO2	BPT1	Direct
PHO2	PAU17	Direct
PHO2	YLR046C	Direct
PHO2	YLR152C	Direct
PHO2	ADE13	Direct
PHO2	YLR428C	Direct
PHO2	SEN1	Direct
PHO2	MRPL4	Direct
PHO2	YMR052CA	Direct
PHO2	STB2	Direct
PHO2	STV1	Direct
PHO2	BUB2	Direct
PHO2	ADE17	Direct
PHO2	PEP5	Direct
PHO2	GOT1	Direct
PHO2	ADE4	Direct
PHO2	CRZ1	Direct
PHO2	KTR5	Direct
PHO2	NCE103	Direct
PHO2	IDH1	Direct
PHO2	YNL043C	Direct
PHO2	YNL057W	Direct
PHO2	ARP5	Direct
PHO2	ADE12	Direct
PHO2	ZWF1	Direct
PHO2	ATG19	Direct
PHO2	MCH4	Direct
PHO2	ADE2	Direct
PHO2	TEA1	Direct
PHO2	SPO19	Direct
PHO2	YAR1	Direct
PHO2	HSP82	Direct
PHO2	OPT2	Direct
PHO2	YPR196W	Direct
UGA3	YBL109W	Direct
UGA3	YBL111C	Direct
UGA3	YBL112C	Direct
UGA3	YBL113C	Direct
UGA3	UGA2	Direct
UGA3	EXO84	Direct
UGA3	SIF2	Direct
UGA3	RIF1	Direct
UGA3	YCR018CA	Direct
UGA3	MAK32	Direct
UGA3	MATALPHA2	Direct
UGA3	MATALPHA1	Direct
UGA3	YCR041W	Direct
UGA3	ADH7	Direct
UGA3	YDL068W	Direct
UGA3	YDL071C	Direct
UGA3	MSH5	Direct
UGA3	UGA4	Direct
UGA3	ADY3	Direct
UGA3	TVP23	Direct
UGA3	SAC6	Direct
UGA3	YDR210WD	Direct
UGA3	MRX10	Direct
UGA3	YDR544C	Direct
UGA3	YRF1-1	Direct
UGA3	YER189W	Direct
UGA3	YRF1-2	Direct
UGA3	ERG26	Direct
UGA3	UGA1	Direct
UGA3	MSR1	Direct
UGA3	LIN1	Direct
UGA3	REC104	Direct
UGA3	DNA2	Direct
UGA3	DAL2	Direct
UGA3	VPS55	Direct
UGA3	YJR149W	Direct
UGA3	FLO10	Direct
UGA3	YLL065W	Direct
UGA3	GAS2	Direct
UGA3	YLR463C	Direct
UGA3	YLR465C	Direct
UGA3	YRF1-5	Direct
UGA3	MRPL24	Direct
UGA3	ROY1	Direct
UGA3	ZWF1	Direct
UGA3	YNL337W	Direct
UGA3	YNL338W	Direct
UGA3	YRF1-6	Direct
UGA3	YNR068C	Direct
UGA3	YPL251W	Direct
UGA3	VIK1	Direct
UGA3	VMA13	Direct
NSI1	PDX3	Direct
NSI1	FZO1	Direct
NSI1	DTR1	Direct
NSI1	ROT2	Direct
NSI1	NDE2	Direct
NSI1	VMS1	Direct
NSI1	MFB1	Direct
NSI1	GTB1	Direct
NSI1	SEC20	Direct
NSI1	LCD1	Direct
NSI1	POL5	Direct
NSI1	SEC4	Direct
NSI1	NUT1	Direct
NSI1	YGL152C	Direct
NSI1	VAS1	Direct
NSI1	NBP1	Direct
NSI1	GAB1	Direct
NSI1	KRE33	Direct
NSI1	PRP2	Direct
NSI1	URK1	Direct
LYS14	LYS2	Direct
LYS14	LYS1	Direct
LYS14	LYS9	Direct
NRG1	STA1	Direct
NRG1	PSK1	Direct
NRG1	LDS1	Direct
NRG1	FUN26	Direct
NRG1	BDH1	Direct
NRG1	FLO9	Direct
NRG1	YAL064CA	Direct
NRG1	YAL064W	Direct
NRG1	YAR029W	Direct
NRG1	PRM9	Direct
NRG1	YAR064W	Direct
NRG1	YAR070C	Direct
NRG1	PHO11	Direct
NRG1	YBL029CA	Direct
NRG1	YBL029W	Direct
NRG1	GAL7	Direct
NRG1	GAL10	Direct
NRG1	GAL1	Direct
NRG1	NRG2	Direct
NRG1	TBS1	Direct
NRG1	APD1	Direct
NRG1	ICS2	Direct
NRG1	EHT1	Direct
NRG1	PHO89	Direct
NRG1	YCR018CA	Direct
NRG1	MAK32	Direct
NRG1	ADH7	Direct
NRG1	AAD3	Direct
NRG1	OSH2	Direct
NRG1	NUR1	Direct
NRG1	RAM1	Direct
NRG1	HXT15	Direct
NRG1	SOR2	Direct
NRG1	YDR010C	Direct
NRG1	SNQ2	Direct
NRG1	ENA1	Direct
NRG1	RSM10	Direct
NRG1	YDR042C	Direct
NRG1	HEM13	Direct
NRG1	SED1	Direct
NRG1	ALT2	Direct
NRG1	YDR132C	Direct
NRG1	YDR133C	Direct
NRG1	YDR134C	Direct
NRG1	YAP6	Direct
NRG1	GPI17	Direct
NRG1	PPM1	Direct
NRG1	PPZ2	Direct
NRG1	APT2	Direct
NRG1	YDR442W	Direct
NRG1	GNP1	Direct
NRG1	SMT3	Direct
NRG1	FIT1	Direct
NRG1	YDR535C	Direct
NRG1	STL1	Direct
NRG1	IRC22	Direct
NRG1	YEL020WA	Direct
NRG1	URA3	Direct
NRG1	UTR2	Direct
NRG1	IES6	Direct
NRG1	YEL045C	Direct
NRG1	GLY1	Direct
NRG1	HPA3	Direct
NRG1	HXT13	Direct
NRG1	DSF1	Direct
NRG1	MNN1	Direct
NRG1	YER010C	Direct
NRG1	TIR1	Direct
NRG1	MIG3	Direct
NRG1	ACA1	Direct
NRG1	SPO73	Direct
NRG1	CAJ1	Direct
NRG1	IES5	Direct
NRG1	SHC1	Direct
NRG1	FTR1	Direct
NRG1	LSM5	Direct
NRG1	SNZ3	Direct
NRG1	SNO3	Direct
NRG1	GSY1	Direct
NRG1	IGD1	Direct
NRG1	ERG26	Direct
NRG1	ERG4	Direct
NRG1	PDR1	Direct
NRG1	ARI1	Direct
NRG1	YGR035C	Direct
NRG1	YGR050C	Direct
NRG1	YGR067C	Direct
NRG1	YGR069W	Direct
NRG1	SKN1	Direct
NRG1	YGR237C	Direct
NRG1	MGA1	Direct
NRG1	YHL041W	Direct
NRG1	YHR022C	Direct
NRG1	MYO1	Direct
NRG1	YHR033W	Direct
NRG1	PCL5	Direct
NRG1	YHR138C	Direct
NRG1	YIL002WA	Direct
NRG1	FAF1	Direct
NRG1	HIS6	Direct
NRG1	VHR1	Direct
NRG1	FYV10	Direct
NRG1	FMC1	Direct
NRG1	SGA1	Direct
NRG1	XBP1	Direct
NRG1	RHO3	Direct
NRG1	RPI1	Direct
NRG1	HXT12	Direct
NRG1	YIL171W	Direct
NRG1	IMA3	Direct
NRG1	GAT4	Direct
NRG1	YIR014W	Direct
NRG1	FLO11	Direct
NRG1	YIR020C	Direct
NRG1	YIR020WB	Direct
NRG1	MRS1	Direct
NRG1	NET1	Direct
NRG1	ICS3	Direct
NRG1	PRY3	Direct
NRG1	IME2	Direct
NRG1	YJL107C	Direct
NRG1	PRM10	Direct
NRG1	CDC6	Direct
NRG1	ELO1	Direct
NRG1	HXT8	Direct
NRG1	IMA5	Direct
NRG1	HXT9	Direct
NRG1	IMA4	Direct
NRG1	IME1	Direct
NRG1	YJR094WA	Direct
NRG1	SFC1	Direct
NRG1	HXT16	Direct
NRG1	SOR1	Direct
NRG1	PHD1	Direct
NRG1	MMO1	Direct
NRG1	CWP1	Direct
NRG1	HAP4	Direct
NRG1	CCP1	Direct
NRG1	GPT2	Direct
NRG1	YKR075C	Direct
NRG1	FLO10	Direct
NRG1	SOF1	Direct
NRG1	YLR012C	Direct
NRG1	GAT3	Direct
NRG1	YLR112W	Direct
NRG1	YPS3	Direct
NRG1	SKG3	Direct
NRG1	PDR8	Direct
NRG1	BOP2	Direct
NRG1	YLR410WA	Direct
NRG1	YLR410WB	Direct
NRG1	INA1	Direct
NRG1	GTR1	Direct
NRG1	YML122C	Direct
NRG1	YML131W	Direct
NRG1	HXT2	Direct
NRG1	SOK2	Direct
NRG1	SPO20	Direct
NRG1	AAC1	Direct
NRG1	MOT3	Direct
NRG1	YMR084W	Direct
NRG1	GID8	Direct
NRG1	GAT2	Direct
NRG1	NDE1	Direct
NRG1	ICY1	Direct
NRG1	YMR251WA	Direct
NRG1	ROY1	Direct
NRG1	FET4	Direct
NRG1	AQR1	Direct
NRG1	TCB2	Direct
NRG1	CYB5	Direct
NRG1	YNL217W	Direct
NRG1	PDR16	Direct
NRG1	FRE4	Direct
NRG1	BSC5	Direct
NRG1	PDR18	Direct
NRG1	YAP7	Direct
NRG1	PHM7	Direct
NRG1	YOL085C	Direct
NRG1	SMF1	Direct
NRG1	HXT11	Direct
NRG1	IMA2	Direct
NRG1	ENB1	Direct
NRG1	CIN5	Direct
NRG1	DFG16	Direct
NRG1	RSB1	Direct
NRG1	YOR050C	Direct
NRG1	IDH2	Direct
NRG1	RUP1	Direct
NRG1	SFL1	Direct
NRG1	PDR5	Direct
NRG1	GAC1	Direct
NRG1	SYC1	Direct
NRG1	ISU2	Direct
NRG1	HER1	Direct
NRG1	TPO4	Direct
NRG1	MOD5	Direct
NRG1	MCH5	Direct
NRG1	SPS4	Direct
NRG1	SFG1	Direct
NRG1	RMI1	Direct
NRG1	YPL025C	Direct
NRG1	YPL034W	Direct
NRG1	LCL1	Direct
NRG1	PDR12	Direct
NRG1	USV1	Direct
NRG1	YPL251W	Direct
NRG1	VIK1	Direct
NRG1	DIP5	Direct
NRG1	CMR3	Direct
NRG1	JID1	Direct
NRG1	FCY1	Direct
NRG1	TPO3	Direct
NRG1	TDA6	Direct
NRG1	CUR1	Direct
VMS1	YFH7	Direct
VMS1	HRT3	Direct
PDC2	YDR042C	Direct
PDC2	HIM1	Direct
PDC2	STP1	Direct
PDC2	PAU17	Direct
PDC2	SDO1	Direct
PDC2	YLR046C	Direct
PDC2	VPS65	Direct
INO2	GEM1	Direct
INO2	CDS1	Direct
INO2	RKM3	Direct
INO2	PHO5	Direct
INO2	PWP2	Direct
INO2	GIT1	Direct
INO2	KNH1	Direct
INO2	SWI5	Direct
INO2	EKI1	Direct
INO2	STB3	Direct
INO2	YDR169CA	Direct
INO2	YDR274C	Direct
INO2	BSC2	Direct
INO2	YDR278C	Direct
INO2	RNH202	Direct
INO2	SSF2	Direct
INO2	HXT3	Direct
INO2	ITR1	Direct
INO2	CHO1	Direct
INO2	HNM1	Direct
INO2	CHO2	Direct
INO2	KEL2	Direct
INO2	PUP2	Direct
INO2	ENO1	Direct
INO2	OPI1	Direct
INO2	PHO86	Direct
INO2	YJL119C	Direct
INO2	RPB4	Direct
INO2	YAK1	Direct
INO2	YJL142C	Direct
INO2	YJL152W	Direct
INO2	INO1	Direct
INO2	OPI3	Direct
INO2	SOD1	Direct
INO2	ADO1	Direct
INO2	FAS1	Direct
INO2	SMF3	Direct
INO2	CKI1	Direct
INO2	ACS2	Direct
INO2	UPS2	Direct
INO2	YLR169W	Direct
INO2	YLR171W	Direct
INO2	VMA6	Direct
INO2	RPL6B	Direct
INO2	HMG1	Direct
INO2	MOT3	Direct
INO2	NRK1	Direct
INO2	CPT1	Direct
INO2	YNL130CA	Direct
INO2	PSD1	Direct
INO2	YNL171C	Direct
INO2	NOP13	Direct
INO2	ACC1	Direct
INO2	TIM23	Direct
INO2	WTM1	Direct
INO2	RPL33B	Direct
INO2	YOR235W	Direct
INO2	COT1	Direct
INO2	YOR316CA	Direct
INO2	FAA1	Direct
INO2	FAS2	Direct
SWI5	PSK1	Direct
SWI5	LDS1	Direct
SWI5	FUN26	Direct
SWI5	YAR009C	Direct
SWI5	YBL108CA	Direct
SWI5	YBL108W	Direct
SWI5	YBL111C	Direct
SWI5	ALG14	Direct
SWI5	YBR071W	Direct
SWI5	ICS2	Direct
SWI5	AMN1	Direct
SWI5	SRD1	Direct
SWI5	PRP9	Direct
SWI5	YDL032W	Direct
SWI5	GPR1	Direct
SWI5	YDL114W	Direct
SWI5	IWR1	Direct
SWI5	CYK3	Direct
SWI5	HEM25	Direct
SWI5	PCL2	Direct
SWI5	PAR32	Direct
SWI5	DLD1	Direct
SWI5	PCL9	Direct
SWI5	HBT1	Direct
SWI5	WHI4	Direct
SWI5	SHS1	Direct
SWI5	GCS1	Direct
SWI5	Ho	Direct
SWI5	YDR112W	Direct
SWI5	HXT3	Direct
SWI5	NCB2	Direct
SWI5	UTP5	Direct
SWI5	YDR543C	Direct
SWI5	YRF1-1	Direct
SWI5	YEL076WC	Direct
SWI5	YEL077C	Direct
SWI5	ICP55	Direct
SWI5	YER078WA	Direct
SWI5	YER079W	Direct
SWI5	YER138C	Direct
SWI5	YER188CA	Direct
SWI5	YER189W	Direct
SWI5	YRF1-2	Direct
SWI5	YFL013WA	Direct
SWI5	GAT1	Direct
SWI5	FRS2	Direct
SWI5	YFL063W	Direct
SWI5	YFL064C	Direct
SWI5	YFL065C	Direct
SWI5	IGD1	Direct
SWI5	YFR031CA	Direct
SWI5	SCW11	Direct
SWI5	YGL108C	Direct
SWI5	FLC3	Direct
SWI5	YGL140C	Direct
SWI5	YGL226CA	Direct
SWI5	MTC3	Direct
SWI5	VID30	Direct
SWI5	BUD9	Direct
SWI5	RME1	Direct
SWI5	ERG25	Direct
SWI5	PIL1	Direct
SWI5	CRH1	Direct
SWI5	PUP2	Direct
[truncated: 10,871 more rows]
