# Supplementary material for: Assessing regulatory features of the current transcriptional network of Saccharomyces cerevisiae
Source: Sci Rep. 2020 Oct 20;10:17744. doi: 10.1038/s41598-020-74043-7 (PMC7575604; doi:10.1038/s41598-020-74043-7)
Supplement: Supplementary file 1 — Supplementary Information 1. [file 41598_2020_74043_MOESM1_ESM.zip › yeast2017-full-conds-net.txt]

ABF1	ABF1	Direct Positive	Unstressed log-phase growth (control);Stress
ABF1	ACS1	Direct Positive	Unstressed log-phase growth (control)
ABF1	ADE5,7	Direct	Unstressed log-phase growth (control)
ABF1	ADH1	Direct Positive	Unstressed log-phase growth (control);Carbon source quality/availability
ABF1	ALD3	Indirect Negative	Unstressed log-phase growth (control)
ABF1	AMS1	Indirect Negative	Unstressed log-phase growth (control)
ABF1	ARN2	Indirect Negative	Unstressed log-phase growth (control);Stress
ABF1	ARO3	Direct Negative	Unstressed log-phase growth (control);In vitro;Stress
ABF1	ARP5	Direct Positive	Unstressed log-phase growth (control)
ABF1	BAP3	Direct Positive	Unstressed log-phase growth (control)
ABF1	BNA2	Direct Negative	Unstressed log-phase growth (control);Cell cycle/morphology
ABF1	BNA4	Indirect Negative	Unstressed log-phase growth (control)
ABF1	CAR1	Direct	Unstressed log-phase growth (control);In vitro
ABF1	CAR2	Indirect Positive	Unstressed log-phase growth (control);Nitrogen source quality/availability
ABF1	CDA1	Indirect Negative	Unstressed log-phase growth (control);Cell cycle/morphology
ABF1	CDC10	Indirect Positive	Unstressed log-phase growth (control);Stress;Cell cycle/morphology
ABF1	CFD1	Direct Positive	Unstressed log-phase growth (control);Stress
ABF1	COX6	Direct Positive	Stress;Unstressed log-phase growth (control)
ABF1	DED1	Direct	In vitro;Unstressed log-phase growth (control)
ABF1	DFR1	Direct Positive	Unstressed log-phase growth (control);Stress
ABF1	DIT1	Indirect Negative	Unstressed log-phase growth (control);Cell cycle/morphology
ABF1	DPS1	Indirect Positive	Unstressed log-phase growth (control);Stress;Cell cycle/morphology
ABF1	DSS4	Direct Positive	Unstressed log-phase growth (control);Stress;Cell cycle/morphology
ABF1	ARG7	Direct Positive	Unstressed log-phase growth (control)
ABF1	ERG28	Indirect Positive	Unstressed log-phase growth (control)
ABF1	FAS1	Direct Positive	Unstressed log-phase growth (control)
ABF1	FIN1	Direct Positive	Unstressed log-phase growth (control);Stress;Cell cycle/morphology
ABF1	GIM3	Indirect Positive	Unstressed log-phase growth (control);Stress;Cell cycle/morphology
ABF1	GPG1	Direct Negative	Unstressed log-phase growth (control)
ABF1	GPX1	Indirect Negative	Unstressed log-phase growth (control)
ABF1	SNX3	Indirect Positive	Unstressed log-phase growth (control);Stress;Cell cycle/morphology
ABF1	GRS1	Indirect Positive	Unstressed log-phase growth (control);Cell cycle/morphology
ABF1	GUT2	Indirect Negative	Unstressed log-phase growth (control)
ABF1	HBS1	Indirect Positive	Unstressed log-phase growth (control);Stress
ABF1	HCR1	Indirect Positive	Unstressed log-phase growth (control);Stress;Cell cycle/morphology
ABF1	HIS4	Direct
ABF1	HIS7	Direct Positive	Unstressed log-phase growth (control);In vitro
ABF1	HNM1	Indirect Positive	Unstressed log-phase growth (control);Cell cycle/morphology
ABF1	HOP1	Direct Positive	Cell cycle/morphology;In vitro;Unstressed log-phase growth (control)
ABF1	HSP12	Indirect Negative	Unstressed log-phase growth (control)
ABF1	HSP26	Indirect Negative	Unstressed log-phase growth (control)
ABF1	IMD1	Indirect Negative	Unstressed log-phase growth (control)
ABF1	IMD2	Indirect Negative	Unstressed log-phase growth (control)
ABF1	IPP1	Direct Dual	Unstressed log-phase growth (control);Stress;Cell cycle/morphology
ABF1	MFA1	Indirect Negative	Unstressed log-phase growth (control)
ABF1	MGA1	Direct Positive	Unstressed log-phase growth (control)
ABF1	MGE1	Indirect Positive	Unstressed log-phase growth (control);Stress
ABF1	NHX1	Direct Positive	Unstressed log-phase growth (control);Stress;Cell cycle/morphology
ABF1	NIT3	Direct Positive	Unstressed log-phase growth (control);Stress
ABF1	NMT1	Indirect Positive	Unstressed log-phase growth (control);Stress
ABF1	PES4	Indirect Negative	Unstressed log-phase growth (control)
ABF1	POP8	Indirect Positive	Unstressed log-phase growth (control);Stress
ABF1	PRO3	Indirect Positive	Unstressed log-phase growth (control);Stress;Cell cycle/morphology
ABF1	PUT4	Direct Negative	Unstressed log-phase growth (control);Cell cycle/morphology
ABF1	QCR8	Direct Positive	Carbon source quality/availability;Unstressed log-phase growth (control)
ABF1	QNS1	Indirect Positive	Unstressed log-phase growth (control);Stress
ABF1	RIX7	Direct Positive	Unstressed log-phase growth (control)
ABF1	RNP1	Direct Dual	Unstressed log-phase growth (control);Stress
ABF1	RPL2a	Direct	Unstressed log-phase growth (control)
ABF1	RPL2b	Direct Negative	Unstressed log-phase growth (control)
ABF1	RPL3	Direct	Unstressed log-phase growth (control)
ABF1	RPL5	Indirect Positive	Unstressed log-phase growth (control)
ABF1	RPO21	Indirect Positive	Unstressed log-phase growth (control)
ABF1	RPO26	Direct
ABF1	RPP1a	Direct Dual	Unstressed log-phase growth (control);Stress;Cell cycle/morphology
ABF1	RPS28a	Direct	Unstressed log-phase growth (control);Stress
ABF1	RPS28b	Direct	Cell cycle/morphology
ABF1	RSM27	Indirect Positive	Unstressed log-phase growth (control);Stress
ABF1	SEC53	Indirect Positive	Unstressed log-phase growth (control);Stress;Cell cycle/morphology
ABF1	SEC72	Direct Positive	Unstressed log-phase growth (control);Stress
ABF1	SMK1	Unknown	Cell cycle/morphology
ABF1	SPR3	Direct Positive	Cell cycle/morphology;In vitro
ABF1	SPS1	Indirect Negative	Unstressed log-phase growth (control);Cell cycle/morphology
ABF1	SPT15	Direct	Unstressed log-phase growth (control);In vitro
ABF1	SSA4	Indirect Negative	Unstressed log-phase growth (control)
ABF1	SUP35	Direct Positive	Unstressed log-phase growth (control)
ABF1	SUP45	Direct Positive	Unstressed log-phase growth (control)
ABF1	SWS2	Indirect Positive	Unstressed log-phase growth (control);Stress
ABF1	TDH3	Direct	Unstressed log-phase growth (control)
ABF1	TFB1	Direct Dual	Unstressed log-phase growth (control);Stress
ABF1	TRP3	Direct Dual	Unstressed log-phase growth (control);In vitro;Stress;Cell cycle/morphology
ABF1	TUB2	Direct	Unstressed log-phase growth (control)
ABF1	YDL062W	Indirect Positive	Unstressed log-phase growth (control)
ABF1	SYO1	Direct Positive	Unstressed log-phase growth (control);Stress;Carbon source quality/availability
ABF1	YDR455C	Indirect Positive	Unstressed log-phase growth (control)
ABF1	YDR476C	Direct Positive	Unstressed log-phase growth (control);Stress
ABF1	YEN1	Direct Positive	Unstressed log-phase growth (control)
ABF1	YER187W	Indirect Negative	Unstressed log-phase growth (control)
ABF1	YER188W	Direct Negative	Unstressed log-phase growth (control);Cell cycle/morphology
ABF1	YFR018C	Indirect Positive	Unstressed log-phase growth (control);Stress;Cell cycle/morphology
ABF1	ULI1	Indirect Negative	Unstressed log-phase growth (control)
ABF1	DUG1	Indirect Positive	Unstressed log-phase growth (control);Stress
ABF1	NQM1	Indirect Negative	Unstressed log-phase growth (control)
ABF1	YIP3	Indirect Positive	Unstressed log-phase growth (control);Stress;Cell cycle/morphology
ABF1	YIR042C	Indirect Negative	Unstressed log-phase growth (control)
ABF1	YJL055W	Indirect Positive	Unstressed log-phase growth (control);Stress
ABF1	YJR162C	Indirect Negative	Unstressed log-phase growth (control)
ABF1	YKL069W	Indirect Positive	Unstressed log-phase growth (control);Stress
ABF1	YKL111C	Indirect Negative	Unstressed log-phase growth (control)
ABF1	EMC3	Indirect Positive	Unstressed log-phase growth (control);Stress;Cell cycle/morphology
ABF1	YLL053C	Indirect Negative	Unstressed log-phase growth (control)
ABF1	AFB1	Indirect Negative	Unstressed log-phase growth (control);Stress
ABF1	YLR041W	Indirect Negative	Unstressed log-phase growth (control)
ABF1	YNL043C	Indirect Positive	Unstressed log-phase growth (control)
ABF1	YOL014W	Indirect Positive	Unstressed log-phase growth (control);Stress
ABF1	MIM1	Indirect Positive	Unstressed log-phase growth (control);Stress;Cell cycle/morphology
ABF1	YOR289W	Indirect Negative	Unstressed log-phase growth (control)
ABF1	YPR077C	Indirect Negative	Unstressed log-phase growth (control)
ABF1	YPR148C	Indirect Positive	Unstressed log-phase growth (control);Stress;Cell cycle/morphology
ABF1	TDA6	Indirect Negative	Unstressed log-phase growth (control)
ABF1	YPR172W	Direct Positive	Unstressed log-phase growth (control);Stress;Carbon source quality/availability
ABF1	YPT1	Direct	Unstressed log-phase growth (control)
ABF1	ADE3	Direct	Unstressed log-phase growth (control)
ABF1	AME1	Direct	Unstressed log-phase growth (control)
ABF1	APE3	Direct
ABF1	ARP9	Direct	Unstressed log-phase growth (control)
ABF1	BCP1	Direct	Unstressed log-phase growth (control)
ABF1	BET2	Direct	Unstressed log-phase growth (control)
ABF1	BGL2	Direct Negative	Unstressed log-phase growth (control)
ABF1	BRX1	Direct Positive	Cell cycle/morphology
ABF1	BSD2	Direct Positive	Unstressed log-phase growth (control)
ABF1	CAD1	Direct	Unstressed log-phase growth (control)
ABF1	CCT8	Direct
ABF1	CDC24	Direct	Unstressed log-phase growth (control)
ABF1	CDS1	Direct Dual	Stress;Cell cycle/morphology
ABF1	CLF1	Direct	Unstressed log-phase growth (control)
ABF1	CNB1	Direct	Unstressed log-phase growth (control)
ABF1	CST6	Direct	Unstressed log-phase growth (control)
ABF1	CTF18	Direct	Unstressed log-phase growth (control)
ABF1	DAL81	Direct Negative	Stress
ABF1	DBP6	Direct	Unstressed log-phase growth (control)
ABF1	DCP2	Direct	Unstressed log-phase growth (control)
ABF1	DHR2	Direct Positive	Cell cycle/morphology
ABF1	DOG1	Direct Positive	Stress;Carbon source quality/availability
ABF1	DSL1	Direct	Unstressed log-phase growth (control)
ABF1	EBP2	Direct Negative	Stress;Unstressed log-phase growth (control)
ABF1	ECM25	Direct Negative	Unstressed log-phase growth (control)
ABF1	EDC1	Direct	Unstressed log-phase growth (control)
ABF1	ERV25	Direct Dual	Stress;Cell cycle/morphology
ABF1	ERV46	Direct Negative	Unstressed log-phase growth (control)
ABF1	FES1	Direct
ABF1	FIP1	Direct Negative	Stress;Unstressed log-phase growth (control)
ABF1	MIA40	Direct	Unstressed log-phase growth (control)
ABF1	GEP3	Direct	Carbon source quality/availability
ABF1	GBP2	Direct	Unstressed log-phase growth (control)
ABF1	GCN2	Direct Negative	Unstressed log-phase growth (control)
ABF1	GLT1	Direct Positive	Nitrogen source quality/availability;Unstressed log-phase growth (control)
ABF1	GMH1	Direct Dual	Stress;Cell cycle/morphology
ABF1	GSP1	Direct	Unstressed log-phase growth (control)
ABF1	GUA1	Direct Positive	Cell cycle/morphology
ABF1	HDA2	Direct	Unstressed log-phase growth (control)
ABF1	HOS2	Direct	Unstressed log-phase growth (control)
ABF1	HST1	Direct	Unstressed log-phase growth (control)
ABF1	HUA1	Direct Negative	Unstressed log-phase growth (control)
ABF1	IDP2	Direct	Unstressed log-phase growth (control)
ABF1	IME4	Direct Positive	Cell cycle/morphology
ABF1	INO1	Direct	Cell cycle/morphology
ABF1	IOC2	Direct Positive	Cell cycle/morphology
ABF1	IQG1	Direct
ABF1	KIN2	Direct	Unstressed log-phase growth (control)
ABF1	KRE9	Direct Negative	Unstressed log-phase growth (control)
ABF1	LTV1	Direct Negative	Stress;Unstressed log-phase growth (control)
ABF1	MCK1	Direct	Unstressed log-phase growth (control)
ABF1	MCM16	Direct	Unstressed log-phase growth (control)
ABF1	MDM20	Direct	Carbon source quality/availability
ABF1	MHR1	Direct Dual	Stress;Cell cycle/morphology
ABF1	MKT1	Direct Positive	Cell cycle/morphology
ABF1	MLS1	Direct Positive	Unstressed log-phase growth (control)
ABF1	MNN10	Direct Negative	Stress;Unstressed log-phase growth (control)
ABF1	MNN11	Direct Dual	Cell cycle/morphology;Unstressed log-phase growth (control)
ABF1	MRPS18	Direct Negative	Stress;Unstressed log-phase growth (control)
ABF1	MRPS9	Direct Negative	Stress;Unstressed log-phase growth (control)
ABF1	MSN1	Direct	Unstressed log-phase growth (control)
ABF1	NAS6	Direct
ABF1	NGR1	Direct Positive	Unstressed log-phase growth (control)
ABF1	NMD2	Direct	Unstressed log-phase growth (control)
ABF1	NOC2	Direct	Carbon source quality/availability
ABF1	NOG2	Direct	Unstressed log-phase growth (control)
ABF1	NOP14	Direct	Carbon source quality/availability
ABF1	NUP133	Direct	Unstressed log-phase growth (control)
ABF1	NUP170	Direct
ABF1	NUP57	Direct Positive	Unstressed log-phase growth (control)
ABF1	NUP84	Direct	Unstressed log-phase growth (control)
ABF1	OPY1	Direct	Unstressed log-phase growth (control)
ABF1	PET112	Direct
ABF1	PEX3	Direct Positive	Cell cycle/morphology
ABF1	PHB2	Direct Negative	Stress
ABF1	POM152	Direct Positive	Cell cycle/morphology
ABF1	PRM2	Direct Positive	Unstressed log-phase growth (control)
ABF1	PRP4	Direct	Unstressed log-phase growth (control)
ABF1	PRP8	Direct Positive	Cell cycle/morphology
ABF1	PTA1	Direct	Unstressed log-phase growth (control)
ABF1	PZF1	Direct
ABF1	QCR9	Direct	Unstressed log-phase growth (control)
ABF1	RBS1	Direct Negative	Stress;Unstressed log-phase growth (control)
ABF1	RFA2	Direct
ABF1	RNA1	Direct	Unstressed log-phase growth (control)
ABF1	RNA14	Direct	Unstressed log-phase growth (control)
ABF1	RPB8	Direct
ABF1	RPC25	Direct Negative	Stress;Unstressed log-phase growth (control)
ABF1	RPF2	Direct	Unstressed log-phase growth (control)
ABF1	RPL4a	Direct Negative	Unstressed log-phase growth (control)
ABF1	RPN5	Direct	Carbon source quality/availability
ABF1	RPN8	Direct Positive	Cell cycle/morphology
ABF1	RRP45	Direct	Unstressed log-phase growth (control)
ABF1	RRP7	Direct	Cell cycle/morphology
ABF1	RSM19	Direct	Unstressed log-phase growth (control)
ABF1	SCS22	Direct Negative	Stress;Unstressed log-phase growth (control)
ABF1	SEC14	Direct Positive	Cell cycle/morphology
ABF1	SKY1	Direct Negative	Unstressed log-phase growth (control)
ABF1	SLA1	Direct Positive	Unstressed log-phase growth (control)
ABF1	SOF1	Direct Negative	Stress;Unstressed log-phase growth (control)
ABF1	SPO19	Indirect Positive	Stress;Cell cycle/morphology
ABF1	SPP41	Direct Negative	Stress;Unstressed log-phase growth (control)
ABF1	SSZ1	Direct Positive	Cell cycle/morphology
ABF1	STI1	Direct Dual	Unstressed log-phase growth (control);Stress
ABF1	STP3	Direct
ABF1	SWI3	Direct Negative	Stress;Unstressed log-phase growth (control)
ABF1	SYF2	Direct	Unstressed log-phase growth (control)
ABF1	TAF9	Direct Negative	Unstressed log-phase growth (control)
ABF1	TFG1	Direct	Unstressed log-phase growth (control)
ABF1	TIF11	Direct	Unstressed log-phase growth (control)
ABF1	SAM37	Direct	Unstressed log-phase growth (control)
ABF1	TOM70	Direct	Unstressed log-phase growth (control)
ABF1	TPM2	Direct Dual	Stress
ABF1	TRM2	Direct	Unstressed log-phase growth (control)
ABF1	TYS1	Direct Negative	Unstressed log-phase growth (control)
ABF1	UBP1	Direct	Unstressed log-phase growth (control)
ABF1	UBP6	Direct Positive	Cell cycle/morphology
ABF1	UBX5	Direct Positive	Cell cycle/morphology
ABF1	UFD2	Direct Negative	Stress;Unstressed log-phase growth (control)
ABF1	UGA3	Direct	Unstressed log-phase growth (control)
ABF1	UTP13	Direct Positive	Cell cycle/morphology
ABF1	UTP8	Direct	Unstressed log-phase growth (control)
ABF1	VID22	Direct
ABF1	VPS33	Direct Negative	Unstressed log-phase growth (control)
ABF1	SSA1	Direct Positive	Unstressed log-phase growth (control);Cell cycle/morphology
ABF1	PMT2	Direct	Unstressed log-phase growth (control)
ABF1	CDC19	Direct Positive	Unstressed log-phase growth (control)
ABF1	FLC2	Direct	Unstressed log-phase growth (control)
ABF1	MRPL16	Direct	Unstressed log-phase growth (control)
ABF1	URA7	Direct	Unstressed log-phase growth (control)
ABF1	PSY4	Indirect Positive	Unstressed log-phase growth (control)
ABF1	MOH1	Direct Positive	Unstressed log-phase growth (control);Stress
ABF1	FUR4	Direct Positive	Unstressed log-phase growth (control)
ABF1	RKM3	Direct	Unstressed log-phase growth (control)
ABF1	YRO2	Direct Positive	Unstressed log-phase growth (control)
ABF1	UBP14	Direct Negative	Stress;Unstressed log-phase growth (control)
ABF1	TSC3	Indirect Negative	Stress
ABF1	SLM4	Direct	Unstressed log-phase growth (control)
ABF1	ECM33	Direct	Unstressed log-phase growth (control)
ABF1	SEC18	Direct Dual	Stress;Cell cycle/morphology
ABF1	CMD1	Direct	Unstressed log-phase growth (control)
ABF1	ALG1	Direct	Unstressed log-phase growth (control)
ABF1	SSE2	Direct Positive	Unstressed log-phase growth (control);Stress
ABF1	SSH1	Direct Positive	Cell cycle/morphology
ABF1	YBR284W	Direct	Unstressed log-phase growth (control)
ABF1	VBA2	Direct Positive	Unstressed log-phase growth (control)
ABF1	MAL32	Indirect Positive	Unstressed log-phase growth (control)
ABF1	RER1	Direct	Unstressed log-phase growth (control)
ABF1	PGS1	Direct	Unstressed log-phase growth (control)
ABF1	LDB16	Direct Negative	Unstressed log-phase growth (control)
ABF1	DCC1	Direct	Unstressed log-phase growth (control)
ABF1	NFS1	Direct	Unstressed log-phase growth (control)
ABF1	YCR001W	Direct	Unstressed log-phase growth (control)
ABF1	MRPL32	Direct Dual	Stress;Cell cycle/morphology
ABF1	ADY2	Indirect Positive	Unstressed log-phase growth (control);Stress;Cell cycle/morphology
ABF1	HSP30	Indirect Positive	Unstressed log-phase growth (control)
ABF1	THR4	Direct Positive	Cell cycle/morphology
ABF1	IMG2	Indirect Negative	Stress
ABF1	AHC2	Direct	Unstressed log-phase growth (control)
ABF1	GRX6	Direct	Unstressed log-phase growth (control)
ABF1	YDL012C	Direct Dual	Stress;Cell cycle/morphology;Unstressed log-phase growth (control)
ABF1	YDL032W	Direct	Carbon source quality/availability
ABF1	GPR1	Direct	Carbon source quality/availability
ABF1	NPC2	Indirect Negative	Stress
ABF1	NDE2	Direct Positive	Unstressed log-phase growth (control)
ABF1	NSE4	Direct	Unstressed log-phase growth (control)
ABF1	PHO2	Direct	Unstressed log-phase growth (control)
ABF1	COP1	Direct	Unstressed log-phase growth (control)
ABF1	STE7	Direct	Unstressed log-phase growth (control)
ABF1	DHH1	Direct	Unstressed log-phase growth (control)
ABF1	NUS1	Direct	Unstressed log-phase growth (control)
ABF1	NHP2	Direct	Unstressed log-phase growth (control)
ABF1	CWC2	Direct	Unstressed log-phase growth (control)
ABF1	THI13	Indirect Positive	Unstressed log-phase growth (control)
ABF1	FMP16	Direct Positive	Unstressed log-phase growth (control)
ABF1	CPR1	Direct Positive	Unstressed log-phase growth (control)
ABF1	HSP42	Indirect Positive	Unstressed log-phase growth (control)
ABF1	MSS116	Direct Dual	Stress;Cell cycle/morphology;Unstressed log-phase growth (control)
ABF1	REF2	Direct	Unstressed log-phase growth (control)
ABF1	AHA1	Indirect Positive	Unstressed log-phase growth (control)
ABF1	RTN1	Direct Negative	Unstressed log-phase growth (control)
ABF1	LYS4	Direct	Unstressed log-phase growth (control)
ABF1	DPP1	Direct Negative	Stress;Unstressed log-phase growth (control)
ABF1	SSF2	Direct Negative	Stress;Unstressed log-phase growth (control)
ABF1	YSP2	Direct	Unstressed log-phase growth (control)
ABF1	YDR327W	Direct	Unstressed log-phase growth (control)
ABF1	FCF1	Direct Dual	Stress;Cell cycle/morphology
ABF1	YDR340W	Direct Negative	Unstressed log-phase growth (control)
ABF1	ESF1	Direct Negative	Stress;Unstressed log-phase growth (control)
ABF1	ARO10	Indirect Positive	Unstressed log-phase growth (control)
ABF1	NKP1	Indirect Positive	Unstressed log-phase growth (control)
ABF1	ATO3	Direct Dual	Cell cycle/morphology;Unstressed log-phase growth (control)
ABF1	EFT2	Direct	Unstressed log-phase growth (control)
ABF1	YDR391C	Indirect Positive	Unstressed log-phase growth (control);Stress
ABF1	DIT2	Indirect Positive	Unstressed log-phase growth (control);Cell cycle/morphology
ABF1	RPB7	Direct Negative	Unstressed log-phase growth (control)
ABF1	MRP20	Direct	Unstressed log-phase growth (control)
ABF1	SIP1	Direct Positive	Cell cycle/morphology
ABF1	GPI17	Direct Negative	Stress;Unstressed log-phase growth (control)
ABF1	GUK1	Direct	Unstressed log-phase growth (control)
ABF1	STP1	Direct Negative	Stress;Unstressed log-phase growth (control)
ABF1	PHO8	Direct Positive	Unstressed log-phase growth (control)
ABF1	PMP2	Direct	Unstressed log-phase growth (control)
ABF1	GTT3	Direct Negative	Unstressed log-phase growth (control)
ABF1	RAD23	Direct	Unstressed log-phase growth (control)
ABF1	CHO1	Indirect Negative	Stress;Cell cycle/morphology;Unstressed log-phase growth (control)
ABF1	SHC1	Indirect Positive	Unstressed log-phase growth (control)
ABF1	GLE2	Indirect Negative	Stress;Unstressed log-phase growth (control)
ABF1	SMX2	Direct Negative	Unstressed log-phase growth (control)
ABF1	LPD1	Direct Negative	Unstressed log-phase growth (control)
ABF1	RGD2	Direct	Unstressed log-phase growth (control)
ABF1	EMP47	Direct	Unstressed log-phase growth (control)
ABF1	THI5	Indirect Positive	Unstressed log-phase growth (control)
ABF1	MLC1	Direct Dual	Cell cycle/morphology;Unstressed log-phase growth (control)
ABF1	RMD9	Direct Dual	Stress;Cell cycle/morphology;Unstressed log-phase growth (control)
ABF1	TPN1	Indirect Positive	Unstressed log-phase growth (control)
ABF1	GCN1	Direct Positive	Cell cycle/morphology
ABF1	SHE10	Direct	Cell cycle/morphology
ABF1	SAP4	Direct	Cell cycle/morphology
ABF1	RMR1	Direct Negative	Stress;Unstressed log-phase growth (control)
ABF1	RSC1	Direct	Unstressed log-phase growth (control)
ABF1	YGR066C	Indirect Positive	Unstressed log-phase growth (control);Cell cycle/morphology
ABF1	MEP1	Direct Positive	Unstressed log-phase growth (control);Cell cycle/morphology
ABF1	CAF130	Indirect Positive	Unstressed log-phase growth (control)
ABF1	BTN2	Indirect Positive	Unstressed log-phase growth (control)
ABF1	PUP2	Direct	Carbon source quality/availability
ABF1	YTA7	Direct Negative	Unstressed log-phase growth (control)
ABF1	RNH70	Indirect Positive	Unstressed log-phase growth (control)
ABF1	MAL12	Indirect Positive	Unstressed log-phase growth (control)
ABF1	RIM101	Direct	Unstressed log-phase growth (control)
ABF1	WSC4	Direct	Unstressed log-phase growth (control)
ABF1	OCA5	Direct Positive	Cell cycle/morphology
ABF1	MIP6	Indirect Positive	Unstressed log-phase growth (control)
ABF1	YHR050W-A	Direct
ABF1	YHR078W	Direct	Unstressed log-phase growth (control)
ABF1	RTC3	Indirect Positive	Unstressed log-phase growth (control)
ABF1	YNG2	Direct	Unstressed log-phase growth (control)
ABF1	DMA1	Direct	Unstressed log-phase growth (control)
ABF1	COX23	Direct	Unstressed log-phase growth (control)
ABF1	ARO9	Direct Positive	Unstressed log-phase growth (control)
ABF1	YAP1801	Direct	Unstressed log-phase growth (control)
ABF1	MPC2	Direct	Unstressed log-phase growth (control)
ABF1	AIM46	Direct	Unstressed log-phase growth (control)
ABF1	RPN10	Direct Positive	Cell cycle/morphology
ABF1	ULP2	Direct	Unstressed log-phase growth (control)
ABF1	YIL032C	Direct	Unstressed log-phase growth (control)
ABF1	NEO1	Direct Negative	Unstressed log-phase growth (control)
ABF1	VHS2	Direct	Unstressed log-phase growth (control)
ABF1	VTH1	Indirect Positive	Unstressed log-phase growth (control)
ABF1	DSN1	Direct	Unstressed log-phase growth (control)
ABF1	KAR2	Indirect Positive	Unstressed log-phase growth (control)
ABF1	ZAP1	Indirect Negative	Stress;Unstressed log-phase growth (control)
ABF1	LAS21	Direct	Unstressed log-phase growth (control)
ABF1	MRPL8	Direct Dual	Cell cycle/morphology;Unstressed log-phase growth (control)
ABF1	PRY1	Direct Positive	Unstressed log-phase growth (control)
ABF1	TOK1	Indirect Negative	Stress
ABF1	PAM16	Indirect Negative	Stress
ABF1	CCT7	Direct	Unstressed log-phase growth (control)
ABF1	HSP150	Direct Positive	Unstressed log-phase growth (control)
ABF1	YJL202C	Direct	Unstressed log-phase growth (control)
ABF1	VTH2	Indirect Positive	Unstressed log-phase growth (control)
ABF1	PAU1	Indirect Positive	Unstressed log-phase growth (control)
ABF1	MET3	Direct Positive	Unstressed log-phase growth (control)
ABF1	NTA1	Direct Negative	Unstressed log-phase growth (control)
ABF1	RPA12	Direct	Unstressed log-phase growth (control)
ABF1	SFC1	Direct Positive	Unstressed log-phase growth (control)
ABF1	YJR096W	Indirect Positive	Unstressed log-phase growth (control);Stress
ABF1	TDA4	Direct Negative	Stress;Cell cycle/morphology
ABF1	RSF2	Direct Positive	Cell cycle/morphology
ABF1	MET5	Direct Negative	Unstressed log-phase growth (control)
ABF1	IML1	Direct	Unstressed log-phase growth (control)
ABF1	AUR1	Direct	Unstressed log-phase growth (control)
ABF1	BYE1	Direct Positive	Unstressed log-phase growth (control)
ABF1	CAP1	Direct	Cell cycle/morphology
ABF1	LAC1	Direct Negative	Cell cycle/morphology;Unstressed log-phase growth (control)
ABF1	URB1	Direct Positive	Cell cycle/morphology
ABF1	PUT3	Direct	Unstressed log-phase growth (control)
ABF1	ATP7	Direct	Unstressed log-phase growth (control)
ABF1	TFA1	Direct	Cell cycle/morphology
ABF1	MAE1	Direct Negative	Cell cycle/morphology;Unstressed log-phase growth (control)
ABF1	FBA1	Direct	Unstressed log-phase growth (control)
ABF1	APL2	Direct Positive	Cell cycle/morphology
ABF1	ELF1	Indirect Negative	Unstressed log-phase growth (control);Stress
ABF1	MRP49	Indirect Positive	Cell cycle/morphology;Unstressed log-phase growth (control)
ABF1	YKT6	Direct	Unstressed log-phase growth (control)
ABF1	MCH2	Indirect Positive	Unstressed log-phase growth (control)
ABF1	FOX2	Direct Positive	Unstressed log-phase growth (control)
ABF1	YPT52	Indirect Negative	Stress
ABF1	SET3	Direct Positive	Cell cycle/morphology
ABF1	PET10	Indirect Negative	Stress;Cell cycle/morphology;Unstressed log-phase growth (control)
ABF1	YSR3	Indirect Positive	Unstressed log-phase growth (control)
ABF1	TIF1	Direct	Unstressed log-phase growth (control)
ABF1	HSP104	Indirect Positive	Unstressed log-phase growth (control)
ABF1	IRC19	Direct	Unstressed log-phase growth (control)
ABF1	JLP1	Indirect Positive	Unstressed log-phase growth (control)
ABF1	CMS1	Direct	Cell cycle/morphology
ABF1	UBR2	Direct Positive	Cell cycle/morphology
ABF1	SNF7	Direct	Unstressed log-phase growth (control)
ABF1	PDC1	Direct Positive	Unstressed log-phase growth (control);Cell cycle/morphology
ABF1	SPT8	Direct	Unstressed log-phase growth (control)
ABF1	ERG3	Direct	Unstressed log-phase growth (control)
ABF1	MAS1	Indirect Negative	Stress;Cell cycle/morphology
ABF1	TFS1	Direct Positive	Unstressed log-phase growth (control);Cell cycle/morphology
ABF1	ECM22	Direct Positive	Unstressed log-phase growth (control);Stress
ABF1	CDC42	Direct Negative	Unstressed log-phase growth (control)
ABF1	BOP2	Indirect Positive	Unstressed log-phase growth (control)
ABF1	CTS1	Indirect Positive	Unstressed log-phase growth (control)
ABF1	CHS5	Direct Positive	Cell cycle/morphology
ABF1	IKI3	Indirect Negative	Stress;Cell cycle/morphology
ABF1	BDF1	Direct	Unstressed log-phase growth (control)
ABF1	YLR400W	Direct	Unstressed log-phase growth (control)
ABF1	VMA6	Indirect Negative	Stress;Cell cycle/morphology
ABF1	HMG2	Direct Negative	Stress;Unstressed log-phase growth (control)
ABF1	ATP18	Indirect Negative	Stress;Cell cycle/morphology
ABF1	TDA9	Direct	Unstressed log-phase growth (control)
ABF1	MSC1	Indirect Positive	Unstressed log-phase growth (control)
ABF1	TAF4	Direct Negative	Stress;Unstressed log-phase growth (control)
ABF1	YMR090W	Indirect Positive	Unstressed log-phase growth (control)
ABF1	AIP1	Direct	Unstressed log-phase growth (control)
ABF1	UTP15	Direct	Unstressed log-phase growth (control)
ABF1	SHH3	Indirect Positive	Unstressed log-phase growth (control)
ABF1	HSC82	Indirect Positive	Unstressed log-phase growth (control)
ABF1	VTI1	Direct	Unstressed log-phase growth (control)
ABF1	CIK1	Direct Positive	Cell cycle/morphology
ABF1	ROT1	Direct Positive	Cell cycle/morphology
ABF1	LCB1	Indirect Positive	Cell cycle/morphology
ABF1	PRC1	Direct Negative	Unstressed log-phase growth (control)
ABF1	PAU19	Indirect Positive	Unstressed log-phase growth (control)
ABF1	YNL019C	Indirect Positive	Unstressed log-phase growth (control)
ABF1	NCE103	Direct	Unstressed log-phase growth (control)
ABF1	IDH1	Direct Negative	Unstressed log-phase growth (control)
ABF1	YNL057W	Direct	Unstressed log-phase growth (control)
ABF1	TOM7	Indirect Negative	Stress
ABF1	DMA2	Direct	Unstressed log-phase growth (control)
ABF1	NCS2	Direct	Unstressed log-phase growth (control)
ABF1	PGA2	Direct Negative	Stress;Unstressed log-phase growth (control)
ABF1	NPR1	Direct Dual	Stress;Cell cycle/morphology
ABF1	SRP1	Direct Positive	Cell cycle/morphology
ABF1	VID27	Direct	Unstressed log-phase growth (control)
ABF1	RRG9	Direct	Unstressed log-phase growth (control)
ABF1	SLA2	Direct	Unstressed log-phase growth (control)
ABF1	SUI1	Direct	Unstressed log-phase growth (control)
ABF1	GIS2	Direct Dual	Stress;Cell cycle/morphology
ABF1	PIK1	Direct Dual	Stress;Cell cycle/morphology
ABF1	SEC21	Direct	Unstressed log-phase growth (control)
ABF1	EMW1	Direct
ABF1	VNX1	Direct	Unstressed log-phase growth (control)
ABF1	KRE1	Direct Negative	Unstressed log-phase growth (control)
ABF1	THI12	Indirect Positive	Unstressed log-phase growth (control)
ABF1	MRPS12	Direct	Unstressed log-phase growth (control)
ABF1	AGA1	Indirect Positive	Unstressed log-phase growth (control)
ABF1	TRM112	Direct	Unstressed log-phase growth (control)
ABF1	YNR064C	Direct Positive	Unstressed log-phase growth (control)
ABF1	YOL036W	Direct
ABF1	DDR2	Indirect Positive	Unstressed log-phase growth (control)
ABF1	YOL075C	Indirect Positive	Unstressed log-phase growth (control)
ABF1	FRE7	Indirect Positive	Unstressed log-phase growth (control)
ABF1	IMA2	Indirect Positive	Unstressed log-phase growth (control)
ABF1	TOM6	Direct	Unstressed log-phase growth (control)
ABF1	NOB1	Direct Positive	Unstressed log-phase growth (control)
ABF1	SGT1	Direct Negative	Stress;Unstressed log-phase growth (control)
ABF1	RPO31	Direct Dual	Stress
ABF1	RPT5	Direct	Carbon source quality/availability
ABF1	SPR2	Direct Positive	Unstressed log-phase growth (control)
ABF1	GPN2	Direct Negative	Unstressed log-phase growth (control)
ABF1	MBF1	Indirect Positive	Unstressed log-phase growth (control)
ABF1	YOR309C	Direct	Unstressed log-phase growth (control)
ABF1	NOP58	Direct	Unstressed log-phase growth (control)
ABF1	RRP12	Direct Positive	Cell cycle/morphology
ABF1	MRPS16	Direct	Unstressed log-phase growth (control)
ABF1	PMA2	Direct	Unstressed log-phase growth (control)
ABF1	EGD1	Direct	Unstressed log-phase growth (control)
ABF1	SSE1	Direct Positive	Unstressed log-phase growth (control)
ABF1	PET20	Direct	Unstressed log-phase growth (control)
ABF1	FMP40	Indirect Positive	Unstressed log-phase growth (control)
ABF1	CET1	Direct	Unstressed log-phase growth (control)
ABF1	SSO1	Direct	Unstressed log-phase growth (control)
ABF1	HSP82	Direct Positive	Unstressed log-phase growth (control)
ABF1	RLF2	Direct	Unstressed log-phase growth (control)
ABF1	THP3	Direct Positive	Unstressed log-phase growth (control)
ABF1	FHL1	Direct	Unstressed log-phase growth (control)
ABF1	ANT1	Direct Dual	Stress;Cell cycle/morphology
ABF1	SCD6	Direct Negative	Stress;Unstressed log-phase growth (control)
ABF1	YJL175W	Direct
ABF1	PEX5	Direct
ABF1	SRB8	Direct
ABF1	YEH1	Direct	Carbon source quality/availability
ABF1	SNU114	Direct
ABF1	RNH202	Direct Negative	Stress
ABF1	RRI2	Direct
ABF1	DSD1	Direct
ABF1	ADH5	Direct Negative	Unstressed log-phase growth (control)
ABF1	RED1	Indirect Positive	Cell cycle/morphology
ABF1	SNR14	Direct
ABF1	PRE6	Direct
ABF1	RHO4	Indirect Positive	Stress;Cell cycle/morphology
ABF1	SEC11	Direct Negative	Unstressed log-phase growth (control)
ABF1	GON7	Direct Negative	Unstressed log-phase growth (control)
ABF1	CYK3	Direct
ABF1	CAF40	Direct	Cell cycle/morphology
ABF1	MSL1	Direct
ABF1	DPH2	Direct	Carbon source quality/availability
ABF1	PEF1	Direct	Carbon source quality/availability
ABF1	MDV1	Direct
ABF1	IRC23	Direct	Carbon source quality/availability
ABF1	SNN1	Direct
ABF1	YPL229W	Direct	Cell cycle/morphology
ABF1	ECM16	Direct
ABF1	DFG10	Direct Negative	Unstressed log-phase growth (control)
ABF1	VPS54	Indirect Positive	Cell cycle/morphology;Unstressed log-phase growth (control)
ABF1	LYP1	Direct	Unstressed log-phase growth (control)
ABF1	YNL190W	Direct	Unstressed log-phase growth (control)
ABF1	PET494	Direct
ABF1	SNA4	Direct	Unstressed log-phase growth (control)
ABF1	LDB19	Direct	Unstressed log-phase growth (control)
ABF1	HOF1	Direct Positive	Unstressed log-phase growth (control)
ABF1	SNR57	Direct
ABF1	CLN1	Direct
ABF1	YGR269W	Direct	Unstressed log-phase growth (control)
ABF1	NPT1	Direct	Unstressed log-phase growth (control)
ABF1	YLR173W	Direct
ABF1	LYS21	Direct	Unstressed log-phase growth (control)
ABF1	SMF2	Direct Negative	Unstressed log-phase growth (control)
ABF1	MVP1	Direct	Cell cycle/morphology
ABF1	REC102	Indirect Positive	Cell cycle/morphology
ABF1	YJR115W	Direct Negative	Stress
ABF1	MUP1	Direct Negative	Unstressed log-phase growth (control)
ABF1	UME6	Direct	Unstressed log-phase growth (control)
ABF1	NAB2	Direct	Unstressed log-phase growth (control)
ABF1	COY1	Indirect Positive	Cell cycle/morphology;Unstressed log-phase growth (control)
ABF1	GLG1	Direct
ABF1	SNF3	Direct
ABF1	YOR146W	Direct
ABF1	tK(CUU)D1	Direct
ABF1	RSC6	Direct
ABF1	YDL034W	Direct
ABF1	SOD1	Direct Negative	Unstressed log-phase growth (control)
ABF1	NOP19	Direct
ABF1	RET1	Direct
ABF1	MRPL28	Indirect Positive	Stress;Cell cycle/morphology;Unstressed log-phase growth (control)
ABF1	NSL1	Direct Negative	Stress;Unstressed log-phase growth (control)
ABF1	ARC35	Direct	Unstressed log-phase growth (control)
ABF1	YLR230W	Direct	Unstressed log-phase growth (control)
ABF1	SPT23	Direct	Unstressed log-phase growth (control)
ABF1	DSE1	Direct	Carbon source quality/availability
ABF1	YDR034W-B	Direct
ABF1	YNL115C	Direct	Unstressed log-phase growth (control)
ABF1	EPO1	Direct
ABF1	YLR179C	Direct
ABF1	YJR128W	Direct
ABF1	SWI4	Direct	Unstressed log-phase growth (control)
ABF1	SNF8	Indirect Positive	Stress;Cell cycle/morphology
ABF1	YDJ1	Direct	Unstressed log-phase growth (control)
ABF1	KAP95	Direct	Unstressed log-phase growth (control)
ABF1	BET3	Direct	Unstressed log-phase growth (control)
ABF1	STE14	Indirect Positive	Cell cycle/morphology;Unstressed log-phase growth (control)
ABF1	MAY24	Direct
ABF1	MER1	Indirect Positive	Cell cycle/morphology
ABF1	YCH1	Direct Negative	Unstressed log-phase growth (control)
ABF1	YGR053C	Direct	Unstressed log-phase growth (control)
ABF1	ARC18	Indirect Positive	Cell cycle/morphology
ABF1	UTP11	Direct	Unstressed log-phase growth (control)
ABF1	CKA1	Direct	Unstressed log-phase growth (control)
ABF1	MSH3	Direct	Unstressed log-phase growth (control)
ABF1	UTP18	Indirect Positive	Stress;Cell cycle/morphology
ABF1	FUI1	Direct	Unstressed log-phase growth (control)
ABF1	TCO89	Direct
ABF1	NRD1	Direct	Unstressed log-phase growth (control)
ABF1	TAF5	Direct	Unstressed log-phase growth (control)
ABF1	NOP53	Indirect Positive	Stress;Cell cycle/morphology
ABF1	NUP1	Direct	Unstressed log-phase growth (control)
ABF1	LAM4	Direct	Unstressed log-phase growth (control)
ABF1	SYS1	Indirect Positive	Stress;Cell cycle/morphology
ABF1	FZF1	Direct
ABF1	RPC82	Direct	Unstressed log-phase growth (control)
ABF1	ARP8	Direct
ABF1	SPC42	Direct
ABF1	BRE1	Direct	Unstressed log-phase growth (control)
ABF1	SUF4	Direct
ABF1	ATP23	Direct
ABF1	APL1	Direct
ABF1	SUP54	Direct
ABF1	IRR1	Direct	Unstressed log-phase growth (control)
ABF1	XRN1	Indirect Positive	Stress
ABF1	SLC1	Indirect Positive	Cell cycle/morphology
ABF1	POP2	Direct	Unstressed log-phase growth (control)
ABF1	PSK1	Direct Negative	Unstressed log-phase growth (control)
ABF1	NFU1	Indirect Positive	Stress;Cell cycle/morphology
ABF1	TDA2	Direct	Unstressed log-phase growth (control)
ABF1	SNA2	Direct Negative	Unstressed log-phase growth (control)
ABF1	MRP7	Direct	Unstressed log-phase growth (control)
ABF1	HSP60	Direct Negative	Unstressed log-phase growth (control)
ABF1	TCB1	Indirect Positive	Stress;Cell cycle/morphology
ABF1	CAT8	Direct	Unstressed log-phase growth (control)
ABF1	RIF2	Direct	Unstressed log-phase growth (control)
ABF1	YER158C	Direct	Carbon source quality/availability
ABF1	YCG1	Direct
ABF1	YET3	Direct	Unstressed log-phase growth (control)
ABF1	NDL1	Direct	Unstressed log-phase growth (control)
ABF1	SSC1	Direct Negative	Unstressed log-phase growth (control)
ABF1	SET4	Direct	Carbon source quality/availability
ABF1	RPS0a	Direct	Cell cycle/morphology
ABF1	MMS1	Direct	Unstressed log-phase growth (control)
ABF1	YNL208W	Direct	Unstressed log-phase growth (control)
ABF1	CHD1	Direct
ABF1	SSM4	Direct	Unstressed log-phase growth (control)
ABF1	ADE8	Direct Negative	Stress;Unstressed log-phase growth (control)
ABF1	GCN20	Direct	Cell cycle/morphology
ABF1	NCB2	Direct	Unstressed log-phase growth (control)
ABF1	PAN6	Direct
ABF1	MKC7	Indirect Positive	Cell cycle/morphology
ABF1	NDJ1	Indirect Positive	Cell cycle/morphology;Unstressed log-phase growth (control)
ABF1	CYB5	Direct	Unstressed log-phase growth (control)
ABF1	YKR015C	Direct Negative	Unstressed log-phase growth (control)
ABF1	YDR029W	Direct Positive	Unstressed log-phase growth (control)
ABF1	RPN4	Direct	Unstressed log-phase growth (control)
ABF1	SRB2	Direct	Unstressed log-phase growth (control)
ABF1	YPR063C	Direct Negative	Stress;Unstressed log-phase growth (control)
ABF1	LOT5	Direct Negative	Unstressed log-phase growth (control)
ABF1	GZF3	Indirect Positive	Cell cycle/morphology
ABF1	PUP1	Direct	Unstressed log-phase growth (control)
ABF1	PUF3	Direct	Carbon source quality/availability
ABF1	YDR360W	Direct
ABF1	LAP2	Direct
ABF1	SNR47	Direct
ABF1	ARC19	Indirect Positive	Cell cycle/morphology
ABF1	CTF4	Direct
ABF1	THO2	Direct	Carbon source quality/availability
ABF1	HEL2	Direct Negative	Stress;Unstressed log-phase growth (control)
ABF1	MRPL36	Indirect Positive	Stress;Cell cycle/morphology
ABF1	SMY1	Direct
ABF1	NTH1	Direct	Unstressed log-phase growth (control)
ABF1	SCL1	Direct	Unstressed log-phase growth (control)
ABF1	RIB1	Direct	Carbon source quality/availability
ABF1	CDC3	Indirect Positive	Stress;Cell cycle/morphology
ABF1	BUD9	Indirect
ABF1	BUD31	Indirect
ABF1	GIC1	Direct	Unstressed log-phase growth (control)
ABF1	PWP2	Unknown	Stress
ABF1	RAX2	Indirect
ABF1	END3	Unknown	Stress
ABF1	SUN4	Indirect
ABF1	HSP78	Unknown	Unstressed log-phase growth (control)
ABF1	DBP2	Indirect Positive	Cell cycle/morphology
ABF1	DBP9	Direct Negative	Stress;Unstressed log-phase growth (control)
ABF1	LRP1	Direct	Unstressed log-phase growth (control)
ABF1	NIP7	Direct	Unstressed log-phase growth (control)
ABF1	NOP1	Direct	Unstressed log-phase growth (control)
ABF1	NOP12	Unknown	Unstressed log-phase growth (control)
ABF1	RPL7b	Unknown	Stress
ABF1	RPL18b	Direct Negative	Unstressed log-phase growth (control)
ABF1	RPL36b	Indirect
ABF1	APS2	Indirect Positive	Cell cycle/morphology;Unstressed log-phase growth (control)
ABF1	PPH21	Indirect Positive	Cell cycle/morphology
ABF1	ZIP1	Indirect Positive	Cell cycle/morphology
ABF1	PEP12	Indirect Positive	Cell cycle/morphology
ABF1	TAO3	Indirect Positive	Cell cycle/morphology
ABF1	RER2	Indirect Positive	Unstressed log-phase growth (control)
ABF1	HMT1	Indirect Positive	Unstressed log-phase growth (control)
ABF1	MRP21	Indirect Positive	Unstressed log-phase growth (control)
ABF1	CSG2	Indirect Positive	Unstressed log-phase growth (control)
ABF1	PXR1	Indirect Positive	Unstressed log-phase growth (control)
ABF1	COA4	Indirect Positive	Unstressed log-phase growth (control)
ABF1	TAF8	Indirect Positive	Unstressed log-phase growth (control)
ABF1	ESC8	Direct Positive	Cell cycle/morphology;Unstressed log-phase growth (control)
ABF1	RPT4	Indirect Positive	Unstressed log-phase growth (control)
ABF1	IPL1	Indirect Positive	Unstressed log-phase growth (control)
ABF1	MTW1	Indirect Positive	Unstressed log-phase growth (control)
ABF1	AMN1	Indirect Positive	Unstressed log-phase growth (control)
ABF1	CDC28	Indirect Positive	Unstressed log-phase growth (control)
ABF1	RPL21a	Indirect Positive	Unstressed log-phase growth (control)
ABF1	TOS1	Direct Positive	Unstressed log-phase growth (control)
ABF1	MED8	Indirect Positive	Unstressed log-phase growth (control)
ABF1	SET1	Indirect Positive	Unstressed log-phase growth (control)
ABF1	IMP3	Indirect Positive	Unstressed log-phase growth (control)
ABF1	YLR465C	Direct Positive	Cell cycle/morphology;Unstressed log-phase growth (control)
ABF1	YBL112C	Direct Positive	Unstressed log-phase growth (control)
ABF1	COQ1	Indirect Positive	Unstressed log-phase growth (control)
ABF1	PDX3	Indirect Positive	Unstressed log-phase growth (control)
ABF1	SPB1	Direct Positive	Unstressed log-phase growth (control)
ABF1	SSL2	Direct Positive	Unstressed log-phase growth (control)
ABF1	SLN1	Indirect Positive	Unstressed log-phase growth (control)
ABF1	SMD2	Indirect Positive	Unstressed log-phase growth (control)
ABF1	YOL046C	Indirect Positive	Unstressed log-phase growth (control)
ABF1	TOA1	Indirect Positive	Stress;Cell cycle/morphology;Unstressed log-phase growth (control)
ABF1	MPP10	Indirect Positive	Stress;Unstressed log-phase growth (control)
ABF1	CNS1	Indirect Positive	Unstressed log-phase growth (control)
ABF1	IFA38	Direct Positive	Carbon source quality/availability;Unstressed log-phase growth (control)
ABF1	CSH1	Direct Positive	Unstressed log-phase growth (control)
ABF1	YGR151C	Indirect Positive	Unstressed log-phase growth (control)
ABF1	YJL086C	Indirect Positive	Unstressed log-phase growth (control)
ABF1	CTF19	Indirect Positive	Unstressed log-phase growth (control)
ABF1	YBR062C	Indirect Positive	Unstressed log-phase growth (control)
ABF1	YBR096W	Direct Positive	Unstressed log-phase growth (control)
ABF1	SHE3	Indirect Positive	Unstressed log-phase growth (control)
ABF1	BSC1	Indirect Positive	Unstressed log-phase growth (control)
ABF1	RTC1	Indirect Positive	Unstressed log-phase growth (control)
ABF1	REX4	Indirect Positive	Unstressed log-phase growth (control)
ABF1	PBI1	Direct Positive	Cell cycle/morphology;Unstressed log-phase growth (control)
ABF1	RPL19b	Indirect Positive	Unstressed log-phase growth (control)
ABF1	YOR135C	Indirect Positive	Unstressed log-phase growth (control)
ABF1	TRM7	Indirect Positive	Unstressed log-phase growth (control)
ABF1	PTC4	Indirect Positive	Unstressed log-phase growth (control)
ABF1	ECM2	Indirect Positive	Unstressed log-phase growth (control)
ABF1	RXT2	Direct Positive	Unstressed log-phase growth (control)
ABF1	VMA2	Indirect Positive	Unstressed log-phase growth (control)
ABF1	HCS1	Indirect Positive	Unstressed log-phase growth (control)
ABF1	NOP15	Indirect Positive	Unstressed log-phase growth (control)
ABF1	YOL079W	Indirect Positive	Unstressed log-phase growth (control)
ABF1	PPM2	Indirect Positive	Unstressed log-phase growth (control)
ABF1	MCM4	Indirect Positive	Unstressed log-phase growth (control)
ABF1	NCL1	Indirect Positive	Stress;Cell cycle/morphology;Unstressed log-phase growth (control)
ABF1	LSM2	Indirect Positive	Unstressed log-phase growth (control)
ABF1	SHP1	Indirect Positive	Unstressed log-phase growth (control)
ABF1	MRPL27	Direct Positive	Stress;Unstressed log-phase growth (control)
ABF1	DUT1	Indirect Positive	Unstressed log-phase growth (control)
ABF1	TRS20	Indirect Positive	Unstressed log-phase growth (control)
ABF1	RIB5	Indirect Positive	Unstressed log-phase growth (control)
ABF1	YNL338W	Indirect Positive	Unstressed log-phase growth (control)
ABF1	YDR444W	Indirect Positive	Unstressed log-phase growth (control)
ABF1	NOP2	Indirect Positive	Unstressed log-phase growth (control)
ABF1	YNR071C	Indirect Positive	Unstressed log-phase growth (control)
ABF1	LAG2	Direct Positive	Unstressed log-phase growth (control)
ABF1	BMS1	Indirect Positive	Unstressed log-phase growth (control)
ABF1	EXO5	Direct Positive	Unstressed log-phase growth (control)
ABF1	KTR4	Direct Positive	Unstressed log-phase growth (control)
ABF1	PBP2	Direct Positive	Carbon source quality/availability;Unstressed log-phase growth (control)
ABF1	BDF2	Direct Positive	Unstressed log-phase growth (control)
ABF1	CNN1	Indirect Positive	Unstressed log-phase growth (control)
ABF1	GIS4	Indirect Positive	Unstressed log-phase growth (control)
ABF1	HSP33	Indirect Positive	Unstressed log-phase growth (control)
ABF1	MAP2	Indirect Positive	Unstressed log-phase growth (control)
ABF1	RPL32	Indirect Positive	Unstressed log-phase growth (control)
ABF1	ATP3	Indirect Positive	Unstressed log-phase growth (control)
ABF1	UTP25	Direct Positive	Unstressed log-phase growth (control)
ABF1	YSY6	Direct Positive	Unstressed log-phase growth (control)
ABF1	ARL1	Indirect Positive	Unstressed log-phase growth (control)
ABF1	TYR1	Direct Positive	Unstressed log-phase growth (control)
ABF1	BEM1	Indirect Positive	Unstressed log-phase growth (control)
ABF1	YBR232C	Indirect Positive	Unstressed log-phase growth (control)
ABF1	YAP1	Indirect Positive	Unstressed log-phase growth (control)
ABF1	EAR1	Indirect Positive	Unstressed log-phase growth (control)
ABF1	RAD14	Direct Positive	Unstressed log-phase growth (control)
ABF1	BUD21	Direct Positive	Unstressed log-phase growth (control)
ABF1	YMC2	Indirect Positive	Unstressed log-phase growth (control)
ABF1	PRM7	Indirect Positive	Unstressed log-phase growth (control)
ABF1	CDC37	Indirect Positive	Unstressed log-phase growth (control)
ABF1	YGR067C	Direct Positive	Unstressed log-phase growth (control)
ABF1	YPL276W	Indirect Positive	Unstressed log-phase growth (control)
ABF1	ECM15	Indirect Positive	Unstressed log-phase growth (control)
ABF1	SHM1	Indirect Positive	Unstressed log-phase growth (control)
ABF1	YLR162W	Indirect Positive	Unstressed log-phase growth (control)
ABF1	RPS6a	Indirect Positive	Unstressed log-phase growth (control)
ABF1	TAT1	Indirect Positive	Stress;Unstressed log-phase growth (control)
ABF1	SIF2	Indirect Positive	Unstressed log-phase growth (control)
ABF1	CKS1	Indirect Positive	Unstressed log-phase growth (control)
ABF1	DJP1	Indirect Positive	Unstressed log-phase growth (control)
ABF1	DAN1	Direct Positive	Unstressed log-phase growth (control)
ABF1	HEK2	Direct Positive	Carbon source quality/availability;Unstressed log-phase growth (control)
ABF1	SHG1	Indirect Positive	Unstressed log-phase growth (control)
ABF1	YPT10	Direct Positive	Carbon source quality/availability;Unstressed log-phase growth (control)
ABF1	RTG3	Direct Positive	Cell cycle/morphology;Unstressed log-phase growth (control)
ABF1	RFS1	Indirect Positive	Unstressed log-phase growth (control)
ABF1	RPL27a	Direct Positive	Unstressed log-phase growth (control)
ABF1	HFI1	Direct Positive	Unstressed log-phase growth (control)
ABF1	MAK16	Direct Positive	Carbon source quality/availability;Unstressed log-phase growth (control)
ABF1	ERT1	Indirect Positive	Unstressed log-phase growth (control)
ABF1	YGR109W-B	Indirect Positive	Unstressed log-phase growth (control)
ABF1	UTP9	Direct Positive	Cell cycle/morphology;Unstressed log-phase growth (control)
ABF1	JJJ1	Indirect Positive	Unstressed log-phase growth (control)
ABF1	FKH2	Indirect Positive	Unstressed log-phase growth (control)
ABF1	NPL4	Indirect Positive	Unstressed log-phase growth (control)
ABF1	YBR238C	Indirect Positive	Unstressed log-phase growth (control)
ABF1	MAK5	Indirect Positive	Unstressed log-phase growth (control)
ABF1	SWI5	Indirect Positive	Unstressed log-phase growth (control)
ABF1	LAT1	Direct Positive	Unstressed log-phase growth (control)
ABF1	YBL070C	Indirect Positive	Unstressed log-phase growth (control)
ABF1	ALK2	Indirect Positive	Unstressed log-phase growth (control)
ABF1	PRE7	Direct Positive	Unstressed log-phase growth (control)
ABF1	RPS8a	Indirect Positive	Unstressed log-phase growth (control)
ABF1	SCT1	Direct Positive	Unstressed log-phase growth (control)
ABF1	REI1	Indirect Positive	Unstressed log-phase growth (control)
ABF1	EFM2	Indirect Positive	Unstressed log-phase growth (control)
ABF1	UBX7	Indirect Positive	Unstressed log-phase growth (control)
ABF1	BMT2	Indirect Positive	Unstressed log-phase growth (control)
ABF1	YDR544C	Direct Positive	Cell cycle/morphology;Unstressed log-phase growth (control)
ABF1	BUD27	Direct Positive	Unstressed log-phase growth (control)
ABF1	RSC2	Direct Positive	Unstressed log-phase growth (control)
ABF1	YMR085W	Indirect Positive	Unstressed log-phase growth (control)
ABF1	JID1	Direct Positive	Cell cycle/morphology;Unstressed log-phase growth (control)
ABF1	YBL036C	Indirect Positive	Unstressed log-phase growth (control)
ABF1	LDB7	Indirect Positive	Unstressed log-phase growth (control)
ABF1	AST1	Indirect Positive	Unstressed log-phase growth (control)
ABF1	ERD2	Indirect Positive	Unstressed log-phase growth (control)
ABF1	YBL010C	Indirect Positive	Unstressed log-phase growth (control)
ABF1	YBR266C	Indirect Positive	Unstressed log-phase growth (control)
ABF1	MRPL37	Indirect Positive	Unstressed log-phase growth (control)
ABF1	MIX23	Indirect Positive	Unstressed log-phase growth (control)
ABF1	ORC2	Indirect Positive	Unstressed log-phase growth (control)
ABF1	COX13	Indirect Positive	Unstressed log-phase growth (control)
ABF1	ABM1	Indirect Positive	Unstressed log-phase growth (control)
ABF1	MSK1	Indirect Positive	Unstressed log-phase growth (control)
ABF1	SIN3	Indirect Positive	Unstressed log-phase growth (control)
ABF1	THP1	Indirect Positive	Unstressed log-phase growth (control)
ABF1	HPC2	Indirect Positive	Unstressed log-phase growth (control)
ABF1	ENP1	Indirect Positive	Unstressed log-phase growth (control)
ABF1	YDR210C-D	Indirect Positive	Unstressed log-phase growth (control)
ABF1	TAF11	Direct Positive	Unstressed log-phase growth (control)
ABF1	NOP4	Indirect Positive	Unstressed log-phase growth (control)
ABF1	PRP6	Indirect Positive	Unstressed log-phase growth (control)
ABF1	MUM2	Indirect Positive	Cell cycle/morphology;Unstressed log-phase growth (control)
ABF1	OST5	Indirect Positive	Unstressed log-phase growth (control)
ABF1	ESL2	Indirect Positive	Unstressed log-phase growth (control)
ABF1	RNH201	Indirect Positive	Unstressed log-phase growth (control)
ABF1	MKS1	Indirect Positive	Unstressed log-phase growth (control)
ABF1	ERV15	Indirect Positive	Cell cycle/morphology;Unstressed log-phase growth (control)
ABF1	YBR242W	Indirect Positive	Unstressed log-phase growth (control)
ABF1	GPX2	Indirect Positive	Unstressed log-phase growth (control)
ABF1	RRT2	Indirect Positive	Unstressed log-phase growth (control)
ABF1	YBP1	Indirect Positive	Unstressed log-phase growth (control)
ABF1	GCD6	Indirect Positive	Unstressed log-phase growth (control)
ABF1	ENP2	Indirect Positive	Unstressed log-phase growth (control)
ABF1	RIX1	Indirect Positive	Unstressed log-phase growth (control)
ABF1	ASE1	Direct Positive	Carbon source quality/availability;Unstressed log-phase growth (control)
ABF1	YPL044C	Indirect Positive	Unstressed log-phase growth (control)
ABF1	SKI2	Indirect Positive	Stress;Unstressed log-phase growth (control)
ABF1	SDD3	Indirect Positive	Unstressed log-phase growth (control)
ABF1	ALR1	Indirect Positive	Unstressed log-phase growth (control)
ABF1	YPL136W	Indirect Positive	Unstressed log-phase growth (control)
ABF1	ACO2	Indirect Positive	Unstressed log-phase growth (control)
ABF1	PML39	Direct Positive	Unstressed log-phase growth (control)
ABF1	YBR032W	Indirect Negative	Unstressed log-phase growth (control)
ABF1	YDR366C	Direct Negative	Unstressed log-phase growth (control)
ABF1	URH1	Indirect Negative	Unstressed log-phase growth (control)
ABF1	COX15	Indirect Negative	Unstressed log-phase growth (control)
ABF1	PDA1	Indirect Negative	Unstressed log-phase growth (control)
ABF1	YHL044W	Indirect Negative	Unstressed log-phase growth (control)
ABF1	HIS5	Direct Negative	Carbon source quality/availability;Unstressed log-phase growth (control)
ABF1	CYC1	Direct Negative	Unstressed log-phase growth (control)
ABF1	AIM24	Indirect Negative	Unstressed log-phase growth (control)
ABF1	YJR020W	Indirect Negative	Unstressed log-phase growth (control)
ABF1	YJR087W	Direct Negative	Unstressed log-phase growth (control)
ABF1	GAP1	Direct Negative	Unstressed log-phase growth (control)
ABF1	MSA2	Indirect Negative	Unstressed log-phase growth (control)
ABF1	CCC1	Indirect Negative	Unstressed log-phase growth (control)
ABF1	YMR045C	Indirect Negative	Unstressed log-phase growth (control)
ABF1	YMR046W-A	Indirect Negative	Unstressed log-phase growth (control)
ABF1	YOL013W-A	Indirect Negative	Unstressed log-phase growth (control)
ABF1	ERP2	Direct Negative	Unstressed log-phase growth (control)
ABF1	BTT1	Indirect Negative	Unstressed log-phase growth (control)
ABF1	IES6	Indirect Negative	Unstressed log-phase growth (control)
ABF1	LEU1	Indirect Negative	Unstressed log-phase growth (control)
ABF1	DSE2	Indirect Negative	Unstressed log-phase growth (control)
ABF1	YJL119C	Direct Negative	Unstressed log-phase growth (control)
ABF1	AAT2	Direct Negative	Unstressed log-phase growth (control)
ABF1	SHM2	Direct Negative	Unstressed log-phase growth (control)
ABF1	CFT1	Indirect Negative	Unstressed log-phase growth (control)
ABF1	YCL049C	Indirect Negative	Unstressed log-phase growth (control)
ABF1	YCR013C	Indirect Negative	Unstressed log-phase growth (control)
ABF1	YDR034C-A	Direct Negative	Cell cycle/morphology;Unstressed log-phase growth (control)
ABF1	YDR034C-D	Indirect Negative	Unstressed log-phase growth (control)
ABF1	YDR365W-B	Direct Negative	Unstressed log-phase growth (control)
ABF1	BMH1	Indirect Negative	Unstressed log-phase growth (control)
ABF1	YGL204C	Indirect Negative	Unstressed log-phase growth (control)
ABF1	YHL041W	Indirect Negative	Unstressed log-phase growth (control)
ABF1	CAB4	Indirect Negative	Unstressed log-phase growth (control)
ABF1	SCW4	Indirect Negative	Unstressed log-phase growth (control)
ABF1	YHL045W	Indirect Negative	Unstressed log-phase growth (control)
ABF1	YJR015W	Indirect Negative	Unstressed log-phase growth (control)
ABF1	ESS1	Indirect Negative	Stress;Unstressed log-phase growth (control)
ABF1	UTR1	Indirect Negative	Unstressed log-phase growth (control)
ABF1	EAF6	Indirect Negative	Unstressed log-phase growth (control)
ABF1	OSM1	Indirect Negative	Unstressed log-phase growth (control)
ABF1	YKR011C	Indirect Negative	Unstressed log-phase growth (control)
ABF1	YOR192C-B	Indirect Negative	Unstressed log-phase growth (control)
ABF1	ISU2	Indirect Negative	Unstressed log-phase growth (control)
ABF1	TOR2	Indirect Negative	Unstressed log-phase growth (control)
ABF1	EFB1	Direct Negative	Cell cycle/morphology;Unstressed log-phase growth (control)
ABF1	RBG1	Indirect Negative	Unstressed log-phase growth (control)
ABF1	FUN14	Indirect Negative	Unstressed log-phase growth (control)
ABF1	RPS29b	Direct Negative	Unstressed log-phase growth (control)
ABF1	PAM1	Indirect Negative	Unstressed log-phase growth (control)
ABF1	HEM2	Indirect Negative	Unstressed log-phase growth (control)
ABF1	ERG4	Indirect Negative	Unstressed log-phase growth (control)
ABF1	YGR122C-A	Indirect Negative	Unstressed log-phase growth (control)
ABF1	CHO2	Direct Negative	Carbon source quality/availability;Unstressed log-phase growth (control)
ABF1	CHS7	Indirect Negative	Unstressed log-phase growth (control)
ABF1	YHR173C	Indirect Negative	Unstressed log-phase growth (control)
ABF1	YHR145C	Direct Negative	Carbon source quality/availability;Unstressed log-phase growth (control)
ABF1	OYE2	Direct Negative	Unstressed log-phase growth (control)
ABF1	UBX6	Indirect Negative	Unstressed log-phase growth (control)
ABF1	TDH1	Indirect Negative	Unstressed log-phase growth (control)
ABF1	YJL118W	Indirect Negative	Stress;Unstressed log-phase growth (control)
ABF1	GFA1	Indirect Negative	Unstressed log-phase growth (control)
ABF1	DCW1	Direct Negative	Unstressed log-phase growth (control)
ABF1	ALT1	Indirect Negative	Unstressed log-phase growth (control)
ABF1	ADE16	Indirect Negative	Unstressed log-phase growth (control)
ABF1	CAM1	Indirect Negative	Unstressed log-phase growth (control)
ABF1	MNN9	Indirect Negative	Unstressed log-phase growth (control)
ABF1	PHO3	Indirect Negative	Unstressed log-phase growth (control)
ABF1	MMS4	Indirect Negative	Unstressed log-phase growth (control)
ABF1	MED2	Direct Negative	Carbon source quality/availability;Unstressed log-phase growth (control)
ABF1	SWF1	Indirect Negative	Unstressed log-phase growth (control)
ABF1	HOM2	Indirect Negative	Cell cycle/morphology;Unstressed log-phase growth (control)
ABF1	GRX3	Indirect Negative	Unstressed log-phase growth (control)
ABF1	TVP15	Indirect Negative	Unstressed log-phase growth (control)
ABF1	YDR132C	Indirect Negative	Unstressed log-phase growth (control)
ABF1	AUA1	Indirect Negative	Unstressed log-phase growth (control)
ABF1	YFL012W	Indirect Negative	Unstressed log-phase growth (control)
ABF1	VHT1	Indirect Negative	Cell cycle/morphology;Unstressed log-phase growth (control)
ABF1	THR1	Indirect Negative	Unstressed log-phase growth (control)
ABF1	DAL4	Indirect Negative	Unstressed log-phase growth (control)
ABF1	LYS1	Indirect Negative	Unstressed log-phase growth (control)
ABF1	HMS2	Direct Negative	Unstressed log-phase growth (control)
ABF1	ILM1	Indirect Negative	Unstressed log-phase growth (control)
ABF1	YJR149W	Direct Negative	Cell cycle/morphology;Unstressed log-phase growth (control)
ABF1	GTT2	Indirect Negative	Stress;Unstressed log-phase growth (control)
ABF1	MHT1	Indirect Negative	Unstressed log-phase growth (control)
ABF1	RPP0	Direct Negative	Unstressed log-phase growth (control)
ABF1	ELO3	Indirect Negative	Unstressed log-phase growth (control)
ABF1	YLR374C	Indirect Negative	Unstressed log-phase growth (control)
ABF1	YMR103C	Indirect Negative	Unstressed log-phase growth (control)
ABF1	MFA2	Indirect Negative	Unstressed log-phase growth (control)
ABF1	YOL106W	Indirect Negative	Unstressed log-phase growth (control)
ABF1	MCM2	Direct Negative	Unstressed log-phase growth (control)
ABF1	CMR1	Indirect Negative	Unstressed log-phase growth (control)
ABF1	PPH22	Indirect Negative	Unstressed log-phase growth (control)
ABF1	YDR341C	Indirect Negative	Unstressed log-phase growth (control)
ABF1	RAD34	Indirect Negative	Unstressed log-phase growth (control)
ABF1	AIM10	Indirect Negative	Unstressed log-phase growth (control)
ABF1	ARC1	Indirect Negative	Cell cycle/morphology;Unstressed log-phase growth (control)
ABF1	MPS2	Indirect Negative	Unstressed log-phase growth (control)
ABF1	FLC3	Indirect Negative	Unstressed log-phase growth (control)
ABF1	YGL109W	Direct Negative	Carbon source quality/availability;Unstressed log-phase growth (control)
ABF1	BAT1	Indirect Negative	Unstressed log-phase growth (control)
ABF1	PCL7	Indirect Negative	Unstressed log-phase growth (control)
ABF1	HIS6	Indirect Negative	Unstressed log-phase growth (control)
ABF1	SFH5	Direct Negative	Unstressed log-phase growth (control)
ABF1	CMC1	Indirect Negative	Unstressed log-phase growth (control)
ABF1	KKQ8	Indirect Negative	Cell cycle/morphology;Unstressed log-phase growth (control)
ABF1	MRPL38	Direct Negative	Stress;Unstressed log-phase growth (control)
ABF1	TPO5	Indirect Negative	Unstressed log-phase growth (control)
ABF1	DIA1	Direct Negative	Unstressed log-phase growth (control)
ABF1	YRF1-6	Indirect Negative	Unstressed log-phase growth (control)
ABF1	TIP1	Indirect Negative	Unstressed log-phase growth (control)
ABF1	VPS15	Indirect Negative	Unstressed log-phase growth (control)
ABF1	AAD3	Indirect Negative	Unstressed log-phase growth (control)
ABF1	YDR157W	Direct Negative	Unstressed log-phase growth (control)
ABF1	ARO1	Indirect Negative	Unstressed log-phase growth (control)
ABF1	SAC3	Indirect Negative	Unstressed log-phase growth (control)
ABF1	API2	Direct Negative	Unstressed log-phase growth (control)
ABF1	WWM1	Indirect Negative	Unstressed log-phase growth (control)
ABF1	HXT10	Indirect Negative	Unstressed log-phase growth (control)
ABF1	YFL040W	Indirect Negative	Unstressed log-phase growth (control)
ABF1	RPS27b	Indirect Negative	Unstressed log-phase growth (control)
ABF1	STE12	Indirect Negative	Unstressed log-phase growth (control)
ABF1	VMA16	Indirect Negative	Unstressed log-phase growth (control)
ABF1	MPH1	Indirect Negative	Unstressed log-phase growth (control)
ABF1	YJR146W	Direct Negative	Unstressed log-phase growth (control)
ABF1	ACO1	Indirect Negative	Unstressed log-phase growth (control)
ABF1	YLR339C	Indirect Negative	Unstressed log-phase growth (control)
ABF1	YMR102C	Indirect Negative	Unstressed log-phase growth (control)
ABF1	YNL146W	Direct Negative	Unstressed log-phase growth (control)
ABF1	YOL103W-B	Direct Negative	Unstressed log-phase growth (control)
ABF1	GIC2	Indirect Negative	Cell cycle/morphology;Unstressed log-phase growth (control)
ABF1	PIB1	Indirect Negative	Unstressed log-phase growth (control)
ABF1	HOM3	Indirect Negative	Unstressed log-phase growth (control)
ABF1	GET2	Indirect Negative	Unstressed log-phase growth (control)
ABF1	GAL83	Indirect Negative	Unstressed log-phase growth (control)
ABF1	HMF1	Indirect Negative	Unstressed log-phase growth (control)
ABF1	ZPR1	Indirect Negative	Unstressed log-phase growth (control)
ABF1	MPC3	Indirect Negative	Unstressed log-phase growth (control)
ABF1	TIM13	Indirect Negative	Unstressed log-phase growth (control)
ABF1	BAR1	Indirect Negative	Unstressed log-phase growth (control)
ABF1	CRG1	Indirect Negative	Unstressed log-phase growth (control)
ABF1	MMF1	Indirect Negative	Unstressed log-phase growth (control)
ABF1	ATP12	Indirect Negative	Unstressed log-phase growth (control)
ABF1	OPT1	Direct Negative	Stress;Cell cycle/morphology;Unstressed log-phase growth (control)
ABF1	YKL169C	Direct Negative	Unstressed log-phase growth (control)
ABF1	TGL1	Indirect Negative	Unstressed log-phase growth (control)
ABF1	NNK1	Indirect Negative	Unstressed log-phase growth (control)
ABF1	MRP8	Indirect Negative	Unstressed log-phase growth (control)
ABF1	ASP3-2	Indirect Negative	Unstressed log-phase growth (control)
ABF1	YMR315W	Indirect Negative	Unstressed log-phase growth (control)
ABF1	COS1	Direct Negative	Unstressed log-phase growth (control)
ABF1	KES1	Direct Negative	Unstressed log-phase growth (control)
ABF1	YBR012C	Indirect Negative	Unstressed log-phase growth (control)
ABF1	YBR012W-B	Direct Negative	Cell cycle/morphology;Unstressed log-phase growth (control)
ABF1	IMG1	Indirect Negative	Unstressed log-phase growth (control)
ABF1	YCL065W	Indirect Negative	Unstressed log-phase growth (control)
ABF1	IPT1	Direct Negative	Cell cycle/morphology;Unstressed log-phase growth (control)
ABF1	YDR018C	Indirect Negative	Unstressed log-phase growth (control)
ABF1	SHU2	Indirect Negative	Unstressed log-phase growth (control)
ABF1	THI74	Indirect Negative	Unstressed log-phase growth (control)
ABF1	YDR442W	Direct Negative	Unstressed log-phase growth (control)
ABF1	YER119C-A	Indirect Negative	Unstressed log-phase growth (control)
ABF1	TOG1	Direct Negative	Unstressed log-phase growth (control)
ABF1	BEM2	Indirect Negative	Unstressed log-phase growth (control)
ABF1	YER186C	Indirect Negative	Unstressed log-phase growth (control)
ABF1	GTS1	Indirect Negative	Unstressed log-phase growth (control)
ABF1	SKI8	Indirect Negative	Unstressed log-phase growth (control)
ABF1	RTF1	Indirect Negative	Unstressed log-phase growth (control)
ABF1	QCR10	Indirect Negative	Unstressed log-phase growth (control)
ABF1	YGR290W	Indirect Negative	Unstressed log-phase growth (control)
ABF1	AVT7	Indirect Negative	Unstressed log-phase growth (control)
ABF1	QDR1	Indirect Negative	Unstressed log-phase growth (control)
ABF1	YIL152W	Indirect Negative	Unstressed log-phase growth (control)
ABF1	BIR1	Direct Negative	Unstressed log-phase growth (control)
ABF1	YKR047W	Direct Negative	Unstressed log-phase growth (control)
ABF1	FMP46	Indirect Negative	Unstressed log-phase growth (control)
ABF1	YKR051W	Indirect Negative	Unstressed log-phase growth (control)
ABF1	HAP1	Direct Negative	Unstressed log-phase growth (control)
ABF1	YMR050C	Direct Negative	Unstressed log-phase growth (control)
ABF1	YNL058C	Direct Negative	Unstressed log-phase growth (control)
ABF1	GCV3	Direct Negative	Unstressed log-phase growth (control)
ABF1	ADE1	Indirect Negative	Unstressed log-phase growth (control)
ABF1	YBR197C	Direct Negative	Cell cycle/morphology;Unstressed log-phase growth (control)
ABF1	RXT3	Indirect Negative	Unstressed log-phase growth (control)
ABF1	KIN28	Indirect Negative	Unstressed log-phase growth (control)
ABF1	RGT2	Direct Negative	Unstressed log-phase growth (control)
ABF1	HTB1	Indirect Negative	Unstressed log-phase growth (control)
ABF1	CTA1	Direct Negative	Unstressed log-phase growth (control)
ABF1	NUG1	Direct Negative	Unstressed log-phase growth (control)
ABF1	RIP1	Indirect Negative	Unstressed log-phase growth (control)
ABF1	SAP155	Indirect Negative	Unstressed log-phase growth (control)
ABF1	MST27	Indirect Negative	Unstressed log-phase growth (control)
ABF1	PRM8	Indirect Negative	Unstressed log-phase growth (control)
ABF1	EPT1	Direct Negative	Unstressed log-phase growth (control)
ABF1	RPE1	Direct Negative	Unstressed log-phase growth (control)
ABF1	YHC3	Indirect Negative	Unstressed log-phase growth (control)
ABF1	SRX1	Indirect Negative	Unstressed log-phase growth (control)
ABF1	CHA4	Indirect Negative	Unstressed log-phase growth (control)
ABF1	MTF1	Indirect Negative	Unstressed log-phase growth (control)
ABF1	WSC2	Indirect Negative	Unstressed log-phase growth (control)
ABF1	TEX1	Indirect Negative	Unstressed log-phase growth (control)
ABF1	YOR385W	Indirect Negative	Unstressed log-phase growth (control)
ABF1	GRX5	Indirect Negative	Unstressed log-phase growth (control)
ABF1	YPR092W	Indirect Negative	Unstressed log-phase growth (control)
ABF1	YBL096C	Indirect Negative	Unstressed log-phase growth (control)
ABF1	YCR018C-A	Indirect Negative	Unstressed log-phase growth (control)
ABF1	CHA1	Direct Negative	Stress;Cell cycle/morphology;Unstressed log-phase growth (control)
ABF1	SNQ2	Indirect Negative	Unstressed log-phase growth (control)
ABF1	YDR015C	Indirect Negative	Unstressed log-phase growth (control)
ABF1	NRG1	Indirect Negative	Unstressed log-phase growth (control)
ABF1	PPH3	Direct Negative	Carbon source quality/availability;Unstressed log-phase growth (control)
ABF1	RGA2	Indirect Negative	Unstressed log-phase growth (control)
ABF1	DFM1	Direct Negative	Carbon source quality/availability;Unstressed log-phase growth (control)
ABF1	AVT6	Indirect Negative	Unstressed log-phase growth (control)
ABF1	SPI1	Indirect Negative	Unstressed log-phase growth (control)
ABF1	YER181C	Indirect Negative	Unstressed log-phase growth (control)
ABF1	OXA1	Indirect Negative	Unstressed log-phase growth (control)
ABF1	AIM17	Indirect Negative	Unstressed log-phase growth (control)
ABF1	LEU5	Indirect Negative	Unstressed log-phase growth (control)
ABF1	KTR7	Indirect Negative	Unstressed log-phase growth (control)
ABF1	PRM5	Direct Negative	Carbon source quality/availability;Unstressed log-phase growth (control)
ABF1	AIM19	Indirect Negative	Unstressed log-phase growth (control)
ABF1	RPI1	Indirect Negative	Unstressed log-phase growth (control)
ABF1	YJR027W	Direct Negative	Unstressed log-phase growth (control)
ABF1	YJR029W	Direct Negative	Unstressed log-phase growth (control)
ABF1	MRS4	Indirect Negative	Unstressed log-phase growth (control)
ABF1	POR1	Indirect Negative	Unstressed log-phase growth (control)
ABF1	WTM1	Direct Negative	Cell cycle/morphology;Unstressed log-phase growth (control)
ABF1	SAR1	Indirect Negative	Unstressed log-phase growth (control)
ABF1	BAT2	Direct Negative	Cell cycle/morphology;Unstressed log-phase growth (control)
ABF1	CYS3	Indirect Negative	Unstressed log-phase growth (control)
ABF1	YAR009C	Indirect Negative	Unstressed log-phase growth (control)
ABF1	RMD5	Indirect Negative	Unstressed log-phase growth (control)
ABF1	YDR199W	Indirect Negative	Unstressed log-phase growth (control)
ABF1	PMI40	Direct Negative	Unstressed log-phase growth (control)
ABF1	YND1	Indirect Negative	Unstressed log-phase growth (control)
ABF1	YEL023C	Indirect Negative	Unstressed log-phase growth (control)
ABF1	TMA20	Direct Negative	Unstressed log-phase growth (control)
ABF1	YGL052W	Indirect Negative	Unstressed log-phase growth (control)
ABF1	YGR161C-D	Indirect Negative	Unstressed log-phase growth (control)
ABF1	YGR161W-B	Direct Negative	Unstressed log-phase growth (control)
ABF1	BIT61	Direct Negative	Carbon source quality/availability;Unstressed log-phase growth (control)
ABF1	BNA3	Indirect Negative	Unstressed log-phase growth (control)
ABF1	MDH1	Indirect Negative	Unstressed log-phase growth (control)
ABF1	YLR035C-A	Indirect Negative	Unstressed log-phase growth (control)
ABF1	TIR2	Indirect Negative	Unstressed log-phase growth (control)
ABF1	FAD1	Indirect Negative	Unstressed log-phase growth (control)
ABF1	YDR537C	Indirect Negative	Unstressed log-phase growth (control)
ABF1	MIC19	Indirect Negative	Unstressed log-phase growth (control)
ABF1	IGD1	Direct Negative	Unstressed log-phase growth (control)
ABF1	YGR038C-B	Indirect Negative	Unstressed log-phase growth (control)
ABF1	YGR039W	Indirect Negative	Unstressed log-phase growth (control)
ABF1	YHI9	Indirect Negative	Unstressed log-phase growth (control)
ABF1	IRC24	Indirect Negative	Unstressed log-phase growth (control)
ABF1	GTT1	Indirect Negative	Unstressed log-phase growth (control)
ABF1	RNR2	Indirect Negative	Unstressed log-phase growth (control)
ABF1	SPO75	Indirect Negative	Cell cycle/morphology;Unstressed log-phase growth (control)
ABF1	COX17	Indirect Negative	Unstressed log-phase growth (control)
ABF1	CSR1	Direct Negative	Unstressed log-phase growth (control)
ABF1	ORM2	Indirect Negative	Unstressed log-phase growth (control)
ABF1	PRO2	Indirect Negative	Unstressed log-phase growth (control)
ABF1	TIM18	Direct Negative	Cell cycle/morphology;Unstressed log-phase growth (control)
ABF1	SAM3	Indirect Negative	Unstressed log-phase growth (control)
ABF1	YOP1	Indirect Negative	Unstressed log-phase growth (control)
ABF1	PCA1	Indirect Negative	Unstressed log-phase growth (control)
ABF1	RNQ1	Indirect Negative	Unstressed log-phase growth (control)
ABF1	MGT1	Indirect Negative	Unstressed log-phase growth (control)
ABF1	MRP1	Indirect Negative	Cell cycle/morphology;Unstressed log-phase growth (control)
ABF1	MRF1	Indirect Negative	Unstressed log-phase growth (control)
ABF1	YGL081W	Indirect Negative	Unstressed log-phase growth (control)
ABF1	LCL3	Indirect Negative	Unstressed log-phase growth (control)
ABF1	MRPL9	Indirect Negative	Unstressed log-phase growth (control)
ABF1	VHR1	Indirect Negative	Unstressed log-phase growth (control)
ABF1	PHO12	Indirect Negative	Unstressed log-phase growth (control)
ABF1	YIL060W	Indirect Negative	Unstressed log-phase growth (control)
ABF1	REE1	Indirect Negative	Unstressed log-phase growth (control)
ABF1	RPS14b	Direct Negative	Cell cycle/morphology;Unstressed log-phase growth (control)
ABF1	STE3	Direct Negative	Unstressed log-phase growth (control)
ABF1	ASP3-3	Indirect Negative	Unstressed log-phase growth (control)
ABF1	SSU1	Indirect Negative	Unstressed log-phase growth (control)
ABF1	PRM4	Direct Negative	Carbon source quality/availability;Unstressed log-phase growth (control)
ABF1	CCZ1	Indirect Negative	Unstressed log-phase growth (control)
ABF1	PTC1	Indirect Negative	Unstressed log-phase growth (control)
ABF1	YCR085W	Direct Negative	Cell cycle/morphology;Unstressed log-phase growth (control)
ABF1	APC11	Indirect Negative	Unstressed log-phase growth (control)
ABF1	MTF2	Indirect Negative	Unstressed log-phase growth (control)
ABF1	TRM82	Indirect Negative	Unstressed log-phase growth (control)
ABF1	TMS1	Indirect Negative	Unstressed log-phase growth (control)
ABF1	PRP3	Indirect Negative	Unstressed log-phase growth (control)
ABF1	PSP1	Direct Negative	Cell cycle/morphology;Unstressed log-phase growth (control)
ABF1	STL1	Indirect Negative	Unstressed log-phase growth (control)
ABF1	FMP32	Indirect Negative	Unstressed log-phase growth (control)
ABF1	STF2	Indirect Negative	Unstressed log-phase growth (control)
ABF1	ORM1	Direct Negative	Unstressed log-phase growth (control)
ABF1	SLT2	Indirect Negative	Unstressed log-phase growth (control)
ABF1	ERC1	Indirect Negative	Unstressed log-phase growth (control)
ABF1	HXT4	Indirect Negative	Unstressed log-phase growth (control)
ABF1	YIR035C	Indirect Negative	Unstressed log-phase growth (control)
ABF1	YJL027C	Indirect Negative	Unstressed log-phase growth (control)
ABF1	MMM1	Indirect Negative	Unstressed log-phase growth (control)
ABF1	GAS2	Indirect Negative	Unstressed log-phase growth (control)
ABF1	YLR349W	Direct Negative	Unstressed log-phase growth (control)
ABF1	ADH3	Direct Negative	Unstressed log-phase growth (control)
ABF1	MDY2	Direct Negative	Cell cycle/morphology;Unstressed log-phase growth (control)
ABF1	POM33	Indirect Negative	Stress;Unstressed log-phase growth (control)
ABF1	PHO11	Indirect Negative	Unstressed log-phase growth (control)
ABF1	SUL1	Indirect Negative	Unstressed log-phase growth (control)
ABF1	FUS1	Indirect Negative	Unstressed log-phase growth (control)
ABF1	BIK1	Indirect Negative	Unstressed log-phase growth (control)
ABF1	YDL163W	Indirect Negative	Unstressed log-phase growth (control)
ABF1	SSB1	Direct Negative	Unstressed log-phase growth (control)
ABF1	NRP1	Indirect Negative	Unstressed log-phase growth (control)
ABF1	RTT103	Indirect Negative	Unstressed log-phase growth (control)
ABF1	YFT2	Indirect Negative	Unstressed log-phase growth (control)
ABF1	DOT6	Direct Negative	Unstressed log-phase growth (control)
ABF1	ZRG8	Indirect Negative	Unstressed log-phase growth (control)
ABF1	EDC2	Direct Negative	Unstressed log-phase growth (control)
ABF1	YER091C-A	Direct Negative	Cell cycle/morphology;Unstressed log-phase growth (control)
ABF1	ROG1	Direct Negative	Unstressed log-phase growth (control)
ABF1	YGL082W	Indirect Negative	Unstressed log-phase growth (control)
ABF1	YGL114W	Direct Negative	Unstressed log-phase growth (control)
ABF1	RRT6	Direct Negative	Cell cycle/morphology;Unstressed log-phase growth (control)
ABF1	GUP1	Indirect Negative	Unstressed log-phase growth (control)
ABF1	CDC20	Direct Negative	Unstressed log-phase growth (control)
ABF1	ARO2	Indirect Negative	Unstressed log-phase growth (control)
ABF1	YGR219W	Indirect Negative	Unstressed log-phase growth (control)
ABF1	HSV2	Indirect Negative	Unstressed log-phase growth (control)
ABF1	MTM1	Direct Negative	Unstressed log-phase growth (control)
ABF1	GPP1	Direct Negative	Cell cycle/morphology;Unstressed log-phase growth (control)
ABF1	YKE4	Indirect Negative	Unstressed log-phase growth (control)
ABF1	YIL059C	Indirect Negative	Unstressed log-phase growth (control)
ABF1	IMA5	Indirect Negative	Unstressed log-phase growth (control)
ABF1	MNN5	Indirect Negative	Unstressed log-phase growth (control)
ABF1	CIS3	Indirect Negative	Unstressed log-phase growth (control)
ABF1	YKL177W	Direct Negative	Unstressed log-phase growth (control)
ABF1	MCR1	Indirect Negative	Unstressed log-phase growth (control)
ABF1	YRA2	Indirect Negative	Unstressed log-phase growth (control)
ABF1	PPG1	Indirect Negative	Unstressed log-phase growth (control)
ABF1	YDC1	Indirect Negative	Unstressed log-phase growth (control)
ABF1	ZTA1	Indirect Negative	Cell cycle/morphology;Unstressed log-phase growth (control)
ABF1	PPN1	Indirect Negative	Unstressed log-phase growth (control)
ABF1	RPS26b	Direct Negative	Unstressed log-phase growth (control)
ABF1	MDM34	Indirect Negative	Unstressed log-phase growth (control)
ABF1	NIF3	Indirect Negative	Unstressed log-phase growth (control)
ABF1	SUC2	Indirect Negative	Unstressed log-phase growth (control)
ABF1	CPR7	Indirect Negative	Unstressed log-phase growth (control)
ABF1	LIA1	Indirect Negative	Unstressed log-phase growth (control)
ABF1	VPS25	Indirect Negative	Unstressed log-phase growth (control)
ABF1	HXT3	Indirect Negative	Unstressed log-phase growth (control)
ABF1	YAR028W	Direct Negative	Unstressed log-phase growth (control)
ABF1	YJL067W	Direct Negative	Unstressed log-phase growth (control)
ABF1	CWP1	Indirect Negative	Unstressed log-phase growth (control)
ABF1	PUN1	Indirect Negative	Unstressed log-phase growth (control)
ABF1	ERG12	Indirect Negative	Unstressed log-phase growth (control)
ABF1	OST3	Indirect Negative	Stress;Unstressed log-phase growth (control)
ABF1	COS6	Direct Negative	Unstressed log-phase growth (control)
ABF1	COA1	Indirect Negative	Unstressed log-phase growth (control)
ABF1	TVP38	Indirect Negative	Unstressed log-phase growth (control)
ABF1	BNA5	Direct Negative	Cell cycle/morphology;Unstressed log-phase growth (control)
ABF1	GAS5	Indirect Negative	Unstressed log-phase growth (control)
ABF1	PLB1	Indirect Negative	Unstressed log-phase growth (control)
ABF1	ATS1	Indirect Negative	Unstressed log-phase growth (control)
ABF1	AIM2	Indirect Negative	Unstressed log-phase growth (control)
ABF1	UIP3	Indirect Negative	Unstressed log-phase growth (control)
ABF1	PEX10	Direct Negative	Carbon source quality/availability;Unstressed log-phase growth (control)
ABF1	SDD1	Indirect Negative	Unstressed log-phase growth (control)
ABF1	YGR109W-A	Indirect Negative	Unstressed log-phase growth (control)
ABF1	REC104	Indirect Negative	Unstressed log-phase growth (control)
ABF1	YJL068C	Direct Negative	Unstressed log-phase growth (control)
ABF1	TOM40	Indirect Negative	Unstressed log-phase growth (control)
ABF1	LSP1	Indirect Negative	Unstressed log-phase growth (control)
ABF1	GPM2	Indirect Negative	Unstressed log-phase growth (control)
ABF1	STE2	Indirect Negative	Unstressed log-phase growth (control)
ABF1	SNZ3	Direct Negative	Unstressed log-phase growth (control)
ABF1	UGA1	Indirect Negative	Unstressed log-phase growth (control)
ABF1	SCM4	Indirect Negative	Unstressed log-phase growth (control)
ABF1	YIR044C	Indirect Negative	Unstressed log-phase growth (control)
ABF1	OST1	Indirect Negative	Unstressed log-phase growth (control)
ABF1	CTK2	Indirect Negative	Unstressed log-phase growth (control)
ABF1	STR2	Indirect Negative	Unstressed log-phase growth (control)
ABF1	YKL030W	Direct Negative	Cell cycle/morphology;Unstressed log-phase growth (control)
ABF1	LOT6	Indirect Negative	Unstressed log-phase growth (control)
ABF1	ATG33	Direct Negative	Unstressed log-phase growth (control)
ABF1	ADE17	Indirect Negative	Unstressed log-phase growth (control)
ABF1	YPQ1	Direct Negative	Carbon source quality/availability;Unstressed log-phase growth (control)
ABF1	YOR331C	Indirect Negative	Unstressed log-phase growth (control)
ABF1	AIM45	Indirect Negative	Unstressed log-phase growth (control)
ABF1	VMA13	Indirect Negative	Cell cycle/morphology;Unstressed log-phase growth (control)
ABF1	ATP5	Indirect Negative	Unstressed log-phase growth (control)
ABF1	TNA1	Indirect Negative	Unstressed log-phase growth (control)
ABF1	FMP33	Direct Negative	Unstressed log-phase growth (control)
ABF1	YKL153W	Indirect Negative	Unstressed log-phase growth (control)
ABF1	JEN1	Direct Negative	Unstressed log-phase growth (control)
ABF1	RCN1	Indirect Negative	Unstressed log-phase growth (control)
ABF1	YKL223W	Indirect Negative	Unstressed log-phase growth (control)
ABF1	YML045W-A	Indirect Negative	Unstressed log-phase growth (control)
ABF1	YDR109C	Indirect Negative	Unstressed log-phase growth (control)
ABF1	HMO1	Direct Negative	Unstressed log-phase growth (control)
ABF1	SDH4	Indirect Negative	Unstressed log-phase growth (control)
ABF1	SDH7	Indirect Negative	Unstressed log-phase growth (control)
ABF1	GRX2	Indirect Negative	Unstressed log-phase growth (control)
ABF1	AAD6	Indirect Negative	Unstressed log-phase growth (control)
ABF1	ROG3	Indirect Negative	Unstressed log-phase growth (control)
ABF1	SNO3	Direct Negative	Unstressed log-phase growth (control)
ABF1	MSB2	Indirect Negative	Unstressed log-phase growth (control)
ABF1	MTE1	Indirect Negative	Unstressed log-phase growth (control)
ABF1	SMD1	Indirect Negative	Unstressed log-phase growth (control)
ABF1	GEP4	Indirect Negative	Unstressed log-phase growth (control)
ABF1	YIR043C	Indirect Negative	Unstressed log-phase growth (control)
ABF1	PRE3	Indirect Negative	Unstressed log-phase growth (control)
ABF1	IRC18	Direct Negative	Unstressed log-phase growth (control)
ABF1	PAM18	Indirect Negative	Unstressed log-phase growth (control)
ABF1	TEN1	Indirect Negative	Unstressed log-phase growth (control)
ABF1	ILV5	Indirect Negative	Cell cycle/morphology;Unstressed log-phase growth (control)
ABF1	YIM1	Indirect Negative	Unstressed log-phase growth (control)
ABF1	MCH4	Indirect Negative	Unstressed log-phase growth (control)
ABF1	VMA4	Indirect Negative	Unstressed log-phase growth (control)
ABF1	YPR002C-A	Indirect Negative	Unstressed log-phase growth (control)
ABF1	ASP1	Direct Negative	Unstressed log-phase growth (control)
ABF1	MRPL35	Indirect Negative	Unstressed log-phase growth (control)
ABF1	TRP4	Indirect Negative	Unstressed log-phase growth (control)
ABF1	SUR2	Indirect Negative	Unstressed log-phase growth (control)
ABF1	SKI6	Direct Negative	Unstressed log-phase growth (control)
ABF1	DIE2	Indirect Negative	Unstressed log-phase growth (control)
ABF1	YGR259C	Indirect Negative	Unstressed log-phase growth (control)
ABF1	BCY1	Indirect Negative	Unstressed log-phase growth (control)
ABF1	ELO1	Indirect Negative	Unstressed log-phase growth (control)
ABF1	SRY1	Direct Negative	Unstressed log-phase growth (control)
ABF1	RPL6a	Indirect Negative	Unstressed log-phase growth (control)
ABF1	ADH2	Indirect Negative	Unstressed log-phase growth (control)
ABF1	YOR142W-B	Indirect Negative	Unstressed log-phase growth (control)
ABF1	TAF14	Direct Negative	Unstressed log-phase growth (control)
ABF1	MET6	Direct Negative	Unstressed log-phase growth (control)
ABF1	YDR094W	Indirect Negative	Unstressed log-phase growth (control)
ABF1	TFB3	Indirect Negative	Unstressed log-phase growth (control)
ABF1	YER138C	Indirect Negative	Unstressed log-phase growth (control)
ABF1	VRG4	Direct Negative	Unstressed log-phase growth (control)
ABF1	ADH4	Direct Negative	Stress;Unstressed log-phase growth (control)
ABF1	MTC3	Indirect Negative	Unstressed log-phase growth (control)
ABF1	VEL1	Indirect Negative	Unstressed log-phase growth (control)
ABF1	MUP3	Indirect Negative	Unstressed log-phase growth (control)
ABF1	YSC84	Indirect Negative	Unstressed log-phase growth (control)
ABF1	OM45	Indirect Negative	Unstressed log-phase growth (control)
ABF1	IMA3	Indirect Negative	Unstressed log-phase growth (control)
ABF1	GEF1	Indirect Negative	Unstressed log-phase growth (control)
ABF1	NUP85	Direct Negative	Unstressed log-phase growth (control)
ABF1	TAH11	Direct Negative	Unstressed log-phase growth (control)
ABF1	PAM17	Indirect Negative	Stress;Cell cycle/morphology;Unstressed log-phase growth (control)
ABF1	BAS1	Indirect Negative	Unstressed log-phase growth (control)
ABF1	SUB1	Indirect Negative	Unstressed log-phase growth (control)
ABF1	SRL1	Indirect Negative	Unstressed log-phase growth (control)
ABF1	TUM1	Indirect Negative	Unstressed log-phase growth (control)
ABF1	APN1	Indirect Negative	Unstressed log-phase growth (control)
ABF1	VAC7	Indirect Negative	Unstressed log-phase growth (control)
ABF1	SAW1	Indirect Negative	Unstressed log-phase growth (control)
ABF1	MST28	Indirect Negative	Unstressed log-phase growth (control)
ABF1	BDH1	Direct Negative	Unstressed log-phase growth (control)
ABF1	TCP1	Direct Negative	Unstressed log-phase growth (control)
ABF1	HYP2	Direct Negative	Cell cycle/morphology;Unstressed log-phase growth (control)
ABF1	ANP1	Direct Negative	Cell cycle/morphology;Unstressed log-phase growth (control)
ABF1	ERG26	Indirect Negative	Unstressed log-phase growth (control)
ABF1	YIP1	Indirect Negative	Unstressed log-phase growth (control)
ABF1	YHR138C	Indirect Negative	Unstressed log-phase growth (control)
ABF1	YLR118C	Direct Negative	Carbon source quality/availability;Unstressed log-phase growth (control)
ABF1	YBL107W-A	Indirect Negative	Unstressed log-phase growth (control)
ABF1	YER138W-A	Direct Negative	Cell cycle/morphology;Unstressed log-phase growth (control)
ABF1	HXK2	Direct Negative	Unstressed log-phase growth (control)
ABF1	ADO1	Indirect Negative	Cell cycle/morphology;Unstressed log-phase growth (control)
ABF1	POL32	Indirect Negative	Unstressed log-phase growth (control)
ABF1	HOC1	Indirect Negative	Unstressed log-phase growth (control)
ABF1	MIR1	Direct Negative	Cell cycle/morphology;Unstressed log-phase growth (control)
ABF1	CCP1	Indirect Negative	Stress;Unstressed log-phase growth (control)
ABF1	LEU4	Direct Negative	Unstressed log-phase growth (control)
ABF1	YPL257W-B	Direct Negative	Cell cycle/morphology;Unstressed log-phase growth (control)
ABF1	BDH2	Direct Negative	Unstressed log-phase growth (control)
ABF1	AVT2	Indirect Negative	Unstressed log-phase growth (control)
ABF1	HPA3	Indirect Negative	Unstressed log-phase growth (control)
ABF1	IRC7	Indirect Negative	Unstressed log-phase growth (control)
ABF1	AGA2	Indirect Negative	Unstressed log-phase growth (control)
ABF1	GPC1	Indirect Negative	Unstressed log-phase growth (control)
ABF1	PRM10	Direct Negative	Cell cycle/morphology;Unstressed log-phase growth (control)
ABF1	YJL142C	Indirect Negative	Unstressed log-phase growth (control)
ABF1	YPF1	Indirect Negative	Unstressed log-phase growth (control)
ABF1	SST2	Indirect Negative	Unstressed log-phase growth (control)
ABF1	ZRC1	Indirect Negative	Unstressed log-phase growth (control)
ABF1	PDR17	Indirect Negative	Unstressed log-phase growth (control)
ABF1	YCR099C	Indirect Negative	Unstressed log-phase growth (control)
ABF1	YDL023C	Indirect Negative	Unstressed log-phase growth (control)
ABF1	MCH1	Indirect Negative	Unstressed log-phase growth (control)
ABF1	MBP1	Indirect Negative	Unstressed log-phase growth (control)
ABF1	PAU3	Indirect Negative	Unstressed log-phase growth (control)
ABF1	ARP2	Indirect Negative	Unstressed log-phase growth (control)
ABF1	YDR124W	Indirect Negative	Unstressed log-phase growth (control)
ABF1	RPA14	Direct Negative	Unstressed log-phase growth (control)
ABF1	VPS60	Direct Negative	Unstressed log-phase growth (control)
ABF1	URC2	Indirect Negative	Unstressed log-phase growth (control)
ABF1	YFL065C	Direct Negative	Cell cycle/morphology;Unstressed log-phase growth (control)
ABF1	YGR025W	Indirect Negative	Unstressed log-phase growth (control)
ABF1	YPT35	Indirect Negative	Unstressed log-phase growth (control)
ABF1	INM1	Indirect Negative	Unstressed log-phase growth (control)
ABF1	CTM1	Indirect Negative	Unstressed log-phase growth (control)
ABF1	NOP9	Indirect Negative	Unstressed log-phase growth (control)
ABF1	UGP1	Indirect Negative	Unstressed log-phase growth (control)
ABF1	MID2	Direct Negative	Unstressed log-phase growth (control)
ABF1	YLR334C	Direct Negative	Unstressed log-phase growth (control)
ABF1	YOR343W-B	Indirect Negative	Unstressed log-phase growth (control)
ABF1	ATG8	Indirect Negative	Unstressed log-phase growth (control)
ABF1	GLK1	Indirect Negative	Unstressed log-phase growth (control)
ABF1	YCL042W	Indirect Negative	Unstressed log-phase growth (control)
ABF1	CPR5	Direct Negative	Carbon source quality/availability;Unstressed log-phase growth (control)
ABF1	YDR365W-A	Direct Negative	Unstressed log-phase growth (control)
ABF1	NUP157	Direct Negative	Unstressed log-phase growth (control)
ABF1	JHD1	Indirect Negative	Unstressed log-phase growth (control)
ABF1	YGL159W	Indirect Negative	Unstressed log-phase growth (control)
ABF1	YIP5	Indirect Negative	Unstressed log-phase growth (control)
ABF1	MVB12	Indirect Negative	Unstressed log-phase growth (control)
ABF1	KEL2	Direct Negative	Cell cycle/morphology;Unstressed log-phase growth (control)
ABF1	SER2	Indirect Negative	Unstressed log-phase growth (control)
ABF1	MAM33	Indirect Negative	Unstressed log-phase growth (control)
ABF1	TIR3	Indirect Negative	Unstressed log-phase growth (control)
ABF1	TDH2	Direct Negative	Carbon source quality/availability;Unstressed log-phase growth (control)
ABF1	TOH1	Indirect Negative	Unstressed log-phase growth (control)
ABF1	PRP21	Indirect Negative	Unstressed log-phase growth (control)
ABF1	KDX1	Indirect Negative	Unstressed log-phase growth (control)
ABF1	ACP1	Direct Negative	Carbon source quality/availability;Unstressed log-phase growth (control)
ABF1	ECM9	Indirect Negative	Unstressed log-phase growth (control)
ABF1	RCF2	Direct Negative	Cell cycle/morphology;Unstressed log-phase growth (control)
ABF1	GPD1	Indirect Negative	Unstressed log-phase growth (control)
ABF1	YCR100C	Indirect Negative	Unstressed log-phase growth (control)
ABF1	DIA3	Indirect Negative	Unstressed log-phase growth (control)
ABF1	PSA1	Indirect Negative	Unstressed log-phase growth (control)
ABF1	YDL057W	Indirect Negative	Unstressed log-phase growth (control)
ABF1	RAD59	Indirect Negative	Unstressed log-phase growth (control)
ABF1	TMA64	Indirect Negative	Unstressed log-phase growth (control)
ABF1	VBA4	Indirect Negative	Unstressed log-phase growth (control)
ABF1	DPB4	Indirect Negative	Stress;Cell cycle/morphology;Unstressed log-phase growth (control)
ABF1	UPS3	Indirect Negative	Unstressed log-phase growth (control)
ABF1	GRH1	Direct Negative	Unstressed log-phase growth (control)
ABF1	RIB3	Direct Negative	Unstressed log-phase growth (control)
ABF1	FPR2	Indirect Negative	Unstressed log-phase growth (control)
ABF1	VAB2	Direct Negative	Unstressed log-phase growth (control)
ABF1	COS4	Direct Negative	Unstressed log-phase growth (control)
ABF1	RIM15	Indirect Negative	Cell cycle/morphology;Unstressed log-phase growth (control)
ABF1	MOB2	Indirect Negative	Unstressed log-phase growth (control)
ABF1	YFL068W	Indirect Negative	Unstressed log-phase growth (control)
ABF1	TOM20	Indirect Negative	Unstressed log-phase growth (control)
ABF1	DOG2	Indirect Negative	Unstressed log-phase growth (control)
ABF1	GRE3	Indirect Negative	Unstressed log-phase growth (control)
ABF1	PPE1	Indirect Negative	Unstressed log-phase growth (control)
ABF1	AAP1	Indirect Negative	Unstressed log-phase growth (control)
ABF1	GGA2	Indirect Negative	Unstressed log-phase growth (control)
ABF1	MND2	Indirect Negative	Unstressed log-phase growth (control)
ABF1	MAD3	Indirect Negative	Unstressed log-phase growth (control)
ABF1	AIM22	Indirect Negative	Unstressed log-phase growth (control)
ABF1	FRE6	Indirect Negative	Unstressed log-phase growth (control)
ABF1	PAU17	Indirect Negative	Unstressed log-phase growth (control)
ABF1	CCW14	Direct Negative	Carbon source quality/availability;Unstressed log-phase growth (control)
ABF1	NUP53	Indirect Negative	Unstressed log-phase growth (control)
ABF1	AIM36	Indirect Negative	Unstressed log-phase growth (control)
ABF1	YNL170W	Indirect Negative	Unstressed log-phase growth (control)
ABF1	AAD15	Indirect Negative	Cell cycle/morphology;Unstressed log-phase growth (control)
ABF1	ALD4	Indirect Negative	Unstressed log-phase growth (control)
ABF1	FUS3	Indirect Negative	Unstressed log-phase growth (control)
ABF1	HXT15	Indirect Negative	Unstressed log-phase growth (control)
ABF1	ALD5	Direct Negative	Cell cycle/morphology;Unstressed log-phase growth (control)
ABF1	YER079W	Indirect Negative	Unstressed log-phase growth (control)
ABF1	MIC26	Indirect Negative	Unstressed log-phase growth (control)
ABF1	EST3	Indirect Negative	Unstressed log-phase growth (control)
ABF1	DOT5	Indirect Negative	Unstressed log-phase growth (control)
ABF1	GVP36	Direct Negative	Unstressed log-phase growth (control)
ABF1	CBR1	Indirect Negative	Unstressed log-phase growth (control)
ABF1	PIR3	Indirect Negative	Unstressed log-phase growth (control)
ABF1	PRP39	Indirect Negative	Unstressed log-phase growth (control)
ABF1	YML079W	Indirect Negative	Unstressed log-phase growth (control)
ABF1	GAL80	Indirect Negative	Unstressed log-phase growth (control)
ABF1	GAS1	Indirect Negative	Unstressed log-phase growth (control)
ABF1	TIM23	Direct Negative	Carbon source quality/availability;Unstressed log-phase growth (control)
ABF1	YNR021W	Indirect Negative	Unstressed log-phase growth (control)
ABF1	PAU14	Indirect Positive	Unstressed log-phase growth (control)
ABF1	YDR134C	Indirect Positive	Unstressed log-phase growth (control)
ABF1	PAI3	Indirect Positive	Unstressed log-phase growth (control)
ABF1	FAT3	Direct Positive	Unstressed log-phase growth (control);Stress;Cell cycle/morphology
ABF1	GRE2	Indirect Positive	Unstressed log-phase growth (control)
ABF1	CSS1	Indirect Positive	Unstressed log-phase growth (control)
ABF1	FLR1	Indirect Positive	Unstressed log-phase growth (control)
ABF1	RBG2	Indirect Negative	Unstressed log-phase growth (control)
ABF1	YLR042C	Indirect Negative	Unstressed log-phase growth (control)
ABF1	SOR2	Indirect Negative	Unstressed log-phase growth (control)
ABF1	MRPL39	Direct Negative	Unstressed log-phase growth (control)
ABF1	YLR126C	Indirect Negative	Unstressed log-phase growth (control)
ABF1	IRC25	Indirect Negative	Unstressed log-phase growth (control)
ABF1	UBP5	Indirect Negative	Unstressed log-phase growth (control)
ABF1	ALF1	Direct Negative	Unstressed log-phase growth (control)
ABF1	BET5	Indirect Negative	Unstressed log-phase growth (control)
ABF1	SDD2	Indirect Negative	Unstressed log-phase growth (control)
ABF1	CIS1	Direct Negative	Unstressed log-phase growth (control);Carbon source quality/availability
ABF1	MED7	Indirect Negative	Unstressed log-phase growth (control)
ABF1	RPS21a	Direct Negative	Unstressed log-phase growth (control)
ABF1	HNT1	Direct Negative	Unstressed log-phase growth (control)
ABF1	ATG9	Indirect Negative	Unstressed log-phase growth (control)
ABF1	BLS1	Indirect Negative	Unstressed log-phase growth (control)
ABF1	SHQ1	Indirect Negative	Unstressed log-phase growth (control)
ABF1	TMN2	Indirect Negative	Unstressed log-phase growth (control)
ABF1	FMC1	Indirect Negative	Unstressed log-phase growth (control)
ABF1	SPS4	Indirect Negative	Unstressed log-phase growth (control)
ABF1	YHC1	Indirect Negative	Unstressed log-phase growth (control)
ABF1	YOR268C	Direct Negative	Unstressed log-phase growth (control);Cell cycle/morphology
ABF1	SRB6	Indirect Negative	Unstressed log-phase growth (control)
ABF1	BIO4	Indirect Negative	Unstressed log-phase growth (control)
ABF1	CGI121	Indirect Negative	Unstressed log-phase growth (control)
ABF1	SRP14	Indirect Negative	Stress;Cell cycle/morphology
ABF1	KAP120	Indirect Negative	Stress;Cell cycle/morphology
ABF1	MRPL33	Indirect Negative	Stress
ABF1	SLD7	Direct Negative	Stress;Cell cycle/morphology
ABF1	SPL2	Indirect Negative	Stress
ABF1	IRC21	Indirect Negative	Stress
ABF1	YMR310C	Indirect Negative	Stress;Cell cycle/morphology
ABF1	HPF1	Indirect Negative	Stress
ABF1	RSB1	Direct Negative	Stress;Cell cycle/morphology
ABF1	NAM9	Indirect Negative	Stress
ABF1	YOR387C	Indirect Negative	Stress
ABF1	ZRT3	Indirect Negative	Stress
ABF1	SPO14	Indirect Negative	Stress;Cell cycle/morphology
ABF1	YLF2	Direct Negative	Stress;Unstressed log-phase growth (control)
ABF1	MSD1	Indirect Negative	Stress
ABF1	YBL048W	Direct Negative	Stress;Unstressed log-phase growth (control)
ABF1	THI7	Indirect Negative	Stress
ABF1	SEC16	Indirect Negative	Stress;Cell cycle/morphology
ABF1	SWM1	Indirect Negative	Stress;Cell cycle/morphology
ABF1	FLO1	Indirect Negative	Stress
ABF1	SYH1	Indirect Negative	Stress
ABF1	ISW2	Direct Negative	Stress;Carbon source quality/availability
ABF1	PHO85	Direct Negative	Stress;Unstressed log-phase growth (control)
ABF1	MDL2	Indirect Negative	Stress
ABF1	ARP6	Indirect Negative	Stress
ABF1	STF1	Direct Negative	Stress;Unstressed log-phase growth (control)
ABF1	NGL2	Indirect Negative	Stress
ABF1	SIS2	Direct Negative	Stress;Unstressed log-phase growth (control)
ABF1	FEX1	Direct Negative	Stress;Unstressed log-phase growth (control)
ABF1	UBC1	Indirect Negative	Stress;Cell cycle/morphology
ABF1	PAT1	Indirect Negative	Stress
ABF1	TOF2	Indirect Negative	Stress
ABF1	IOC3	Direct Negative	Stress;Unstressed log-phase growth (control)
ABF1	YMD8	Indirect Negative	Stress;Cell cycle/morphology
ABF1	YBT1	Indirect Negative	Stress
ABF1	DIP5	Indirect Negative	Stress
ABF1	ZPS1	Indirect Negative	Stress
ABF1	TRX1	Indirect Negative	Stress;Cell cycle/morphology
ABF1	RRP1	Indirect Negative	Stress
ABF1	UBA4	Direct Negative	Stress;Carbon source quality/availability
ABF1	IBD2	Indirect Negative	Stress
ABF1	ECT1	Indirect Negative	Stress
ABF1	PDS5	Direct Negative	Stress;Unstressed log-phase growth (control)
ABF1	SEA4	Direct Negative	Stress;Unstressed log-phase growth (control)
ABF1	YET1	Indirect Negative	Stress
ABF1	MRPL51	Indirect Negative	Stress
ABF1	REG2	Indirect Negative	Stress
ABF1	RPS22b	Direct Negative	Stress;Unstressed log-phase growth (control)
ABF1	MGM1	Direct Negative	Stress;Unstressed log-phase growth (control)
ABF1	MRPL44	Direct Negative	Stress;Unstressed log-phase growth (control)
ABF1	REB1	Direct Negative	Stress;Unstressed log-phase growth (control)
ABF1	SRV2	Indirect Negative	Stress;Cell cycle/morphology
ABF1	MSC2	Indirect Negative	Stress
ABF1	VPS63	Direct Negative	Stress;Carbon source quality/availability
ABF1	YPL113C	Indirect Negative	Stress
ABF1	YDL187C	Indirect Negative	Stress
ABF1	TRM1	Indirect Negative	Stress;Cell cycle/morphology
ABF1	BIG1	Direct Negative	Stress;Unstressed log-phase growth (control)
ABF1	SPT4	Indirect Negative	Stress
ABF1	UGX2	Indirect Negative	Stress
ABF1	UBX2	Direct Negative	Stress;Unstressed log-phase growth (control)
ABF1	YAR068W	Indirect Negative	Stress
ABF1	HRB1	Direct Negative	Stress;Unstressed log-phase growth (control)
ABF1	PRP45	Direct Negative	Stress;Carbon source quality/availability
ABF1	PTC2	Indirect Negative	Stress;Cell cycle/morphology
ABF1	MSO1	Indirect Negative	Stress
ABF1	SAK1	Indirect Negative	Stress
ABF1	ANR2	Indirect Negative	Stress;Cell cycle/morphology
ABF1	YJU3	Direct Negative	Stress;Unstressed log-phase growth (control)
ABF1	CDC7	Direct Negative	Stress;Unstressed log-phase growth (control)
ABF1	PIN3	Direct Negative	Stress;Carbon source quality/availability
ABF1	GIT1	Direct Negative	Stress;Cell cycle/morphology
ABF1	YGR035C	Direct Negative	Stress;Cell cycle/morphology
ABF1	STU2	Indirect Negative	Stress;Cell cycle/morphology
ABF1	RIB4	Direct Negative	Stress;Unstressed log-phase growth (control)
ABF1	SGF29	Indirect Negative	Stress
ABF1	MTR4	Indirect Negative	Stress
ABF1	TMA46	Direct Negative	Stress;Carbon source quality/availability
ABF1	AEP1	Indirect Negative	Stress;Cell cycle/morphology
ABF1	SUM1	Direct Negative	Stress;Unstressed log-phase growth (control)
ABF1	CDC16	Direct Negative	Stress;Unstressed log-phase growth (control)
ABF1	GLO1	Direct Negative	Stress;Cell cycle/morphology
ABF1	MET4	Direct Negative	Stress;Unstressed log-phase growth (control)
ABF1	MIS1	Indirect Negative	Stress
ABF1	CMK2	Indirect Negative	Stress
ABF1	BOI1	Indirect Negative	Stress
ABF1	SET2	Direct Negative	Stress;Unstressed log-phase growth (control)
ABF1	ACB1	Direct Negative	Stress;Unstressed log-phase growth (control)
ABF1	CUE5	Indirect Negative	Stress
ABF1	ANB1	Indirect Negative	Stress;Cell cycle/morphology
ABF1	FCF2	Direct Negative	Stress;Unstressed log-phase growth (control)
ABF1	CYC7	Indirect Negative	Stress
ABF1	HTS1	Indirect Negative	Stress;Cell cycle/morphology
ABF1	MDH2	Indirect Negative	Stress
ABF1	ZRT1	Indirect Negative	Stress
ABF1	ZRT2	Direct Negative	Stress;Cell cycle/morphology
ABF1	DYN1	Indirect Negative	Stress;Cell cycle/morphology
ABF1	MHP1	Direct Negative	Stress;Cell cycle/morphology
ABF1	LHP1	Indirect Negative	Stress;Cell cycle/morphology
ABF1	VPS21	Indirect Negative	Stress
ABF1	YPT32	Indirect Negative	Stress
ABF1	LEO1	Indirect Negative	Stress
ABF1	PPA2	Indirect Negative	Stress
ABF1	CLB2	Indirect Negative	Stress
ABF1	NRM1	Indirect Negative	Stress
ABF1	RLP7	Indirect Negative	Stress
ABF1	YPL199C	Indirect Negative	Stress
ABF1	POL1	Direct Negative	Stress;Cell cycle/morphology
ABF1	ROX1	Indirect Negative	Stress
ABF1	RRP36	Indirect Negative	Stress
ABF1	FAA4	Indirect Negative	Stress
ABF1	YNL150W	Indirect Negative	Stress;Cell cycle/morphology
ABF1	ATP14	Indirect Negative	Stress;Cell cycle/morphology
ABF1	TOR1	Indirect Negative	Stress
ABF1	RAD16	Direct Negative	Stress;Unstressed log-phase growth (control)
ABF1	GPI15	Indirect Negative	Stress
ABF1	YKL063C	Direct Negative	Stress;Unstressed log-phase growth (control)
ABF1	HST3	Indirect Negative	Stress
ABF1	GID7	Indirect Negative	Stress
ABF1	FHN1	Indirect Negative	Stress
ABF1	APT2	Direct Negative	Stress;Unstressed log-phase growth (control)
ABF1	FZO1	Direct Negative	Stress;Unstressed log-phase growth (control)
ABF1	LST4	Indirect Negative	Stress
ABF1	MTR2	Indirect Negative	Stress;Cell cycle/morphology
ABF1	CBF1	Indirect Negative	Stress
ABF1	PSD1	Indirect Negative	Stress
ABF1	TIF35	Direct Negative	Stress;Unstressed log-phase growth (control)
ABF1	SAE3	Indirect Positive	Stress;Cell cycle/morphology
ABF1	TPD3	Direct	Unstressed log-phase growth (control)
ABF1	YAT1	Direct	Unstressed log-phase growth (control)
ABF1	SEF1	Direct	Unstressed log-phase growth (control)
ABF1	KIP1	Direct	Unstressed log-phase growth (control)
ABF1	PRX1	Direct	Unstressed log-phase growth (control)
ABF1	PTC3	Direct	Unstressed log-phase growth (control)
ABF1	PTH2	Direct	Unstressed log-phase growth (control)
ABF1	APL3	Direct	Unstressed log-phase growth (control)
ABF1	PET9	Direct Positive	Stress;Unstressed log-phase growth (control)
ABF1	ACH1	Direct	Unstressed log-phase growth (control)
ABF1	PDR3	Direct	Unstressed log-phase growth (control)
ABF1	DSF2	Direct	Unstressed log-phase growth (control)
ABF1	FMP23	Indirect Positive	Cell cycle/morphology
ABF1	YBR063C	Direct	Unstressed log-phase growth (control)
ABF1	RPG1	Direct	Unstressed log-phase growth (control)
ABF1	VID24	Direct	Unstressed log-phase growth (control)
ABF1	PHO88	Direct	Unstressed log-phase growth (control)
ABF1	YBR124W	Direct	Unstressed log-phase growth (control)
ABF1	AGP2	Direct	Unstressed log-phase growth (control)
ABF1	YBR134W	Direct	Unstressed log-phase growth (control)
ABF1	YBR138C	Direct	Unstressed log-phase growth (control)
ABF1	YBR139W	Direct	Unstressed log-phase growth (control)
ABF1	DTR1	Indirect Positive	Cell cycle/morphology
ABF1	SMP1	Direct	Unstressed log-phase growth (control)
ABF1	YPC1	Indirect Positive	Cell cycle/morphology
ABF1	PGI1	Direct	Unstressed log-phase growth (control)
ABF1	DUR1,2	Direct	Unstressed log-phase growth (control)
ABF1	YBR209W	Direct	Unstressed log-phase growth (control)
ABF1	SDS24	Direct	Unstressed log-phase growth (control)
ABF1	PCS60	Direct	Unstressed log-phase growth (control)
ABF1	YBR224W	Direct	Unstressed log-phase growth (control)
ABF1	YBR225W	Direct	Unstressed log-phase growth (control)
ABF1	ARO4	Indirect Positive	Cell cycle/morphology
ABF1	SPO23	Direct	Unstressed log-phase growth (control)
ABF1	YBR277C	Direct	Unstressed log-phase growth (control)
ABF1	PAF1	Direct	Unstressed log-phase growth (control)
ABF1	PRD1	Direct	Unstressed log-phase growth (control)
ABF1	FYV5	Direct	Unstressed log-phase growth (control)
ABF1	LSB5	Direct	Unstressed log-phase growth (control)
ABF1	GRX1	Direct	Unstressed log-phase growth (control)
ABF1	FRM2	Direct	Unstressed log-phase growth (control)
ABF1	YCL001W-A	Direct	Unstressed log-phase growth (control)
ABF1	YCR025C	Direct	Unstressed log-phase growth (control)
ABF1	SYP1	Indirect Positive	Cell cycle/morphology
ABF1	YCR064C	Direct	Unstressed log-phase growth (control)
ABF1	HCM1	Direct	Unstressed log-phase growth (control)
ABF1	SED4	Direct	Unstressed log-phase growth (control)
ABF1	ATG15	Direct	Unstressed log-phase growth (control)
ABF1	RDS1	Direct	Unstressed log-phase growth (control)
ABF1	WHI4	Direct	Unstressed log-phase growth (control)
ABF1	YDL221W	Direct	Unstressed log-phase growth (control)
ABF1	FMP45	Direct	Unstressed log-phase growth (control)
ABF1	TIM22	Direct	Unstressed log-phase growth (control)
ABF1	GDH2	Direct	Unstressed log-phase growth (control)
ABF1	PRR2	Direct	Unstressed log-phase growth (control)
ABF1	GLE1	Direct	Unstressed log-phase growth (control)
ABF1	LYS20	Direct	Unstressed log-phase growth (control)
ABF1	CCT4	Direct	Unstressed log-phase growth (control)
ABF1	YDL144C	Direct	Unstressed log-phase growth (control)
ABF1	SCM3	Direct	Unstressed log-phase growth (control)
ABF1	ARF2	Direct	Unstressed log-phase growth (control)
ABF1	RPL35b	Direct	Unstressed log-phase growth (control)
ABF1	RPL41b	Direct	Unstressed log-phase growth (control)
ABF1	SRF1	Direct	Unstressed log-phase growth (control)
ABF1	RPP1b	Direct	Unstressed log-phase growth (control)
ABF1	CDC48	Direct	Unstressed log-phase growth (control)
ABF1	YDL124W	Direct	Unstressed log-phase growth (control)
ABF1	YDL094C	Direct	Unstressed log-phase growth (control)
ABF1	SUB2	Direct	Unstressed log-phase growth (control)
ABF1	AHK1	Direct	Unstressed log-phase growth (control)
ABF1	PBP4	Indirect Positive	Cell cycle/morphology
ABF1	YDL026W	Direct	Unstressed log-phase growth (control)
ABF1	MPS1	Direct	Unstressed log-phase growth (control)
ABF1	RTK1	Direct	Unstressed log-phase growth (control)
ABF1	TSC13	Indirect Positive	Cell cycle/morphology
ABF1	SLX5	Direct	Unstressed log-phase growth (control)
ABF1	YRB1	Direct	Unstressed log-phase growth (control)
ABF1	KCS1	Direct	Unstressed log-phase growth (control)
ABF1	LYS14	Direct	Unstressed log-phase growth (control)
ABF1	HEM13	Direct	Unstressed log-phase growth (control)
ABF1	HEM12	Direct	Unstressed log-phase growth (control)
ABF1	PAA1	Direct	Unstressed log-phase growth (control)
ABF1	RLI1	Direct	Unstressed log-phase growth (control)
ABF1	UBC13	Direct	Unstressed log-phase growth (control)
ABF1	BMH2	Direct	Unstressed log-phase growth (control)
ABF1	VPS61	Direct	Unstressed log-phase growth (control)
ABF1	HPR1	Direct	Unstressed log-phase growth (control)
ABF1	TAF12	Direct	Unstressed log-phase growth (control)
ABF1	YDR154C	Direct	Unstressed log-phase growth (control)
ABF1	STB3	Direct	Unstressed log-phase growth (control)
ABF1	ARG82	Direct	Unstressed log-phase growth (control)
ABF1	ATC1	Direct	Unstressed log-phase growth (control)
ABF1	MSS4	Direct	Unstressed log-phase growth (control)
ABF1	YDR215C	Direct	Unstressed log-phase growth (control)
ABF1	ADR1	Direct	Unstressed log-phase growth (control)
ABF1	YDR220C	Direct	Unstressed log-phase growth (control)
ABF1	YDR222W	Indirect Positive	Cell cycle/morphology
ABF1	YDR261W-A	Direct	Unstressed log-phase growth (control)
ABF1	YDR261W-B	Direct	Unstressed log-phase growth (control)
ABF1	YDR261C-C	Direct	Unstressed log-phase growth (control)
ABF1	YDR261C-D	Direct	Unstressed log-phase growth (control)
ABF1	YDR262W	Direct	Unstressed log-phase growth (control)
ABF1	CIA1	Direct	Unstressed log-phase growth (control)
ABF1	MSW1	Direct	Unstressed log-phase growth (control)
ABF1	YDR274C	Direct	Unstressed log-phase growth (control)
ABF1	BSC2	Direct	Unstressed log-phase growth (control)
ABF1	PMP3	Direct	Unstressed log-phase growth (control)
ABF1	TIM11	Direct	Unstressed log-phase growth (control)
ABF1	PEP7	Direct	Unstressed log-phase growth (control)
ABF1	SKP1	Direct	Unstressed log-phase growth (control)
ABF1	YDR344C	Direct	Unstressed log-phase growth (control)
ABF1	SVF1	Direct	Unstressed log-phase growth (control)
ABF1	PAL1	Direct	Unstressed log-phase growth (control)
ABF1	EAF1	Direct	Unstressed log-phase growth (control)
ABF1	KEI1	Direct	Unstressed log-phase growth (control)
ABF1	YPR1	Direct	Unstressed log-phase growth (control)
ABF1	PHO92	Direct	Unstressed log-phase growth (control)
ABF1	ATP17	Direct	Unstressed log-phase growth (control)
ABF1	RPT3	Direct	Unstressed log-phase growth (control)
ABF1	UTP5	Direct	Unstressed log-phase growth (control)
ABF1	TRS120	Direct	Unstressed log-phase growth (control)
ABF1	SIZ1	Direct	Unstressed log-phase growth (control)
ABF1	YDR431W	Direct	Unstressed log-phase growth (control)
ABF1	CYM1	Direct	Unstressed log-phase growth (control)
ABF1	NPL3	Direct	Unstressed log-phase growth (control)
ABF1	YDR433W	Direct	Unstressed log-phase growth (control)
ABF1	YDR445C	Direct	Unstressed log-phase growth (control)
ABF1	SNF1	Direct	Unstressed log-phase growth (control)
ABF1	CWC21	Direct	Unstressed log-phase growth (control)
ABF1	KRE2	Direct	Unstressed log-phase growth (control)
ABF1	GNP1	Direct	Unstressed log-phase growth (control)
ABF1	SMT3	Direct	Unstressed log-phase growth (control)
ABF1	EMI2	Direct	Unstressed log-phase growth (control)
ABF1	AGE1	Direct	Unstressed log-phase growth (control)
ABF1	RBA50	Direct	Unstressed log-phase growth (control)
ABF1	PAU10	Direct	Unstressed log-phase growth (control)
ABF1	POL5	Direct	Unstressed log-phase growth (control)
ABF1	SPF1	Direct	Unstressed log-phase growth (control)
ABF1	VMA3	Direct	Unstressed log-phase growth (control)
ABF1	SNU13	Direct	Unstressed log-phase growth (control)
ABF1	UBC8	Direct	Unstressed log-phase growth (control)
ABF1	MIT1	Direct	Unstressed log-phase growth (control)
ABF1	YEA6	Direct	Unstressed log-phase growth (control)
ABF1	AFG3	Direct	Unstressed log-phase growth (control)
ABF1	SPC25	Direct	Unstressed log-phase growth (control)
ABF1	ISC1	Direct	Unstressed log-phase growth (control)
ABF1	SBH2	Direct	Unstressed log-phase growth (control)
ABF1	GPA2	Direct	Unstressed log-phase growth (control)
ABF1	HIS1	Direct	Unstressed log-phase growth (control)
ABF1	FCY2	Direct	Unstressed log-phase growth (control)
ABF1	RPL34a	Direct	Unstressed log-phase growth (control)
ABF1	GPP2	Direct	Unstressed log-phase growth (control)
ABF1	THO1	Direct	Unstressed log-phase growth (control)
ABF1	VHR2	Direct	Unstressed log-phase growth (control)
ABF1	ARG5,6	Direct	Unstressed log-phase growth (control)
ABF1	VTC1	Direct	Unstressed log-phase growth (control)
ABF1	TRP2	Indirect Positive	Cell cycle/morphology
ABF1	PUP3	Direct	Unstressed log-phase growth (control)
ABF1	RAD51	Direct	Unstressed log-phase growth (control)
ABF1	MAM1	Indirect Positive	Cell cycle/morphology
ABF1	LSM4	Direct	Unstressed log-phase growth (control)
ABF1	COM2	Direct	Unstressed log-phase growth (control)
ABF1	GDI1	Direct	Unstressed log-phase growth (control)
ABF1	PAB1	Direct	Unstressed log-phase growth (control)
ABF1	DNF1	Direct	Unstressed log-phase growth (control)
ABF1	RAD3	Direct	Unstressed log-phase growth (control)
ABF1	PUG1	Direct	Unstressed log-phase growth (control)
ABF1	SWP82	Direct	Unstressed log-phase growth (control)
ABF1	ALR2	Direct	Unstressed log-phase growth (control)
ABF1	ACT1	Direct	Unstressed log-phase growth (control)
ABF1	RPO41	Direct	Unstressed log-phase growth (control)
ABF1	EPL1	Direct	Unstressed log-phase growth (control)
ABF1	SMC1	Direct	Unstressed log-phase growth (control)
ABF1	FAB1	Direct	Unstressed log-phase growth (control)
ABF1	CSS2	Direct	Unstressed log-phase growth (control)
ABF1	PHO4	Direct	Unstressed log-phase growth (control)
ABF1	YFR035C	Direct	Unstressed log-phase growth (control)
ABF1	MNT2	Direct	Unstressed log-phase growth (control)
ABF1	HFM1	Indirect Positive	Cell cycle/morphology
ABF1	MTO1	Direct	Unstressed log-phase growth (control)
ABF1	SPT16	Direct	Unstressed log-phase growth (control)
ABF1	MND1	Indirect Positive	Cell cycle/morphology
ABF1	SPO74	Indirect Positive	Cell cycle/morphology
ABF1	SUA5	Direct	Unstressed log-phase growth (control)
ABF1	SEC27	Direct	Unstressed log-phase growth (control)
ABF1	YGL138C	Direct	Unstressed log-phase growth (control)
ABF1	SCS3	Direct	Unstressed log-phase growth (control)
ABF1	SOH1	Direct	Unstressed log-phase growth (control)
ABF1	CWC23	Direct	Unstressed log-phase growth (control)
ABF1	MET13	Direct	Unstressed log-phase growth (control)
ABF1	RPS2	Direct	Unstressed log-phase growth (control)
ABF1	MON1	Direct	Unstressed log-phase growth (control)
ABF1	YGL117W	Direct	Unstressed log-phase growth (control)
ABF1	YGL118C	Direct	Unstressed log-phase growth (control)
ABF1	NPY1	Direct	Unstressed log-phase growth (control)
ABF1	YGL069C	Direct	Unstressed log-phase growth (control)
ABF1	PUS2	Direct	Unstressed log-phase growth (control)
ABF1	MRH4	Direct	Unstressed log-phase growth (control)
ABF1	OLE1	Direct	Unstressed log-phase growth (control)
ABF1	SDS23	Direct	Unstressed log-phase growth (control)
ABF1	YGL039W	Direct	Unstressed log-phase growth (control)
ABF1	YGL036W	Direct	Unstressed log-phase growth (control)
ABF1	PNC1	Direct	Unstressed log-phase growth (control)
ABF1	YGL034C	Direct	Unstressed log-phase growth (control)
ABF1	MPO1	Direct	Unstressed log-phase growth (control)
ABF1	PMC1	Direct	Unstressed log-phase growth (control)
ABF1	POP6	Direct	Unstressed log-phase growth (control)
ABF1	IMO32	Direct	Unstressed log-phase growth (control)
ABF1	GSC2	Direct	Unstressed log-phase growth (control)
ABF1	YGR054W	Direct	Unstressed log-phase growth (control)
ABF1	ERG25	Direct	Unstressed log-phase growth (control)
ABF1	YGR069W	Direct	Unstressed log-phase growth (control)
ABF1	VOA1	Indirect Positive	Cell cycle/morphology
ABF1	YGR117C	Direct	Unstressed log-phase growth (control)
ABF1	RPS23a	Direct	Unstressed log-phase growth (control)
ABF1	PPT1	Direct	Unstressed log-phase growth (control)
ABF1	ASN2	Direct	Unstressed log-phase growth (control)
ABF1	VPS62	Direct	Unstressed log-phase growth (control)
ABF1	THI4	Direct	Unstressed log-phase growth (control)
ABF1	ECL1	Direct	Unstressed log-phase growth (control)
ABF1	RTS3	Direct	Unstressed log-phase growth (control)
ABF1	YGR161W-A	Direct	Unstressed log-phase growth (control)
ABF1	ERG1	Direct	Unstressed log-phase growth (control)
ABF1	YGR176W	Direct	Unstressed log-phase growth (control)
ABF1	YGR182C	Direct	Unstressed log-phase growth (control)
ABF1	UBR1	Direct	Unstressed log-phase growth (control)
ABF1	CRH1	Direct	Unstressed log-phase growth (control)
ABF1	XKS1	Direct	Unstressed log-phase growth (control)
ABF1	PCT1	Direct	Unstressed log-phase growth (control)
ABF1	PET54	Direct	Unstressed log-phase growth (control)
ABF1	AMA1	Indirect Positive	Cell cycle/morphology
ABF1	YHB1	Direct	Unstressed log-phase growth (control)
ABF1	PFK1	Direct	Unstressed log-phase growth (control)
ABF1	YGR242W	Direct	Unstressed log-phase growth (control)
ABF1	MES1	Direct	Unstressed log-phase growth (control)
ABF1	YGR266W	Indirect Positive	Cell cycle/morphology
ABF1	FOL2	Direct	Unstressed log-phase growth (control)
ABF1	YHL049C	Direct	Unstressed log-phase growth (control)
ABF1	COS8	Direct	Unstressed log-phase growth (control)
ABF1	EFM1	Direct	Unstressed log-phase growth (control)
ABF1	ARN1	Direct	Unstressed log-phase growth (control)
ABF1	SBP1	Indirect Positive	Cell cycle/morphology
ABF1	SNF6	Indirect Positive	Cell cycle/morphology
ABF1	YHL026C	Indirect Positive	Cell cycle/morphology
ABF1	RIM4	Indirect Positive	Cell cycle/morphology
ABF1	MRP4	Direct	Unstressed log-phase growth (control)
ABF1	STE20	Direct	Unstressed log-phase growth (control)
ABF1	HSE1	Indirect Positive	Cell cycle/morphology
ABF1	LAG1	Direct	Unstressed log-phase growth (control)
ABF1	GPA1	Direct	Unstressed log-phase growth (control)
ABF1	TDA3	Direct	Unstressed log-phase growth (control)
ABF1	DED81	Direct	Unstressed log-phase growth (control)
ABF1	YHR020W	Indirect Positive	Cell cycle/morphology
ABF1	RPN1	Direct	Unstressed log-phase growth (control)
ABF1	YHR033W	Direct	Unstressed log-phase growth (control)
ABF1	PIH1	Direct	Unstressed log-phase growth (control)
ABF1	NEL1	Direct	Unstressed log-phase growth (control)
ABF1	NCP1	Direct	Unstressed log-phase growth (control)
ABF1	FSH1	Direct	Unstressed log-phase growth (control)
ABF1	RSC30	Direct	Unstressed log-phase growth (control)
ABF1	PAN5	Direct	Unstressed log-phase growth (control)
ABF1	RRP3	Direct	Unstressed log-phase growth (control)
ABF1	SSF1	Direct	Unstressed log-phase growth (control)
ABF1	PCL5	Direct	Unstressed log-phase growth (control)
ABF1	RPF1	Direct	Unstressed log-phase growth (control)
ABF1	TOM71	Direct	Unstressed log-phase growth (control)
ABF1	MSH1	Direct	Unstressed log-phase growth (control)
ABF1	SPS100	Indirect Positive	Cell cycle/morphology
ABF1	YHR139C-A	Direct	Unstressed log-phase growth (control)
ABF1	YHR140W	Direct	Unstressed log-phase growth (control)
ABF1	KEL1	Direct	Unstressed log-phase growth (control)
ABF1	TDA11	Direct	Unstressed log-phase growth (control)
ABF1	SOL3	Direct	Unstressed log-phase growth (control)
ABF1	YHR177W	Direct	Unstressed log-phase growth (control)
ABF1	SVP26	Indirect Positive	Cell cycle/morphology
ABF1	PFS1	Indirect Positive	Cell cycle/morphology
ABF1	YHR210C	Direct	Unstressed log-phase growth (control)
ABF1	FLO5	Direct	Unstressed log-phase growth (control)
ABF1	YIL174W	Direct	Unstressed log-phase growth (control)
ABF1	YIL175W	Direct	Unstressed log-phase growth (control)
ABF1	AXL2	Direct	Unstressed log-phase growth (control)
ABF1	YIL141W	Direct	Unstressed log-phase growth (control)
ABF1	RPL16a	Direct	Unstressed log-phase growth (control)
ABF1	MET18	Direct	Unstressed log-phase growth (control)
ABF1	NUP159	Indirect Positive	Cell cycle/morphology
ABF1	YIL102C	Direct	Unstressed log-phase growth (control)
ABF1	ICE2	Direct	Unstressed log-phase growth (control)
ABF1	SEC28	Direct	Unstressed log-phase growth (control)
ABF1	YIL077C	Direct	Unstressed log-phase growth (control)
ABF1	YIL067C	Direct	Unstressed log-phase growth (control)
ABF1	RGI2	Direct	Unstressed log-phase growth (control)
ABF1	YIL054W	Direct	Unstressed log-phase growth (control)
ABF1	YIL055C	Direct	Unstressed log-phase growth (control)
ABF1	PKP1	Direct	Unstressed log-phase growth (control)
ABF1	YIL024C	Direct	Unstressed log-phase growth (control)
ABF1	YIL025C	Direct	Unstressed log-phase growth (control)
ABF1	SNL1	Direct	Unstressed log-phase growth (control)
ABF1	VID28	Indirect Positive	Cell cycle/morphology
ABF1	YIL012W	Direct	Unstressed log-phase growth (control)
ABF1	PDR11	Direct	Unstressed log-phase growth (control)
ABF1	BET1	Direct	Unstressed log-phase growth (control)
ABF1	MET28	Direct	Unstressed log-phase growth (control)
ABF1	YAP5	Direct	Unstressed log-phase growth (control)
ABF1	DAL3	Direct	Unstressed log-phase growth (control)
ABF1	MGA2	Direct	Unstressed log-phase growth (control)
ABF1	ATG36	Direct	Unstressed log-phase growth (control)
ABF1	JJJ2	Direct	Unstressed log-phase growth (control)
ABF1	DAS1	Direct	Unstressed log-phase growth (control)
ABF1	YJL150W	Direct	Unstressed log-phase growth (control)
ABF1	SNA3	Direct	Unstressed log-phase growth (control)
ABF1	MRS3	Direct	Unstressed log-phase growth (control)
ABF1	PHO86	Direct	Unstressed log-phase growth (control)
ABF1	PRY3	Direct	Unstressed log-phase growth (control)
ABF1	NET1	Direct	Unstressed log-phase growth (control)
ABF1	ICS3	Direct	Unstressed log-phase growth (control)
ABF1	YJL070C	Direct	Unstressed log-phase growth (control)
ABF1	PEP8	Direct	Unstressed log-phase growth (control)
ABF1	LOH1	Direct	Unstressed log-phase growth (control)
ABF1	CCT3	Indirect Positive	Cell cycle/morphology
ABF1	TPH3	Direct	Unstressed log-phase growth (control)
ABF1	COX16	Direct	Unstressed log-phase growth (control)
ABF1	BNA1	Direct	Unstressed log-phase growth (control)
ABF1	YJR026W	Direct	Unstressed log-phase growth (control)
ABF1	YJR028W	Direct	Unstressed log-phase growth (control)
ABF1	URB2	Direct	Unstressed log-phase growth (control)
ABF1	PTK2	Direct	Unstressed log-phase growth (control)
ABF1	CCT5	Indirect Positive	Cell cycle/morphology
ABF1	YJR085C	Direct	Unstressed log-phase growth (control)
ABF1	STE18	Direct	Unstressed log-phase growth (control)
ABF1	EMC2	Indirect Positive	Cell cycle/morphology
ABF1	JHD2	Direct	Unstressed log-phase growth (control)
ABF1	YJR120W	Direct	Unstressed log-phase growth (control)
ABF1	ATP2	Indirect Positive	Cell cycle/morphology
ABF1	RPS5	Direct	Unstressed log-phase growth (control)
ABF1	ENT3	Indirect Positive	Cell cycle/morphology
ABF1	RPS4a	Direct	Unstressed log-phase growth (control)
ABF1	DAN4	Direct	Unstressed log-phase growth (control)
ABF1	COS5	Direct	Unstressed log-phase growth (control)
ABF1	UBA1	Direct	Unstressed log-phase growth (control)
ABF1	PTK1	Direct	Unstressed log-phase growth (control)
ABF1	ASH1	Direct	Unstressed log-phase growth (control)
ABF1	MCD4	Direct	Unstressed log-phase growth (control)
ABF1	YPK1	Indirect Positive	Cell cycle/morphology
ABF1	YKL123W	Indirect Positive	Cell cycle/morphology
ABF1	SSH4	Direct	Unstressed log-phase growth (control)
ABF1	RAD27	Direct	Unstressed log-phase growth (control)
ABF1	AAT1	Direct	Unstressed log-phase growth (control)
ABF1	MSN4	Direct	Unstressed log-phase growth (control)
ABF1	NUP120	Direct	Unstressed log-phase growth (control)
ABF1	DEF1	Direct	Unstressed log-phase growth (control)
ABF1	MDM35	Direct	Unstressed log-phase growth (control)
ABF1	YKL053W	Direct	Unstressed log-phase growth (control)
ABF1	ELM1	Direct	Unstressed log-phase growth (control)
ABF1	VPS24	Direct	Unstressed log-phase growth (control)
ABF1	PTM1	Direct	Unstressed log-phase growth (control)
ABF1	RAM2	Indirect Positive	Cell cycle/morphology
ABF1	PRP40	Direct	Unstressed log-phase growth (control)
ABF1	MIC60	Direct	Unstressed log-phase growth (control)
ABF1	YKR033C	Direct	Unstressed log-phase growth (control)
ABF1	DID2	Direct	Unstressed log-phase growth (control)
ABF1	MET1	Direct	Unstressed log-phase growth (control)
ABF1	YKR075C	Direct	Unstressed log-phase growth (control)
ABF1	ECM4	Direct	Unstressed log-phase growth (control)
ABF1	YLL067C	Direct	Unstressed log-phase growth (control)
ABF1	YLL066C	Direct	Unstressed log-phase growth (control)
ABF1	AYT1	Indirect Positive	Cell cycle/morphology
ABF1	VPS13	Direct	Unstressed log-phase growth (control)
ABF1	YLL037W	Direct	Unstressed log-phase growth (control)
ABF1	UBI4	Direct	Unstressed log-phase growth (control)
ABF1	FRA1	Direct	Unstressed log-phase growth (control)
ABF1	RRT7	Direct	Unstressed log-phase growth (control)
ABF1	TPO1	Direct	Unstressed log-phase growth (control)
ABF1	YLL017W	Direct	Unstressed log-phase growth (control)
ABF1	YLR012C	Direct	Unstressed log-phase growth (control)
ABF1	GAT3	Direct	Unstressed log-phase growth (control)
ABF1	IZH3	Direct	Unstressed log-phase growth (control)
ABF1	RPL15a	Direct	Unstressed log-phase growth (control)
ABF1	YLR030W	Direct	Unstressed log-phase growth (control)
ABF1	YLR046C	Direct	Unstressed log-phase growth (control)
ABF1	IES3	Direct	Unstressed log-phase growth (control)
ABF1	REX2	Direct	Unstressed log-phase growth (control)
ABF1	FRS1	Direct	Unstressed log-phase growth (control)
ABF1	CCW12	Direct	Unstressed log-phase growth (control)
ABF1	YLR111W	Direct	Unstressed log-phase growth (control)
ABF1	AVL9	Direct	Unstressed log-phase growth (control)
ABF1	CFT2	Direct	Unstressed log-phase growth (control)
ABF1	MSL5	Direct	Unstressed log-phase growth (control)
ABF1	YPS3	Direct	Unstressed log-phase growth (control)
ABF1	SHH4	Indirect Positive	Cell cycle/morphology
ABF1	YLR225C	Direct	Unstressed log-phase growth (control)
ABF1	BUR2	Direct	Unstressed log-phase growth (control)
ABF1	YLR232W	Direct	Unstressed log-phase growth (control)
ABF1	YLR257W	Direct	Unstressed log-phase growth (control)
ABF1	GSY2	Direct	Unstressed log-phase growth (control)
ABF1	LCB5	Direct	Unstressed log-phase growth (control)
ABF1	TMA7	Direct	Unstressed log-phase growth (control)
ABF1	YLR280C	Indirect Positive	Cell cycle/morphology
ABF1	YLR281C	Direct	Unstressed log-phase growth (control)
ABF1	YLR283W	Direct	Unstressed log-phase growth (control)
ABF1	YLR282C	Direct	Unstressed log-phase growth (control)
ABF1	YLR294C	Direct	Unstressed log-phase growth (control)
ABF1	YLR296W	Direct	Unstressed log-phase growth (control)
ABF1	CDA2	Indirect Positive	Cell cycle/morphology
ABF1	NKP2	Direct	Unstressed log-phase growth (control)
ABF1	YLR317W	Direct	Unstressed log-phase growth (control)
ABF1	RPS25b	Direct	Unstressed log-phase growth (control)
ABF1	VRP1	Indirect Positive	Cell cycle/morphology
ABF1	FKS1	Direct	Unstressed log-phase growth (control)
ABF1	YLR352W	Direct	Unstressed log-phase growth (control)
ABF1	BUD8	Direct	Unstressed log-phase growth (control)
ABF1	NMD4	Direct	Unstressed log-phase growth (control)
ABF1	GRX8	Direct	Unstressed log-phase growth (control)
ABF1	YLR365W	Direct	Unstressed log-phase growth (control)
ABF1	YLR366W	Direct	Unstressed log-phase growth (control)
ABF1	ROM2	Direct	Unstressed log-phase growth (control)
ABF1	SEC61	Direct	Unstressed log-phase growth (control)
[truncated: 160,042 more rows]
