# Supplementary material for: Assessing regulatory features of the current transcriptional network of Saccharomyces cerevisiae
Source: Sci Rep. 2020 Oct 20;10:17744. doi: 10.1038/s41598-020-74043-7 (PMC7575604; doi:10.1038/s41598-020-74043-7)
Supplement: Supplementary file 1 — Supplementary Information 1. [file 41598_2020_74043_MOESM1_ESM.zip › yeast2019-full-conds-net.txt]

ABF1	COX6	Direct Positive	N/A;N/A;N/A;Stress;Unstressed log-phase growth (control)
ABF1	RPS28B	Direct	N/A;N/A;Stress
ABF1	RPO26	Direct	N/A;N/A;N/A;Unstressed log-phase growth (control)
ABF1	HIS7	Direct Dual	N/A;In vitro;Unstressed log-phase growth (control);Unstressed log-phase growth (control)
ABF1	ADE5,7	Direct	N/A;Unstressed log-phase growth (control)
ABF1	IPP1	Direct Positive	Unstressed log-phase growth (control);Stress;N/A;Stress
ABF1	HIS4	Direct	N/A
ABF1	RPP1A	Direct	Unstressed log-phase growth (control);Stress
ABF1	ARO3	Direct	Unstressed log-phase growth (control);Stress;In vitro
ABF1	RPL2A	Direct	Unstressed log-phase growth (control);Unstressed log-phase growth (control)
ABF1	RPL2B	Direct Positive	Unstressed log-phase growth (control);Unstressed log-phase growth (control);Unstressed log-phase growth (control)
ABF1	MOB1	Direct	N/A
ABF1	PFK26	Direct	N/A
ABF1	QCR8	Direct Positive	Stress;Unstressed log-phase growth (control);Carbon source quality/availability
ABF1	ABF1	Direct Positive	Unstressed log-phase growth (control);Carbon source quality/availability
ABF1	LTV1	Direct Positive	Unstressed log-phase growth (control);Unstressed log-phase growth (control);N/A;N/A;Unstressed log-phase growth (control);Unstressed log-phase growth (control)
ABF1	CNB1	Direct	Stress;N/A;N/A
ABF1	TRP3	Direct Positive	Unstressed log-phase growth (control);In vitro;Unstressed log-phase growth (control)
ABF1	VID27	Direct	Stress;N/A
ABF1	PIK1	Direct Positive	Stress;N/A;Stress
ABF1	NOP12	Direct Dual	Unstressed log-phase growth (control);Stress;Unstressed log-phase growth (control);Unstressed log-phase growth (control)
ABF1	RPL3	Direct Positive	Stress;Unstressed log-phase growth (control);Unstressed log-phase growth (control);Unstressed log-phase growth (control)
ABF1	RPS28A	Direct	Stress;Unstressed log-phase growth (control);N/A;Unstressed log-phase growth (control)
ABF1	RPN8	Direct	Stress;N/A;N/A
ABF1	PMT2	Direct	N/A
ABF1	CDC24	Direct Positive	N/A;N/A;Carbon source quality/availability
ABF1	ERV46	Direct Positive	N/A;N/A;Unstressed log-phase growth (control)
ABF1	PTA1	Direct	N/A;N/A
ABF1	FLC2	Direct	N/A;N/A
ABF1	ACS1	Direct Dual	N/A;N/A;Unstressed log-phase growth (control);Carbon source quality/availability
ABF1	SLA1	Direct Negative	N/A;N/A;Unstressed log-phase growth (control)
ABF1	MRPL16	Direct Negative	N/A;Carbon source quality/availability
ABF1	URA7	Direct Positive	N/A;Unstressed log-phase growth (control);Carbon source quality/availability
ABF1	NUP170	Direct	N/A;N/A
ABF1	PET112	Direct	N/A;N/A
ABF1	CDS1	Direct	N/A;N/A
ABF1	RKM3	Direct	N/A;N/A
ABF1	RPL4A	Direct Positive	N/A;Unstressed log-phase growth (control)
ABF1	SLM4	Direct	N/A
ABF1	ECM33	Direct	N/A
ABF1	SEC18	Direct	N/A
ABF1	FES1	Direct	N/A;N/A
ABF1	CMD1	Direct	N/A
ABF1	ALG1	Direct	N/A
ABF1	OPY1	Direct	N/A;N/A
ABF1	MRPS9	Direct	N/A;N/A
ABF1	AME1	Direct	N/A;N/A
ABF1	NGR1	Direct Negative	N/A;N/A;Unstressed log-phase growth (control)
ABF1	SSH1	Direct	N/A
ABF1	YBR284W	Direct	N/A
ABF1	APE3	Direct	N/A
ABF1	BSD2	Direct Negative	N/A;Unstressed log-phase growth (control)
ABF1	RER1	Direct	N/A
ABF1	PGS1	Direct	N/A
ABF1	LDB16	Direct Positive	N/A;Unstressed log-phase growth (control)
ABF1	GBP2	Direct	N/A;N/A
ABF1	DCC1	Direct	N/A
ABF1	NFS1	Direct	N/A
ABF1	RRP7	Direct	N/A;N/A;Unstressed log-phase growth (control)
ABF1	YCR001W	Direct	N/A
ABF1	MRPL32	Direct Positive	N/A;Stress
ABF1	THR4	Direct	N/A
ABF1	AHC2	Direct	N/A;N/A
ABF1	GRX6	Direct	N/A
ABF1	YDL012C	Direct Positive	N/A;Unstressed log-phase growth (control)
ABF1	YDL032W	Direct	N/A
ABF1	GPR1	Direct	N/A
ABF1	NSE4	Direct	N/A
ABF1	PHO2	Direct	N/A
ABF1	NUP84	Direct	N/A;N/A
ABF1	UBP1	Direct	N/A;N/A
ABF1	COP1	Direct	N/A
ABF1	RPN5	Direct	N/A
ABF1	NOP14	Direct	N/A;Unstressed log-phase growth (control)
ABF1	STE7	Direct	N/A
ABF1	DHH1	Direct	N/A
ABF1	RBS1	Direct	N/A;N/A
ABF1	UFD2	Direct	N/A;N/A
ABF1	NUS1	Direct	N/A;N/A
ABF1	NHP2	Direct	N/A;Unstressed log-phase growth (control)
ABF1	CWC2	Direct	N/A
ABF1	FIN1	Direct Positive	N/A;Unstressed log-phase growth (control)
ABF1	MSS116	Direct Negative	N/A;Unstressed log-phase growth (control)
ABF1	REF2	Direct	N/A
ABF1	RTN1	Direct Positive	N/A;Unstressed log-phase growth (control)
ABF1	LYS4	Direct	N/A
ABF1	MNN10	Direct Positive	N/A;N/A;Stress
ABF1	RRP45	Direct	N/A;N/A
ABF1	GCN2	Direct Positive	N/A;N/A;Unstressed log-phase growth (control)
ABF1	HDA2	Direct	N/A;N/A
ABF1	MHR1	Direct	N/A;N/A
ABF1	SSF2	Direct Positive	N/A;Unstressed log-phase growth (control);Stress
ABF1	YSP2	Direct	N/A
ABF1	YDR327W	Direct	N/A
ABF1	PEX3	Direct	N/A;N/A
ABF1	UBX5	Direct	N/A;N/A
ABF1	FCF1	Direct	N/A
ABF1	YDR340W	Direct Positive	N/A;Unstressed log-phase growth (control)
ABF1	BCP1	Direct	N/A;N/A
ABF1	ATO3	Direct Positive	N/A;Unstressed log-phase growth (control)
ABF1	EFT2	Direct	N/A;Unstressed log-phase growth (control)
ABF1	RPB7	Direct Positive	N/A;Unstressed log-phase growth (control)
ABF1	MRP20	Direct	N/A
ABF1	SIP1	Direct	N/A
ABF1	CAD1	Direct	N/A
ABF1	GUK1	Direct	N/A
ABF1	NHX1	Direct Positive	N/A;Stress;Unstressed log-phase growth (control)
ABF1	STP1	Direct	N/A
ABF1	SPP41	Direct	N/A
ABF1	PMP2	Direct	N/A
ABF1	GTT3	Direct Positive	N/A;Unstressed log-phase growth (control)
ABF1	RAD23	Direct	N/A
ABF1	SMX2	Direct Negative	N/A;Carbon source quality/availability
ABF1	LPD1	Direct Dual	N/A;Carbon source quality/availability;Unstressed log-phase growth (control)
ABF1	RGD2	Direct	N/A
ABF1	EMP47	Direct Negative	N/A;Carbon source quality/availability
ABF1	UBP6	Direct	N/A
ABF1	MLC1	Direct Positive	N/A;Unstressed log-phase growth (control)
ABF1	RMD9	Direct Positive	N/A;Unstressed log-phase growth (control)
ABF1	IME4	Direct	N/A;N/A
ABF1	HOS2	Direct	N/A;N/A
ABF1	GCN1	Direct	N/A
ABF1	EDC1	Direct	N/A;N/A
ABF1	SHE10	Direct	N/A
ABF1	SAP4	Direct	N/A
ABF1	RSC1	Direct	N/A
ABF1	SPR3	Direct Positive	N/A;N/A;In vitro;Cell cycle/morphology
ABF1	NUP57	Direct Negative	N/A;N/A;Unstressed log-phase growth (control)
ABF1	UTP8	Direct	N/A;N/A
ABF1	SYF2	Direct	N/A;N/A
ABF1	QCR9	Direct	N/A;N/A
ABF1	TYS1	Direct Positive	N/A;N/A;Unstressed log-phase growth (control)
ABF1	TFG1	Direct	N/A;N/A
ABF1	ADE3	Direct	N/A
ABF1	PHB2	Direct	N/A;N/A
ABF1	NAS6	Direct Negative	N/A;N/A;Stress
ABF1	PUP2	Direct	N/A
ABF1	HUA1	Direct Positive	N/A;N/A;Unstressed log-phase growth (control)
ABF1	YTA7	Direct Positive	N/A;N/A;Unstressed log-phase growth (control)
ABF1	BGL2	Direct Positive	N/A;Unstressed log-phase growth (control)
ABF1	RIM101	Direct	N/A
ABF1	WSC4	Direct	N/A
ABF1	OCA5	Direct	N/A
ABF1	YHR050W-A	Direct	N/A
ABF1	SSZ1	Direct	N/A;N/A
ABF1	NMD2	Direct	N/A;N/A
ABF1	YHR078W	Direct	N/A;N/A
ABF1	YNG2	Direct	N/A;N/A
ABF1	DMA1	Direct	N/A
ABF1	COX23	Direct	N/A
ABF1	YAP1801	Direct	N/A
ABF1	MPC2	Direct	N/A
ABF1	PRP8	Direct	N/A
ABF1	AIM46	Direct	N/A
ABF1	RPN10	Direct	N/A
ABF1	ULP2	Direct	N/A
ABF1	YIL032C	Direct	N/A
ABF1	CST6	Direct	N/A;N/A
ABF1	PRM2	Direct Positive	N/A;N/A;Carbon source quality/availability
ABF1	NEO1	Direct Positive	N/A;Unstressed log-phase growth (control)
ABF1	VHS2	Direct	N/A
ABF1	TPM2	Direct	N/A;N/A
ABF1	DSN1	Direct	N/A
ABF1	DAL81	Direct	N/A;N/A
ABF1	CCT8	Direct	N/A;N/A
ABF1	LAS21	Direct	N/A
ABF1	MRPL8	Direct Positive	N/A;Unstressed log-phase growth (control)
ABF1	CCT7	Direct	N/A
ABF1	INO1	Direct	N/A
ABF1	KRE9	Direct Positive	N/A;N/A;Unstressed log-phase growth (control)
ABF1	SWI3	Direct	N/A;N/A
ABF1	MNN11	Direct Positive	N/A;N/A;Unstressed log-phase growth (control)
ABF1	ECM25	Direct Positive	N/A;N/A;Unstressed log-phase growth (control)
ABF1	YJL202C	Direct	N/A
ABF1	NTA1	Direct Positive	N/A;Unstressed log-phase growth (control)
ABF1	RPA12	Direct Negative	N/A;Unstressed log-phase growth (control);Carbon source quality/availability
ABF1	FIP1	Direct Positive	N/A;N/A;Stress
ABF1	TDA4	Direct	N/A
ABF1	RSF2	Direct	N/A
ABF1	MET5	Direct Positive	N/A;Unstressed log-phase growth (control)
ABF1	IML1	Direct	N/A
ABF1	AUR1	Direct Positive	N/A;Carbon source quality/availability
ABF1	BYE1	Direct Negative	N/A;Unstressed log-phase growth (control)
ABF1	CAP1	Direct	N/A
ABF1	LAC1	Direct Positive	N/A;Unstressed log-phase growth (control)
ABF1	URB1	Direct	N/A;Unstressed log-phase growth (control)
ABF1	PUT3	Direct	N/A
ABF1	ATP7	Direct	N/A
ABF1	TFA1	Direct	N/A
ABF1	MAE1	Direct Positive	N/A;Unstressed log-phase growth (control)
ABF1	FBA1	Direct	N/A
ABF1	DHR2	Direct	N/A;N/A;Unstressed log-phase growth (control)
ABF1	APL2	Direct	N/A
ABF1	RPC25	Direct	N/A;N/A
ABF1	MRP49	Direct Dual	N/A;Carbon source quality/availability;Unstressed log-phase growth (control)
ABF1	EBP2	Direct	N/A;N/A;Unstressed log-phase growth (control)
ABF1	MIA40	Direct	N/A;N/A
ABF1	YKT6	Direct	N/A;N/A
ABF1	SET3	Direct	N/A;N/A
ABF1	GMH1	Direct	N/A;N/A
ABF1	TRM2	Direct	N/A;N/A
ABF1	TIF1	Direct	N/A;Unstressed log-phase growth (control)
ABF1	RPF2	Direct	N/A;N/A;Unstressed log-phase growth (control)
ABF1	NUP133	Direct	N/A;N/A
ABF1	SOF1	Direct	N/A;Unstressed log-phase growth (control)
ABF1	IRC19	Direct	N/A
ABF1	RIX7	Direct Positive	N/A;Unstressed log-phase growth (control)
ABF1	CMS1	Direct	N/A
ABF1	UBR2	Direct	N/A
ABF1	SNF7	Direct	N/A
ABF1	SPT8	Direct	N/A
ABF1	ERG3	Direct	N/A
ABF1	IOC2	Direct	N/A;N/A
ABF1	KIN2	Direct	N/A;N/A
ABF1	CLF1	Direct	N/A
ABF1	IDP2	Direct	N/A;N/A
ABF1	UTP13	Direct	N/A;N/A;Unstressed log-phase growth (control)
ABF1	CDC42	Direct Positive	N/A;Unstressed log-phase growth (control)
ABF1	GSP1	Direct	N/A;N/A
ABF1	CHS5	Direct	N/A
ABF1	VID22	Direct	N/A
ABF1	STP3	Direct	N/A
ABF1	VPS33	Direct Positive	N/A;N/A;Unstressed log-phase growth (control)
ABF1	BDF1	Direct	N/A
ABF1	YLR400W	Direct	N/A
ABF1	ERV25	Direct	N/A;N/A
ABF1	TDA9	Direct	N/A
ABF1	TAF4	Direct	N/A
ABF1	ARP9	Direct	N/A;N/A
ABF1	SAM37	Direct	N/A;N/A
ABF1	RNA14	Direct	N/A;N/A
ABF1	CTF18	Direct	N/A
ABF1	SEC14	Direct	N/A
ABF1	AIP1	Direct	N/A
ABF1	UTP15	Direct	N/A;Unstressed log-phase growth (control)
ABF1	POM152	Direct	N/A;N/A
ABF1	VTI1	Direct	N/A
ABF1	CIK1	Direct	N/A
ABF1	ROT1	Direct	N/A
ABF1	SKY1	Direct Negative	N/A;Carbon source quality/availability
ABF1	GUA1	Direct	N/A;Unstressed log-phase growth (control)
ABF1	RNA1	Direct	N/A
ABF1	TAF9	Direct Negative	N/A;Carbon source quality/availability
ABF1	TIF11	Direct	N/A;N/A;Unstressed log-phase growth (control)
ABF1	LCB1	Direct	N/A
ABF1	PRC1	Direct Positive	N/A;Unstressed log-phase growth (control)
ABF1	NCE103	Direct	N/A
ABF1	IDH1	Direct Positive	N/A;Unstressed log-phase growth (control)
ABF1	YNL057W	Direct	N/A
ABF1	ARP5	Direct Positive	N/A;Unstressed log-phase growth (control)
ABF1	MKT1	Direct	N/A;N/A
ABF1	DMA2	Direct	N/A;N/A
ABF1	MLS1	Direct Positive	N/A;N/A;Carbon source quality/availability
ABF1	DCP2	Direct	N/A;N/A
ABF1	NCS2	Direct	N/A;N/A
ABF1	TOM70	Direct	N/A;N/A
ABF1	PGA2	Direct Positive	N/A;N/A;Stress
ABF1	NPR1	Direct	N/A
ABF1	SRP1	Direct	N/A
ABF1	RRG9	Direct	N/A
ABF1	SLA2	Direct	N/A
ABF1	SUI1	Direct	N/A
ABF1	GIS2	Direct Negative	N/A;Carbon source quality/availability
ABF1	DSL1	Direct	N/A;N/A
ABF1	SEC21	Direct	N/A
ABF1	MRPS18	Direct Negative	N/A;N/A;Carbon source quality/availability
ABF1	MCK1	Direct	N/A;N/A
ABF1	RFA2	Direct	N/A;N/A
ABF1	EMW1	Direct	N/A;N/A
ABF1	VNX1	Direct	N/A
ABF1	KRE1	Direct Positive	N/A;Unstressed log-phase growth (control)
ABF1	MRPS12	Direct	N/A
ABF1	RSM19	Direct Negative	N/A;N/A;Carbon source quality/availability
ABF1	DBP6	Direct	N/A;N/A;Unstressed log-phase growth (control)
ABF1	TRM112	Direct	N/A;N/A
ABF1	NOG2	Direct	N/A;Unstressed log-phase growth (control)
ABF1	YOL036W	Direct	N/A;N/A
ABF1	HST1	Direct	N/A;N/A
ABF1	MDM20	Direct	N/A;N/A
ABF1	BRX1	Direct	N/A;N/A;Unstressed log-phase growth (control)
ABF1	MSN1	Direct	N/A;N/A
ABF1	STI1	Direct Positive	N/A;Carbon source quality/availability;Unstressed log-phase growth (control)
ABF1	TOM6	Direct Negative	N/A;Carbon source quality/availability
ABF1	NOB1	Direct Negative	N/A;Unstressed log-phase growth (control);Unstressed log-phase growth (control)
ABF1	SGT1	Direct	N/A
ABF1	RPO31	Direct	N/A;Unstressed log-phase growth (control)
ABF1	RPT5	Direct	N/A
ABF1	GEP3	Direct	N/A;N/A
ABF1	NOC2	Direct	N/A;N/A
ABF1	RPB8	Direct	N/A;Unstressed log-phase growth (control)
ABF1	GPN2	Direct Negative	N/A;N/A;Carbon source quality/availability
ABF1	YOR309C	Direct	N/A
ABF1	NOP58	Direct	N/A
ABF1	RRP12	Direct	N/A;Unstressed log-phase growth (control)
ABF1	MRPS16	Direct	N/A
ABF1	PMA2	Direct	N/A
ABF1	EGD1	Direct	N/A
ABF1	PET20	Direct	N/A
ABF1	CET1	Direct	N/A
ABF1	SSO1	Direct	N/A
ABF1	IQG1	Direct	N/A;N/A
ABF1	DSS4	Direct Positive	N/A;Unstressed log-phase growth (control)
ABF1	RLF2	Direct Positive	N/A;Carbon source quality/availability
ABF1	THP3	Direct Negative	N/A;Unstressed log-phase growth (control)
ABF1	MCM16	Direct	N/A
ABF1	FHL1	Direct	N/A
ABF1	ANT1	Direct	N/A
ABF1	SCD6	Direct	N/A
ABF1	BET2	Direct Negative	N/A;N/A;Carbon source quality/availability
ABF1	PRP4	Direct	N/A;N/A
ABF1	PZF1	Direct	N/A;N/A
ABF1	EFB1	Direct Positive	Unstressed log-phase growth (control);Unstressed log-phase growth (control)
ABF1	FUI1	Direct	Unstressed log-phase growth (control)
ABF1	NOP1	Direct Negative	Unstressed log-phase growth (control);Stress
ABF1	TSR1	Direct	Unstressed log-phase growth (control)
ABF1	RRP8	Direct	Unstressed log-phase growth (control)
ABF1	GCD6	Direct Negative	Unstressed log-phase growth (control);Unstressed log-phase growth (control)
ABF1	UTP5	Direct	Unstressed log-phase growth (control)
ABF1	NPL3	Direct	Unstressed log-phase growth (control)
ABF1	FCY2	Direct Negative	Unstressed log-phase growth (control);Carbon source quality/availability
ABF1	GCN20	Direct	Unstressed log-phase growth (control)
ABF1	MES1	Direct	Unstressed log-phase growth (control)
ABF1	CIC1	Direct	Unstressed log-phase growth (control)
ABF1	RRP3	Direct	Unstressed log-phase growth (control)
ABF1	UTP25	Direct Negative	Unstressed log-phase growth (control);Unstressed log-phase growth (control)
ABF1	BAS1	Direct Positive	Unstressed log-phase growth (control);Unstressed log-phase growth (control)
ABF1	FCF2	Direct	Unstressed log-phase growth (control)
ABF1	FRS1	Direct	Unstressed log-phase growth (control)
ABF1	NOP56	Direct	Unstressed log-phase growth (control)
ABF1	YEF3	Direct	Unstressed log-phase growth (control)
ABF1	YMR310C	Direct Positive	Unstressed log-phase growth (control);Stress
ABF1	DBP2	Direct Negative	Unstressed log-phase growth (control);Stress
ABF1	RPC19	Direct	Unstressed log-phase growth (control)
ABF1	BUD21	Direct Negative	Unstressed log-phase growth (control);Unstressed log-phase growth (control)
ABF1	PNO1	Direct	Unstressed log-phase growth (control)
ABF1	GLN4	Direct	Unstressed log-phase growth (control)
ABF1	RET1	Direct	Unstressed log-phase growth (control)
ABF1	CDC60	Direct	Unstressed log-phase growth (control)
ABF1	TIF6	Direct	Unstressed log-phase growth (control)
ABF1	HTS1	Direct	Unstressed log-phase growth (control)
ABF1	GLN1	Direct	Unstressed log-phase growth (control)
ABF1	RPC40	Direct	Unstressed log-phase growth (control)
ABF1	RRP9	Direct	Unstressed log-phase growth (control)
ABF1	STP4	Direct	Unstressed log-phase growth (control)
ABF1	TIF4631	Direct	Unstressed log-phase growth (control)
ABF1	SPT15	Direct	Unstressed log-phase growth (control);In vitro
ABF1	TUB2	Direct	N/A
ABF1	YPT1	Direct	N/A
ABF1	HOP1	Direct Positive	In vitro;In vitro;Cell cycle/morphology;Carbon source quality/availability
ABF1	ENO2	Direct	In vitro
ABF1	ACS2	Direct	Unstressed log-phase growth (control)
ABF1	DED1	Direct	In vitro;In vitro
ABF1	CAR1	Direct Positive	In vitro;Unstressed log-phase growth (control)
ABF1	UGA3	Direct	N/A
ABF1	SNR44	Direct	Unstressed log-phase growth (control)
ABF1	RPL4B	Direct	Unstressed log-phase growth (control)
ABF1	RPS22B	Direct	Unstressed log-phase growth (control)
ABF1	RPO21	Indirect Positive	Unstressed log-phase growth (control)
ABF1	CAR2	Indirect Dual	Nitrogen source quality/availability;Unstressed log-phase growth (control)
ABF1	RPB2	Indirect Positive	Unstressed log-phase growth (control)
ABF1	PET9	Indirect Positive	Stress
ABF1	GLT1	Indirect Positive	Nitrogen source quality/availability
ABF1	BAP3	Indirect Positive	Unstressed log-phase growth (control)
ABF1	TDH3	Indirect Positive	Unstressed log-phase growth (control);Unstressed log-phase growth (control)
ABF1	FAS1	Indirect Positive	Unstressed log-phase growth (control)
ABF1	ARG1	Indirect Positive	Unstressed log-phase growth (control)
ABF1	ADH1	Indirect Positive	Unstressed log-phase growth (control);Unstressed log-phase growth (control)
ABF1	PIP2	Indirect Positive	Carbon source quality/availability;Carbon source quality/availability
ABF1	HSP26	Indirect Dual	Stress;Carbon source quality/availability;Unstressed log-phase growth (control)
ABF1	HSP30	Indirect Positive	Stress;Carbon source quality/availability;Unstressed log-phase growth (control)
ABF1	HSP42	Indirect Positive	Stress;Carbon source quality/availability;Unstressed log-phase growth (control)
ABF1	HSP12	Indirect Dual	Stress;Carbon source quality/availability;Unstressed log-phase growth (control)
ABF1	RPL18B	Indirect Dual	Stress;Unstressed log-phase growth (control)
ABF1	HSP78	Indirect Positive	Stress;Carbon source quality/availability
ABF1	HSP104	Indirect Positive	Stress;Carbon source quality/availability
ABF1	DBP9	Indirect Dual	Stress;Stress
ABF1	LRP1	Indirect Negative	Stress
ABF1	NIP7	Indirect Negative	Stress
ABF1	RPL7B	Indirect Negative	Stress
ABF1	RPL36B	Indirect Negative	Stress
ABF1	POP8	Indirect Positive	Stress;Unstressed log-phase growth (control)
ABF1	BNA4	Indirect Dual	Stress;Carbon source quality/availability;Unstressed log-phase growth (control)
ABF1	TFB1	Indirect Positive	Stress;Unstressed log-phase growth (control)
ABF1	GLE2	Indirect Positive	Stress;Unstressed log-phase growth (control)
ABF1	SEC53	Indirect Positive	Stress;Unstressed log-phase growth (control)
ABF1	RSM27	Indirect Positive	Stress;Unstressed log-phase growth (control)
ABF1	CFD1	Indirect Positive	Stress;Unstressed log-phase growth (control)
ABF1	YKL069W	Indirect Dual	Stress;Carbon source quality/availability;Unstressed log-phase growth (control);Unstressed log-phase growth (control)
ABF1	PAM17	Indirect Positive	Stress;Unstressed log-phase growth (control)
ABF1	CCP1	Indirect Positive	Stress;Unstressed log-phase growth (control)
ABF1	HBS1	Indirect Positive	Stress;Unstressed log-phase growth (control)
ABF1	RNP1	Indirect Negative	Stress;Unstressed log-phase growth (control)
ABF1	AFB1	Indirect Negative	Stress;Unstressed log-phase growth (control)
ABF1	NIT3	Indirect Positive	Stress;Unstressed log-phase growth (control)
ABF1	CTF19	Indirect Negative	Stress;Unstressed log-phase growth (control)
ABF1	YPR148C	Indirect Positive	Stress;Unstressed log-phase growth (control)
ABF1	PAM16	Indirect Dual	Stress;Carbon source quality/availability
ABF1	ELF1	Indirect Dual	Stress;Carbon source quality/availability
ABF1	SCS22	Indirect Positive	Stress
ABF1	ATP18	Indirect Positive	Stress
ABF1	NSL1	Indirect Positive	Stress
ABF1	KAP120	Indirect Positive	Stress
ABF1	IKI3	Indirect Positive	Stress
ABF1	IRC21	Indirect Positive	Stress
ABF1	ESF1	Indirect Positive	Stress
ABF1	MAS1	Indirect Positive	Stress
ABF1	YPT52	Indirect Positive	Stress
ABF1	YLF2	Indirect Positive	Stress
ABF1	TOM7	Indirect Positive	Stress
ABF1	SEC16	Indirect Positive	Stress
ABF1	NFU1	Indirect Positive	Stress
ABF1	NGL2	Indirect Positive	Stress
ABF1	RRP1	Indirect Positive	Stress
ABF1	UBA4	Indirect Positive	Stress
ABF1	YPL113C	Indirect Positive	Stress
ABF1	BIG1	Indirect Positive	Stress
ABF1	HRB1	Indirect Positive	Stress
ABF1	CDC7	Indirect Positive	Stress
ABF1	RLP7	Indirect Positive	Stress
ABF1	YPL199C	Indirect Positive	Stress
ABF1	YNL150W	Indirect Positive	Stress
ABF1	YPS6	Indirect Negative	Stress
ABF1	MSH4	Indirect Negative	Stress
ABF1	YDR034W-B	Indirect Negative	Stress
ABF1	SAE3	Indirect Negative	Stress
ABF1	DOG1	Indirect Negative	Stress
ABF1	MST28	Indirect Positive	Carbon source quality/availability;Unstressed log-phase growth (control)
ABF1	MRP21	Indirect Negative	Carbon source quality/availability;Unstressed log-phase growth (control)
ABF1	TIP1	Indirect Positive	Carbon source quality/availability;Unstressed log-phase growth (control)
ABF1	SUL1	Indirect Positive	Carbon source quality/availability;Unstressed log-phase growth (control)
ABF1	PCA1	Indirect Positive	Carbon source quality/availability;Unstressed log-phase growth (control)
ABF1	CHA1	Indirect Dual	Carbon source quality/availability;Unstressed log-phase growth (control)
ABF1	RXT3	Indirect Positive	Carbon source quality/availability;Unstressed log-phase growth (control)
ABF1	SNQ2	Indirect Positive	Carbon source quality/availability;Unstressed log-phase growth (control)
ABF1	AHA1	Indirect Positive	Carbon source quality/availability;Unstressed log-phase growth (control)
ABF1	DIT1	Indirect Dual	Carbon source quality/availability;Unstressed log-phase growth (control)
ABF1	MFA1	Indirect Dual	Carbon source quality/availability;Unstressed log-phase growth (control);Unstressed log-phase growth (control)
ABF1	MRPL28	Indirect Dual	Carbon source quality/availability;Unstressed log-phase growth (control)
ABF1	SDH7	Indirect Dual	Carbon source quality/availability;Unstressed log-phase growth (control)
ABF1	SPS1	Indirect Dual	Carbon source quality/availability;Unstressed log-phase growth (control)
ABF1	STL1	Indirect Positive	Carbon source quality/availability;Unstressed log-phase growth (control)
ABF1	SSA4	Indirect Dual	Carbon source quality/availability;Unstressed log-phase growth (control);Unstressed log-phase growth (control)
ABF1	COX15	Indirect Positive	Carbon source quality/availability;Unstressed log-phase growth (control)
ABF1	SNO3	Indirect Dual	Carbon source quality/availability;Unstressed log-phase growth (control)
ABF1	PES4	Indirect Dual	Carbon source quality/availability;Unstressed log-phase growth (control)
ABF1	LEU1	Indirect Positive	Carbon source quality/availability;Unstressed log-phase growth (control)
ABF1	ADH4	Indirect Positive	Carbon source quality/availability;Unstressed log-phase growth (control)
ABF1	ENP2	Indirect Negative	Carbon source quality/availability;Unstressed log-phase growth (control)
ABF1	ZPR1	Indirect Positive	Carbon source quality/availability;Unstressed log-phase growth (control)
ABF1	MIP6	Indirect Positive	Carbon source quality/availability;Unstressed log-phase growth (control)
ABF1	PPE1	Indirect Dual	Carbon source quality/availability;Unstressed log-phase growth (control)
ABF1	GRE3	Indirect Positive	Carbon source quality/availability;Unstressed log-phase growth (control)
ABF1	EST3	Indirect Dual	Carbon source quality/availability;Unstressed log-phase growth (control)
ABF1	GPP1	Indirect Positive	Carbon source quality/availability;Unstressed log-phase growth (control)
ABF1	PRM5	Indirect Positive	Carbon source quality/availability;Unstressed log-phase growth (control)
ABF1	YIL152W	Indirect Positive	Carbon source quality/availability;Unstressed log-phase growth (control)
ABF1	KAR2	Indirect Positive	Carbon source quality/availability;Unstressed log-phase growth (control)
ABF1	IRC18	Indirect Positive	Carbon source quality/availability;Unstressed log-phase growth (control)
ABF1	PRY1	Indirect Positive	Carbon source quality/availability;Unstressed log-phase growth (control)
ABF1	ATP12	Indirect Positive	Carbon source quality/availability;Unstressed log-phase growth (control)
ABF1	ACO2	Indirect Dual	Carbon source quality/availability;Unstressed log-phase growth (control)
ABF1	VTH2	Indirect Positive	Carbon source quality/availability;Unstressed log-phase growth (control)
ABF1	CYC1	Indirect Dual	Carbon source quality/availability;Unstressed log-phase growth (control)
ABF1	VPS25	Indirect Dual	Carbon source quality/availability;Unstressed log-phase growth (control)
ABF1	PLN1	Indirect Positive	Carbon source quality/availability;Unstressed log-phase growth (control)
ABF1	COX17	Indirect Dual	Carbon source quality/availability;Unstressed log-phase growth (control)
ABF1	POM33	Indirect Positive	Carbon source quality/availability;Unstressed log-phase growth (control)
ABF1	JLP1	Indirect Positive	Carbon source quality/availability;Unstressed log-phase growth (control)
ABF1	MHT1	Indirect Dual	Carbon source quality/availability;Unstressed log-phase growth (control)
ABF1	CDA1	Indirect Dual	Carbon source quality/availability;Unstressed log-phase growth (control)
ABF1	GAS2	Indirect Positive	Carbon source quality/availability;Unstressed log-phase growth (control)
ABF1	PML39	Indirect Negative	Carbon source quality/availability;Unstressed log-phase growth (control)
ABF1	ALD3	Indirect Dual	Carbon source quality/availability;Unstressed log-phase growth (control)
ABF1	MFA2	Indirect Positive	Carbon source quality/availability;Unstressed log-phase growth (control)
ABF1	AGA1	Indirect Positive	Carbon source quality/availability;Unstressed log-phase growth (control)
ABF1	YOL014W	Indirect Positive	Carbon source quality/availability;Unstressed log-phase growth (control);Unstressed log-phase growth (control)
ABF1	MIM1	Indirect Dual	Carbon source quality/availability;Unstressed log-phase growth (control)
ABF1	ALR1	Indirect Dual	Carbon source quality/availability;Unstressed log-phase growth (control)
ABF1	FRE7	Indirect Positive	Carbon source quality/availability;Unstressed log-phase growth (control)
ABF1	TIR2	Indirect Positive	Carbon source quality/availability;Unstressed log-phase growth (control)
ABF1	SRB6	Indirect Negative	Carbon source quality/availability
ABF1	MIC12	Indirect Negative	Carbon source quality/availability
ABF1	HNT1	Indirect Negative	Carbon source quality/availability
ABF1	ATG9	Indirect Negative	Carbon source quality/availability
ABF1	SOR2	Indirect Negative	Carbon source quality/availability
ABF1	TMN2	Indirect Negative	Carbon source quality/availability
ABF1	CWC15	Indirect Negative	Carbon source quality/availability
ABF1	MGP12	Indirect Negative	Carbon source quality/availability
ABF1	SDC1	Indirect Negative	Carbon source quality/availability
ABF1	SAM2	Indirect Negative	Carbon source quality/availability
ABF1	TCA17	Indirect Negative	Carbon source quality/availability
ABF1	NTF2	Indirect Negative	Carbon source quality/availability
ABF1	FCY22	Indirect Negative	Carbon source quality/availability
ABF1	UBP5	Indirect Negative	Carbon source quality/availability
ABF1	RPL22B	Indirect Negative	Carbon source quality/availability
ABF1	LIF1	Indirect Negative	Carbon source quality/availability
ABF1	COQ8	Indirect Negative	Carbon source quality/availability
ABF1	BRR6	Indirect Negative	Carbon source quality/availability
ABF1	POP6	Indirect Negative	Carbon source quality/availability
ABF1	CBF2	Indirect Negative	Carbon source quality/availability
ABF1	CLC1	Indirect Negative	Carbon source quality/availability
ABF1	RBG2	Indirect Negative	Carbon source quality/availability
ABF1	ANS1	Indirect Negative	Carbon source quality/availability
ABF1	FUR1	Indirect Negative	Carbon source quality/availability
ABF1	FMC1	Indirect Negative	Carbon source quality/availability
ABF1	SHQ1	Indirect Negative	Carbon source quality/availability
ABF1	NDC80	Indirect Negative	Carbon source quality/availability
ABF1	PAN6	Indirect Negative	Carbon source quality/availability
ABF1	DAL2	Indirect Negative	Carbon source quality/availability
ABF1	DCG1	Indirect Negative	Carbon source quality/availability
ABF1	TIM54	Indirect Negative	Carbon source quality/availability
ABF1	MTC1	Indirect Negative	Carbon source quality/availability
ABF1	RPS21B	Indirect Negative	Carbon source quality/availability
ABF1	PET191	Indirect Negative	Carbon source quality/availability
ABF1	COS5	Indirect Negative	Carbon source quality/availability
ABF1	TUL1	Indirect Negative	Carbon source quality/availability
ABF1	MDM35	Indirect Negative	Carbon source quality/availability
ABF1	YKL091C	Indirect Negative	Carbon source quality/availability
ABF1	SLD2	Indirect Negative	Carbon source quality/availability
ABF1	RPS21A	Indirect Negative	Carbon source quality/availability
ABF1	YLL054C	Indirect Negative	Carbon source quality/availability
ABF1	GAT3	Indirect Negative	Carbon source quality/availability
ABF1	IRC25	Indirect Negative	Carbon source quality/availability
ABF1	YLR042C	Indirect Negative	Carbon source quality/availability
ABF1	SRL2	Indirect Negative	Carbon source quality/availability
ABF1	SRN2	Indirect Negative	Carbon source quality/availability
ABF1	YLR126C	Indirect Negative	Carbon source quality/availability
ABF1	DCN1	Indirect Negative	Carbon source quality/availability
ABF1	TOS4	Indirect Negative	Carbon source quality/availability
ABF1	QRI5	Indirect Negative	Carbon source quality/availability
ABF1	YHC1	Indirect Negative	Carbon source quality/availability
ABF1	CIS1	Indirect Negative	Carbon source quality/availability
ABF1	BLS1	Indirect Negative	Carbon source quality/availability
ABF1	MRPL39	Indirect Negative	Carbon source quality/availability
ABF1	CGI121	Indirect Negative	Carbon source quality/availability
ABF1	BET5	Indirect Negative	Carbon source quality/availability
ABF1	ZDS2	Indirect Negative	Carbon source quality/availability
ABF1	NGL3	Indirect Negative	Carbon source quality/availability
ABF1	AIM34	Indirect Negative	Carbon source quality/availability
ABF1	CSI1	Indirect Negative	Carbon source quality/availability
ABF1	NAT4	Indirect Negative	Carbon source quality/availability
ABF1	SDD2	Indirect Negative	Carbon source quality/availability
ABF1	INP2	Indirect Negative	Carbon source quality/availability
ABF1	MRPL24	Indirect Negative	Carbon source quality/availability
ABF1	ICY1	Indirect Negative	Carbon source quality/availability
ABF1	TMA23	Indirect Negative	Carbon source quality/availability
ABF1	GLC8	Indirect Negative	Carbon source quality/availability
ABF1	DOM34	Indirect Negative	Carbon source quality/availability
ABF1	COG5	Indirect Negative	Carbon source quality/availability
ABF1	YNL122C	Indirect Negative	Carbon source quality/availability
ABF1	YNL144C	Indirect Negative	Carbon source quality/availability
ABF1	ALF1	Indirect Negative	Carbon source quality/availability
ABF1	IBD2	Indirect Negative	Carbon source quality/availability
ABF1	FMP41	Indirect Negative	Carbon source quality/availability
ABF1	IPI3	Indirect Negative	Carbon source quality/availability
ABF1	SSU72	Indirect Negative	Carbon source quality/availability
ABF1	ATX1	Indirect Negative	Carbon source quality/availability
ABF1	ATP23	Indirect Negative	Carbon source quality/availability
ABF1	BIO4	Indirect Negative	Carbon source quality/availability
ABF1	INO4	Indirect Negative	Carbon source quality/availability
ABF1	MED7	Indirect Negative	Carbon source quality/availability
ABF1	YOL153C	Indirect Negative	Carbon source quality/availability
ABF1	SPP2	Indirect Negative	Carbon source quality/availability
ABF1	MRPL23	Indirect Negative	Carbon source quality/availability
ABF1	IES4	Indirect Negative	Carbon source quality/availability
ABF1	TMA16	Indirect Negative	Carbon source quality/availability
ABF1	YOR268C	Indirect Negative	Carbon source quality/availability
ABF1	SPS4	Indirect Negative	Carbon source quality/availability
ABF1	SFG1	Indirect Negative	Carbon source quality/availability
ABF1	ENV7	Indirect Negative	Carbon source quality/availability
ABF1	SEC8	Indirect Negative	Carbon source quality/availability
ABF1	DIB1	Indirect Negative	Carbon source quality/availability
ABF1	CLB2	Indirect Negative	Carbon source quality/availability
ABF1	SSA1	Indirect Positive	Carbon source quality/availability
ABF1	CDC19	Indirect Positive	Carbon source quality/availability
ABF1	SEO1	Indirect Positive	Carbon source quality/availability
ABF1	YAR029W	Indirect Positive	Carbon source quality/availability
ABF1	YAT1	Indirect Positive	Carbon source quality/availability
ABF1	PEP1	Indirect Positive	Carbon source quality/availability
ABF1	PSY4	Indirect Positive	Carbon source quality/availability
ABF1	MOH1	Indirect Positive	Carbon source quality/availability
ABF1	FLR1	Indirect Positive	Carbon source quality/availability
ABF1	GAL10	Indirect Positive	Carbon source quality/availability
ABF1	FUR4	Indirect Positive	Carbon source quality/availability
ABF1	YRO2	Indirect Positive	Carbon source quality/availability
ABF1	SSE2	Indirect Positive	Carbon source quality/availability
ABF1	SDS24	Indirect Positive	Carbon source quality/availability
ABF1	SWC5	Indirect Positive	Carbon source quality/availability
ABF1	VBA2	Indirect Positive	Carbon source quality/availability
ABF1	MAL32	Indirect Positive	Carbon source quality/availability
ABF1	ILV6	Indirect Positive	Carbon source quality/availability
ABF1	SRO9	Indirect Positive	Carbon source quality/availability
ABF1	ADY2	Indirect Positive	Carbon source quality/availability
ABF1	BPH1	Indirect Positive	Carbon source quality/availability
ABF1	FIG2	Indirect Positive	Carbon source quality/availability
ABF1	RDS1	Indirect Positive	Carbon source quality/availability
ABF1	NDE2	Indirect Positive	Carbon source quality/availability
ABF1	NUR1	Indirect Positive	Carbon source quality/availability
ABF1	CDC48	Indirect Positive	Carbon source quality/availability
ABF1	YDL180W	Indirect Positive	Carbon source quality/availability
ABF1	YDL183C	Indirect Positive	Carbon source quality/availability
ABF1	THI13	Indirect Positive	Carbon source quality/availability
ABF1	ENA2	Indirect Positive	Carbon source quality/availability
ABF1	ENA1	Indirect Positive	Carbon source quality/availability
ABF1	FMP16	Indirect Positive	Carbon source quality/availability
ABF1	APC4	Indirect Positive	Carbon source quality/availability
ABF1	CCW22	Indirect Positive	Carbon source quality/availability
ABF1	CPR1	Indirect Positive	Carbon source quality/availability
ABF1	SCC2	Indirect Positive	Carbon source quality/availability
ABF1	COQ4	Indirect Positive	Carbon source quality/availability
ABF1	ARO10	Indirect Positive	Carbon source quality/availability
ABF1	NKP1	Indirect Positive	Carbon source quality/availability
ABF1	YDR391C	Indirect Positive	Carbon source quality/availability
ABF1	DIT2	Indirect Positive	Carbon source quality/availability
ABF1	TOM1	Indirect Positive	Carbon source quality/availability
ABF1	PHO8	Indirect Positive	Carbon source quality/availability
ABF1	SHC1	Indirect Positive	Carbon source quality/availability
ABF1	AST2	Indirect Positive	Carbon source quality/availability
ABF1	AGX1	Indirect Positive	Carbon source quality/availability
ABF1	ACT1	Indirect Positive	Carbon source quality/availability
ABF1	THI5	Indirect Positive	Carbon source quality/availability
ABF1	ECO1	Indirect Positive	Carbon source quality/availability
ABF1	HXK1	Indirect Positive	Carbon source quality/availability
ABF1	YGL015C	Indirect Positive	Carbon source quality/availability
ABF1	SGF73	Indirect Positive	Carbon source quality/availability
ABF1	YGL176C	Indirect Positive	Carbon source quality/availability
ABF1	TPN1	Indirect Positive	Carbon source quality/availability
ABF1	MCM6	Indirect Positive	Carbon source quality/availability
ABF1	YGR066C	Indirect Positive	Carbon source quality/availability
ABF1	MEP1	Indirect Positive	Carbon source quality/availability
ABF1	YGR122W	Indirect Positive	Carbon source quality/availability
ABF1	CAF130	Indirect Positive	Carbon source quality/availability
ABF1	BTN2	Indirect Positive	Carbon source quality/availability
ABF1	THI4	Indirect Positive	Carbon source quality/availability
ABF1	ECL1	Indirect Positive	Carbon source quality/availability
ABF1	SNG1	Indirect Positive	Carbon source quality/availability
ABF1	GND2	Indirect Positive	Carbon source quality/availability
ABF1	RAD2	Indirect Positive	Carbon source quality/availability
ABF1	RNH70	Indirect Positive	Carbon source quality/availability
ABF1	MAL12	Indirect Positive	Carbon source quality/availability
ABF1	BCD1	Indirect Positive	Carbon source quality/availability
ABF1	FSH1	Indirect Positive	Carbon source quality/availability
ABF1	RTC3	Indirect Positive	Carbon source quality/availability
ABF1	HXT5	Indirect Positive	Carbon source quality/availability
ABF1	ARO9	Indirect Positive	Carbon source quality/availability
ABF1	DBP8	Indirect Positive	Carbon source quality/availability
ABF1	PIG2	Indirect Positive	Carbon source quality/availability
ABF1	CSS1	Indirect Positive	Carbon source quality/availability
ABF1	VTH1	Indirect Positive	Carbon source quality/availability
ABF1	PAU14	Indirect Positive	Carbon source quality/availability
ABF1	MAD2	Indirect Positive	Carbon source quality/availability
ABF1	LSB6	Indirect Positive	Carbon source quality/availability
ABF1	ROQ1	Indirect Positive	Carbon source quality/availability
ABF1	HSP150	Indirect Positive	Carbon source quality/availability
ABF1	PAU1	Indirect Positive	Carbon source quality/availability
ABF1	MET3	Indirect Positive	Carbon source quality/availability
ABF1	BFA1	Indirect Positive	Carbon source quality/availability
ABF1	SFC1	Indirect Positive	Carbon source quality/availability
ABF1	YJR096W	Indirect Positive	Carbon source quality/availability
ABF1	ATP2	Indirect Positive	Carbon source quality/availability
ABF1	DAL5	Indirect Positive	Carbon source quality/availability
ABF1	SFT1	Indirect Positive	Carbon source quality/availability
ABF1	RAM2	Indirect Positive	Carbon source quality/availability
ABF1	HOT13	Indirect Positive	Carbon source quality/availability
ABF1	CWP2	Indirect Positive	Carbon source quality/availability
ABF1	FAT3	Indirect Positive	Carbon source quality/availability
ABF1	MCH2	Indirect Positive	Carbon source quality/availability
ABF1	FOX2	Indirect Positive	Carbon source quality/availability
ABF1	YSR3	Indirect Positive	Carbon source quality/availability
ABF1	OAF3	Indirect Positive	Carbon source quality/availability
ABF1	OMA1	Indirect Positive	Carbon source quality/availability
ABF1	PSR1	Indirect Positive	Carbon source quality/availability
ABF1	SDC25	Indirect Positive	Carbon source quality/availability
ABF1	PDC1	Indirect Positive	Carbon source quality/availability
ABF1	GAL2	Indirect Positive	Carbon source quality/availability
ABF1	ERG27	Indirect Positive	Carbon source quality/availability
ABF1	AHP1	Indirect Positive	Carbon source quality/availability
ABF1	PDC5	Indirect Positive	Carbon source quality/availability
ABF1	PUT1	Indirect Positive	Carbon source quality/availability
ABF1	TFS1	Indirect Positive	Carbon source quality/availability
ABF1	ECM22	Indirect Positive	Carbon source quality/availability
ABF1	THI7	Indirect Positive	Carbon source quality/availability
ABF1	GSY2	Indirect Positive	Carbon source quality/availability
ABF1	BOP2	Indirect Positive	Carbon source quality/availability
ABF1	CTS1	Indirect Positive	Carbon source quality/availability
ABF1	STE23	Indirect Positive	Carbon source quality/availability
ABF1	GLO1	Indirect Positive	Carbon source quality/availability
ABF1	MSC1	Indirect Positive	Carbon source quality/availability
ABF1	ERO1	Indirect Positive	Carbon source quality/availability
ABF1	FMS1	Indirect Positive	Carbon source quality/availability
ABF1	YMR084W	Indirect Positive	Carbon source quality/availability
ABF1	YTA12	Indirect Positive	Carbon source quality/availability
ABF1	YMR090W	Indirect Positive	Carbon source quality/availability
ABF1	PGM2	Indirect Positive	Carbon source quality/availability
ABF1	SHH3	Indirect Positive	Carbon source quality/availability
ABF1	LDO16	Indirect Positive	Carbon source quality/availability
ABF1	DDR48	Indirect Positive	Carbon source quality/availability
ABF1	PAI3	Indirect Positive	Carbon source quality/availability
ABF1	SIP18	Indirect Positive	Carbon source quality/availability
ABF1	HSC82	Indirect Positive	Carbon source quality/availability
ABF1	PAU19	Indirect Positive	Carbon source quality/availability
ABF1	SIS1	Indirect Positive	Carbon source quality/availability
ABF1	YNL018C	Indirect Positive	Carbon source quality/availability
ABF1	YNL019C	Indirect Positive	Carbon source quality/availability
ABF1	YDJ1	Indirect Positive	Carbon source quality/availability
ABF1	BNI4	Indirect Positive	Carbon source quality/availability
ABF1	ZWF1	Indirect Positive	Carbon source quality/availability
ABF1	ALP1	Indirect Positive	Carbon source quality/availability
ABF1	THI12	Indirect Positive	Carbon source quality/availability
ABF1	YNR064C	Indirect Positive	Carbon source quality/availability
ABF1	YNR065C	Indirect Positive	Carbon source quality/availability
ABF1	MSE1	Indirect Positive	Carbon source quality/availability
ABF1	DDR2	Indirect Positive	Carbon source quality/availability
ABF1	YOL075C	Indirect Positive	Carbon source quality/availability
ABF1	GRE2	Indirect Positive	Carbon source quality/availability
ABF1	IMA2	Indirect Positive	Carbon source quality/availability
ABF1	DNL4	Indirect Positive	Carbon source quality/availability
ABF1	SGT2	Indirect Positive	Carbon source quality/availability
ABF1	AUS1	Indirect Positive	Carbon source quality/availability
ABF1	EFT1	Indirect Positive	Carbon source quality/availability
ABF1	SPR2	Indirect Positive	Carbon source quality/availability
ABF1	YOR292C	Indirect Positive	Carbon source quality/availability
ABF1	MBF1	Indirect Positive	Carbon source quality/availability
ABF1	PDR10	Indirect Positive	Carbon source quality/availability
ABF1	ULP1	Indirect Positive	Carbon source quality/availability
ABF1	LEE1	Indirect Positive	Carbon source quality/availability
ABF1	YPL088W	Indirect Positive	Carbon source quality/availability
ABF1	GLR1	Indirect Positive	Carbon source quality/availability
ABF1	SSE1	Indirect Positive	Carbon source quality/availability
ABF1	TRE1	Indirect Positive	Carbon source quality/availability
ABF1	PUS1	Indirect Positive	Carbon source quality/availability
ABF1	THI6	Indirect Positive	Carbon source quality/availability
ABF1	FMP40	Indirect Positive	Carbon source quality/availability
ABF1	HSP82	Indirect Positive	Carbon source quality/availability
ABF1	CIT3	Indirect Positive	Carbon source quality/availability
ABF1	YPR078C	Indirect Positive	Carbon source quality/availability
ABF1	MRL1	Indirect Positive	Carbon source quality/availability
ABF1	CLB5	Indirect Positive	Carbon source quality/availability
ABF1	ERP2	Indirect Positive	Unstressed log-phase growth (control)
ABF1	FUN14	Indirect Positive	Unstressed log-phase growth (control)
ABF1	CYS3	Indirect Positive	Unstressed log-phase growth (control)
ABF1	PSK1	Indirect Positive	Unstressed log-phase growth (control)
ABF1	ATS1	Indirect Positive	Unstressed log-phase growth (control)
ABF1	MAK16	Indirect Negative	Unstressed log-phase growth (control)
ABF1	SAW1	Indirect Positive	Unstressed log-phase growth (control)
ABF1	MTW1	Indirect Negative	Unstressed log-phase growth (control)
ABF1	RBG1	Indirect Positive	Unstressed log-phase growth (control)
ABF1	GCV3	Indirect Positive	Unstressed log-phase growth (control)
ABF1	AIM2	Indirect Positive	Unstressed log-phase growth (control)
ABF1	BDH1	Indirect Positive	Unstressed log-phase growth (control)
ABF1	BDH2	Indirect Positive	Unstressed log-phase growth (control)
ABF1	YAR009C	Indirect Positive	Unstressed log-phase growth (control)
ABF1	ADE1	Indirect Positive	Unstressed log-phase growth (control)
ABF1	UIP3	Indirect Positive	Unstressed log-phase growth (control)
ABF1	YAR028W	Indirect Positive	Unstressed log-phase growth (control)
ABF1	PHO11	Indirect Positive	Unstressed log-phase growth (control)
ABF1	IMD1	Indirect Dual	Unstressed log-phase growth (control);Unstressed log-phase growth (control)
ABF1	ECM15	Indirect Negative	Unstressed log-phase growth (control)
ABF1	LDB7	Indirect Negative	Unstressed log-phase growth (control)
ABF1	ALK2	Indirect Negative	Unstressed log-phase growth (control)
ABF1	YBL010C	Indirect Negative	Unstressed log-phase growth (control)
ABF1	SCT1	Indirect Negative	Unstressed log-phase growth (control)
ABF1	FUS3	Indirect Positive	Unstressed log-phase growth (control)
ABF1	MCM2	Indirect Positive	Unstressed log-phase growth (control)
ABF1	NCL1	Indirect Negative	Unstressed log-phase growth (control)
ABF1	LSM2	Indirect Negative	Unstressed log-phase growth (control)
ABF1	RPL19B	Indirect Negative	Unstressed log-phase growth (control)
ABF1	HEK2	Indirect Negative	Unstressed log-phase growth (control)
ABF1	YBL036C	Indirect Negative	Unstressed log-phase growth (control)
ABF1	ERD2	Indirect Negative	Unstressed log-phase growth (control)
ABF1	PRE7	Indirect Negative	Unstressed log-phase growth (control)
ABF1	SHP1	Indirect Negative	Unstressed log-phase growth (control)
ABF1	AST1	Indirect Negative	Unstressed log-phase growth (control)
ABF1	YBL070C	Indirect Negative	Unstressed log-phase growth (control)
ABF1	RPS8A	Indirect Negative	Unstressed log-phase growth (control)
ABF1	ATG8	Indirect Positive	Unstressed log-phase growth (control)
ABF1	MAP2	Indirect Negative	Unstressed log-phase growth (control)
ABF1	RPL32	Indirect Negative	Unstressed log-phase growth (control)
ABF1	YBL096C	Indirect Positive	Unstressed log-phase growth (control)
ABF1	RTG3	Indirect Negative	Unstressed log-phase growth (control)
ABF1	MIX23	Indirect Negative	Unstressed log-phase growth (control)
ABF1	YBL107W-A	Indirect Positive	Unstressed log-phase growth (control)
ABF1	YBL112C	Indirect Negative	Unstressed log-phase growth (control)
ABF1	RER2	Indirect Negative	Unstressed log-phase growth (control)
ABF1	COQ1	Indirect Negative	Unstressed log-phase growth (control)
ABF1	YBR012C	Indirect Positive	Unstressed log-phase growth (control)
ABF1	YBR012W-B	Indirect Positive	Unstressed log-phase growth (control)
ABF1	YBR032W	Indirect Positive	Unstressed log-phase growth (control)
ABF1	HMT1	Indirect Negative	Unstressed log-phase growth (control)
ABF1	PDX3	Indirect Negative	Unstressed log-phase growth (control)
ABF1	CSG2	Indirect Negative	Unstressed log-phase growth (control)
ABF1	ATP3	Indirect Negative	Unstressed log-phase growth (control)
ABF1	ZTA1	Indirect Positive	Unstressed log-phase growth (control)
ABF1	RFS1	Indirect Negative	Unstressed log-phase growth (control)
ABF1	PRP6	Indirect Negative	Unstressed log-phase growth (control)
ABF1	MUM2	Indirect Negative	Unstressed log-phase growth (control)
ABF1	ORC2	Indirect Negative	Unstressed log-phase growth (control)
ABF1	TRM7	Indirect Negative	Unstressed log-phase growth (control)
ABF1	YBR062C	Indirect Negative	Unstressed log-phase growth (control)
ABF1	ECM2	Indirect Negative	Unstressed log-phase growth (control)
ABF1	TAT1	Indirect Negative	Unstressed log-phase growth (control)
ABF1	PHO3	Indirect Positive	Unstressed log-phase growth (control)
ABF1	RXT2	Indirect Negative	Unstressed log-phase growth (control)
ABF1	YBR096W	Indirect Negative	Unstressed log-phase growth (control)
ABF1	VPS15	Indirect Positive	Unstressed log-phase growth (control)
ABF1	MMS4	Indirect Positive	Unstressed log-phase growth (control)
ABF1	SIF2	Indirect Negative	Unstressed log-phase growth (control)
ABF1	YMC2	Indirect Negative	Unstressed log-phase growth (control)
ABF1	GRS1	Indirect Positive	Unstressed log-phase growth (control)
ABF1	PTC4	Indirect Negative	Unstressed log-phase growth (control)
ABF1	VMA2	Indirect Negative	Unstressed log-phase growth (control)
ABF1	SHE3	Indirect Negative	Unstressed log-phase growth (control)
ABF1	CCZ1	Indirect Positive	Unstressed log-phase growth (control)
ABF1	CKS1	Indirect Negative	Unstressed log-phase growth (control)
ABF1	BMT2	Indirect Negative	Unstressed log-phase growth (control)
ABF1	MAK5	Indirect Negative	Unstressed log-phase growth (control)
ABF1	SUP45	Indirect Dual	Unstressed log-phase growth (control);Unstressed log-phase growth (control)
ABF1	ADH5	Indirect Positive	Unstressed log-phase growth (control)
ABF1	CNS1	Indirect Negative	Unstressed log-phase growth (control)
ABF1	AMN1	Indirect Negative	Unstressed log-phase growth (control)
ABF1	IFA38	Indirect Negative	Unstressed log-phase growth (control)
ABF1	CDC28	Indirect Negative	Unstressed log-phase growth (control)
ABF1	CSH1	Indirect Negative	Unstressed log-phase growth (control)
ABF1	TOS1	Indirect Negative	Unstressed log-phase growth (control)
ABF1	YSY6	Indirect Negative	Unstressed log-phase growth (control)
ABF1	EXO5	Indirect Negative	Unstressed log-phase growth (control)
ABF1	ARL1	Indirect Negative	Unstressed log-phase growth (control)
ABF1	TYR1	Indirect Negative	Unstressed log-phase growth (control)
ABF1	NPL4	Indirect Negative	Unstressed log-phase growth (control)
ABF1	RPL21A	Indirect Negative	Unstressed log-phase growth (control)
ABF1	MED8	Indirect Negative	Unstressed log-phase growth (control)
ABF1	YBR197C	Indirect Positive	Unstressed log-phase growth (control)
ABF1	KTR4	Indirect Negative	Unstressed log-phase growth (control)
ABF1	BEM1	Indirect Negative	Unstressed log-phase growth (control)
ABF1	ERV15	Indirect Negative	Unstressed log-phase growth (control)
ABF1	HPC2	Indirect Negative	Unstressed log-phase growth (control)
ABF1	YBP1	Indirect Negative	Unstressed log-phase growth (control)
ABF1	YBR232C	Indirect Negative	Unstressed log-phase growth (control)
ABF1	PBP2	Indirect Negative	Unstressed log-phase growth (control)
ABF1	YBR238C	Indirect Negative	Unstressed log-phase growth (control)
ABF1	ERT1	Indirect Negative	Unstressed log-phase growth (control)
ABF1	YBR242W	Indirect Negative	Unstressed log-phase growth (control)
ABF1	GPX2	Indirect Negative	Unstressed log-phase growth (control)
ABF1	RRT2	Indirect Negative	Unstressed log-phase growth (control)
ABF1	ENP1	Indirect Negative	Unstressed log-phase growth (control)
ABF1	DUT1	Indirect Negative	Unstressed log-phase growth (control)
ABF1	TRS20	Indirect Negative	Unstressed log-phase growth (control)
ABF1	RIB5	Indirect Negative	Unstressed log-phase growth (control)
ABF1	SHG1	Indirect Negative	Unstressed log-phase growth (control)
ABF1	SHM1	Indirect Negative	Unstressed log-phase growth (control)
ABF1	YPT10	Indirect Negative	Unstressed log-phase growth (control)
ABF1	YBR266C	Indirect Negative	Unstressed log-phase growth (control)
ABF1	REI1	Indirect Negative	Unstressed log-phase growth (control)
ABF1	MRPL37	Indirect Negative	Unstressed log-phase growth (control)
ABF1	EFM2	Indirect Negative	Unstressed log-phase growth (control)
ABF1	UBX7	Indirect Negative	Unstressed log-phase growth (control)
ABF1	MRPL27	Indirect Negative	Unstressed log-phase growth (control)
ABF1	FUS1	Indirect Positive	Unstressed log-phase growth (control)
ABF1	RNQ1	Indirect Positive	Unstressed log-phase growth (control)
ABF1	BIK1	Indirect Positive	Unstressed log-phase growth (control)
ABF1	GLK1	Indirect Positive	Unstressed log-phase growth (control)
ABF1	YCL042W	Indirect Positive	Unstressed log-phase growth (control)
ABF1	YCL049C	Indirect Positive	Unstressed log-phase growth (control)
ABF1	SPB1	Indirect Negative	Unstressed log-phase growth (control)
ABF1	YCL065W	Indirect Positive	Unstressed log-phase growth (control)
ABF1	CDC10	Indirect Positive	Unstressed log-phase growth (control)
ABF1	YCR013C	Indirect Positive	Unstressed log-phase growth (control)
ABF1	YCR018C-A	Indirect Positive	Unstressed log-phase growth (control)
ABF1	IMG1	Indirect Positive	Unstressed log-phase growth (control)
ABF1	YCR085W	Indirect Positive	Unstressed log-phase growth (control)
ABF1	YCR099C	Indirect Positive	Unstressed log-phase growth (control)
ABF1	EMA35	Indirect Positive	Unstressed log-phase growth (control)
ABF1	PAU3	Indirect Positive	Unstressed log-phase growth (control)
ABF1	AAD3	Indirect Positive	Unstressed log-phase growth (control)
ABF1	MED2	Indirect Positive	Unstressed log-phase growth (control)
ABF1	PTC1	Indirect Positive	Unstressed log-phase growth (control)
ABF1	APC11	Indirect Positive	Unstressed log-phase growth (control)
ABF1	GPM2	Indirect Positive	Unstressed log-phase growth (control)
ABF1	GPD1	Indirect Positive	Unstressed log-phase growth (control)
ABF1	YDL023C	Indirect Positive	Unstressed log-phase growth (control)
ABF1	DIA3	Indirect Positive	Unstressed log-phase growth (control)
ABF1	ARP2	Indirect Positive	Unstressed log-phase growth (control)
ABF1	BSC1	Indirect Negative	Unstressed log-phase growth (control)
ABF1	PRM7	Indirect Negative	Unstressed log-phase growth (control)
ABF1	MTF2	Indirect Positive	Unstressed log-phase growth (control)
ABF1	FAD1	Indirect Positive	Unstressed log-phase growth (control)
ABF1	MCH1	Indirect Positive	Unstressed log-phase growth (control)
ABF1	PSA1	Indirect Positive	Unstressed log-phase growth (control)
ABF1	MBP1	Indirect Positive	Unstressed log-phase growth (control)
ABF1	YDL057W	Indirect Positive	Unstressed log-phase growth (control)
ABF1	RAD59	Indirect Positive	Unstressed log-phase growth (control)
ABF1	RPS29B	Indirect Positive	Unstressed log-phase growth (control)
ABF1	YDL062W	Indirect Positive	Unstressed log-phase growth (control)
ABF1	SYO1	Indirect Positive	Unstressed log-phase growth (control)
ABF1	BDF2	Indirect Negative	Unstressed log-phase growth (control)
ABF1	KIN28	Indirect Positive	Unstressed log-phase growth (control)
ABF1	RGT2	Indirect Positive	Unstressed log-phase growth (control)
ABF1	CMR1	Indirect Positive	Unstressed log-phase growth (control)
ABF1	YDL163W	Indirect Positive	Unstressed log-phase growth (control)
ABF1	NRP1	Indirect Positive	Unstressed log-phase growth (control)
ABF1	PPH22	Indirect Positive	Unstressed log-phase growth (control)
ABF1	MGT1	Indirect Positive	Unstressed log-phase growth (control)
ABF1	SSB1	Indirect Positive	Unstressed log-phase growth (control)
ABF1	HXT15	Indirect Positive	Unstressed log-phase growth (control)
ABF1	YDR015C	Indirect Positive	Unstressed log-phase growth (control)
ABF1	YDR018C	Indirect Positive	Unstressed log-phase growth (control)
ABF1	VPS54	Indirect Negative	Unstressed log-phase growth (control)
ABF1	YDR029W	Indirect Negative	Unstressed log-phase growth (control)
ABF1	YDR034C-A	Indirect Positive	Unstressed log-phase growth (control)
ABF1	YDR034C-D	Indirect Positive	Unstressed log-phase growth (control)
ABF1	NRG1	Indirect Positive	Unstressed log-phase growth (control)
ABF1	IPT1	Indirect Positive	Unstressed log-phase growth (control)
ABF1	PPH3	Indirect Positive	Unstressed log-phase growth (control)
ABF1	SHU2	Indirect Positive	Unstressed log-phase growth (control)
ABF1	YDR094W	Indirect Positive	Unstressed log-phase growth (control)
ABF1	GRX3	Indirect Positive	Unstressed log-phase growth (control)
ABF1	TVP15	Indirect Positive	Unstressed log-phase growth (control)
ABF1	TMS1	Indirect Positive	Unstressed log-phase growth (control)
ABF1	YDR109C	Indirect Positive	Unstressed log-phase growth (control)
ABF1	TMA64	Indirect Positive	Unstressed log-phase growth (control)
ABF1	VBA4	Indirect Positive	Unstressed log-phase growth (control)
ABF1	DPB4	Indirect Positive	Unstressed log-phase growth (control)
ABF1	YDR124W	Indirect Positive	Unstressed log-phase growth (control)
ABF1	SWF1	Indirect Positive	Unstressed log-phase growth (control)
ABF1	ARO1	Indirect Positive	Unstressed log-phase growth (control)
ABF1	YDR132C	Indirect Positive	Unstressed log-phase growth (control)
ABF1	SWI5	Indirect Negative	Unstressed log-phase growth (control)
ABF1	RPA14	Indirect Positive	Unstressed log-phase growth (control)
ABF1	YDR157W	Indirect Positive	Unstressed log-phase growth (control)
ABF1	HOM2	Indirect Positive	Unstressed log-phase growth (control)
ABF1	SAC3	Indirect Positive	Unstressed log-phase growth (control)
ABF1	TRM82	Indirect Positive	Unstressed log-phase growth (control)
ABF1	CDC37	Indirect Negative	Unstressed log-phase growth (control)
ABF1	HMO1	Indirect Positive	Unstressed log-phase growth (control)
ABF1	SDH4	Indirect Positive	Unstressed log-phase growth (control)
ABF1	UPS3	Indirect Positive	Unstressed log-phase growth (control)
ABF1	YDR199W	Indirect Positive	Unstressed log-phase growth (control)
ABF1	YDR210C-D	Indirect Negative	Unstressed log-phase growth (control)
ABF1	TCP1	Indirect Positive	Unstressed log-phase growth (control)
ABF1	HTB1	Indirect Positive	Unstressed log-phase growth (control)
ABF1	PAM1	Indirect Positive	Unstressed log-phase growth (control)
ABF1	BTT1	Indirect Positive	Unstressed log-phase growth (control)
ABF1	RMD5	Indirect Positive	Unstressed log-phase growth (control)
ABF1	CTA1	Indirect Positive	Unstressed log-phase growth (control)
ABF1	PEX10	Indirect Positive	Unstressed log-phase growth (control)
ABF1	DPP1	Indirect Positive	Unstressed log-phase growth (control)
ABF1	RTT103	Indirect Positive	Unstressed log-phase growth (control)
ABF1	SUR2	Indirect Positive	Unstressed log-phase growth (control)
ABF1	ATP5	Indirect Positive	Unstressed log-phase growth (control)
ABF1	CFT1	Indirect Positive	Unstressed log-phase growth (control)
ABF1	CPR5	Indirect Positive	Unstressed log-phase growth (control)
ABF1	GIC2	Indirect Positive	Unstressed log-phase growth (control)
ABF1	PIB1	Indirect Positive	Unstressed log-phase growth (control)
ABF1	RAD34	Indirect Positive	Unstressed log-phase growth (control)
ABF1	YFT2	Indirect Positive	Unstressed log-phase growth (control)
ABF1	ASP1	Indirect Positive	Unstressed log-phase growth (control)
ABF1	MRPL35	Indirect Positive	Unstressed log-phase growth (control)
ABF1	YDR341C	Indirect Positive	Unstressed log-phase growth (control)
ABF1	HXT3	Indirect Positive	Unstressed log-phase growth (control)
ABF1	MRP1	Indirect Positive	Unstressed log-phase growth (control)
ABF1	TRP4	Indirect Positive	Unstressed log-phase growth (control)
ABF1	YDR365W-A	Indirect Positive	Unstressed log-phase growth (control)
ABF1	YDR365W-B	Indirect Positive	Unstressed log-phase growth (control)
ABF1	YDR366C	Indirect Positive	Unstressed log-phase growth (control)
ABF1	RGA2	Indirect Positive	Unstressed log-phase growth (control)
ABF1	URH1	Indirect Positive	Unstressed log-phase growth (control)
ABF1	STE14	Indirect Positive	Unstressed log-phase growth (control)
ABF1	DFM1	Indirect Positive	Unstressed log-phase growth (control)
ABF1	THI74	Indirect Positive	Unstressed log-phase growth (control)
ABF1	YDR442W	Indirect Positive	Unstressed log-phase growth (control)
ABF1	YDR444W	Indirect Negative	Unstressed log-phase growth (control)
ABF1	PPN1	Indirect Positive	Unstressed log-phase growth (control)
ABF1	YDR455C	Indirect Positive	Unstressed log-phase growth (control)
ABF1	TFB3	Indirect Positive	Unstressed log-phase growth (control)
ABF1	PRP3	Indirect Positive	Unstressed log-phase growth (control)
ABF1	YDR476C	Indirect Positive	Unstressed log-phase growth (control);Unstressed log-phase growth (control)
ABF1	VPS60	Indirect Positive	Unstressed log-phase growth (control)
ABF1	RIB3	Indirect Positive	Unstressed log-phase growth (control)
ABF1	PSP1	Indirect Positive	Unstressed log-phase growth (control)
ABF1	GRX2	Indirect Positive	Unstressed log-phase growth (control)
ABF1	GRH1	Indirect Positive	Unstressed log-phase growth (control)
ABF1	FPR2	Indirect Positive	Unstressed log-phase growth (control)
ABF1	URC2	Indirect Positive	Unstressed log-phase growth (control)
ABF1	API2	Indirect Positive	Unstressed log-phase growth (control)
ABF1	SNA2	Indirect Positive	Unstressed log-phase growth (control)
ABF1	YDR537C	Indirect Positive	Unstressed log-phase growth (control)
ABF1	YDR544C	Indirect Negative	Unstressed log-phase growth (control)
ABF1	VAB2	Indirect Positive	Unstressed log-phase growth (control)
ABF1	YEL023C	Indirect Positive	Unstressed log-phase growth (control)
ABF1	RIP1	Indirect Positive	Unstressed log-phase growth (control)
ABF1	HYP2	Indirect Positive	Unstressed log-phase growth (control)
ABF1	ANP1	Indirect Positive	Unstressed log-phase growth (control)
ABF1	IES6	Indirect Positive	Unstressed log-phase growth (control)
ABF1	SDD1	Indirect Positive	Unstressed log-phase growth (control)
ABF1	AVT2	Indirect Positive	Unstressed log-phase growth (control)
ABF1	HPA3	Indirect Positive	Unstressed log-phase growth (control)
ABF1	PMI40	Indirect Positive	Unstressed log-phase growth (control)
ABF1	YND1	Indirect Positive	Unstressed log-phase growth (control)
ABF1	NUG1	Indirect Positive	Unstressed log-phase growth (control)
ABF1	TMA20	Indirect Positive	Unstressed log-phase growth (control)
ABF1	PRO3	Indirect Positive	Unstressed log-phase growth (control);Unstressed log-phase growth (control)
ABF1	CHO1	Indirect Positive	Unstressed log-phase growth (control)
ABF1	GAL83	Indirect Positive	Unstressed log-phase growth (control)
ABF1	ZRG8	Indirect Positive	Unstressed log-phase growth (control)
ABF1	EDC2	Indirect Positive	Unstressed log-phase growth (control)
ABF1	YEN1	Indirect Positive	Unstressed log-phase growth (control)
ABF1	ERG28	Indirect Positive	Unstressed log-phase growth (control)
ABF1	JHD1	Indirect Positive	Unstressed log-phase growth (control)
ABF1	HOM3	Indirect Positive	Unstressed log-phase growth (control)
ABF1	HMF1	Indirect Positive	Unstressed log-phase growth (control)
ABF1	ALD5	Indirect Positive	Unstressed log-phase growth (control)
ABF1	YER079W	Indirect Positive	Unstressed log-phase growth (control)
ABF1	GET2	Indirect Positive	Unstressed log-phase growth (control)
ABF1	AIM10	Indirect Positive	Unstressed log-phase growth (control)
ABF1	DOT6	Indirect Positive	Unstressed log-phase growth (control)
ABF1	MET6	Indirect Positive	Unstressed log-phase growth (control)
ABF1	YER091C-A	Indirect Positive	Unstressed log-phase growth (control)
ABF1	NUP157	Indirect Positive	Unstressed log-phase growth (control)
ABF1	AVT6	Indirect Positive	Unstressed log-phase growth (control)
ABF1	YER119C-A	Indirect Positive	Unstressed log-phase growth (control)
ABF1	RPS26B	Indirect Positive	Unstressed log-phase growth (control)
ABF1	YER138C	Indirect Positive	Unstressed log-phase growth (control)
ABF1	YER138W-A	Indirect Positive	Unstressed log-phase growth (control)
ABF1	SPI1	Indirect Positive	Unstressed log-phase growth (control)
ABF1	OXA1	Indirect Positive	Unstressed log-phase growth (control)
ABF1	BEM2	Indirect Positive	Unstressed log-phase growth (control)
ABF1	BMH1	Indirect Positive	Unstressed log-phase growth (control)
ABF1	PDA1	Indirect Positive	Unstressed log-phase growth (control)
ABF1	YER181C	Indirect Positive	Unstressed log-phase growth (control)
ABF1	TOG1	Indirect Positive	Unstressed log-phase growth (control)
ABF1	YER186C	Indirect Positive	Unstressed log-phase growth (control)
ABF1	YER187W	Indirect Negative	Unstressed log-phase growth (control)
ABF1	YER188W	Indirect Negative	Unstressed log-phase growth (control)
ABF1	WWM1	Indirect Positive	Unstressed log-phase growth (control)
ABF1	AUA1	Indirect Positive	Unstressed log-phase growth (control)
ABF1	HXT10	Indirect Positive	Unstressed log-phase growth (control)
ABF1	YFL012W	Indirect Positive	Unstressed log-phase growth (control)
ABF1	BUD27	Indirect Negative	Unstressed log-phase growth (control)
ABF1	STE2	Indirect Positive	Unstressed log-phase growth (control)
ABF1	RIM15	Indirect Positive	Unstressed log-phase growth (control)
ABF1	MOB2	Indirect Positive	Unstressed log-phase growth (control)
ABF1	YFL040W	Indirect Positive	Unstressed log-phase growth (control)
ABF1	FMP32	Indirect Positive	Unstressed log-phase growth (control)
ABF1	AAD6	Indirect Positive	Unstressed log-phase growth (control)
ABF1	SNZ3	Indirect Positive	Unstressed log-phase growth (control)
ABF1	COS4	Indirect Positive	Unstressed log-phase growth (control)
ABF1	YFL065C	Indirect Positive	Unstressed log-phase growth (control)
ABF1	YFL068W	Indirect Positive	Unstressed log-phase growth (control)
ABF1	MIC19	Indirect Positive	Unstressed log-phase growth (control)
ABF1	IGD1	Indirect Positive	Unstressed log-phase growth (control)
ABF1	YFR018C	Indirect Positive	Unstressed log-phase growth (control);Unstressed log-phase growth (control)
ABF1	ROG3	Indirect Positive	Unstressed log-phase growth (control)
ABF1	ULI1	Indirect Negative	Unstressed log-phase growth (control)
ABF1	SAP155	Indirect Positive	Unstressed log-phase growth (control)
ABF1	DUG1	Indirect Positive	Unstressed log-phase growth (control);Unstressed log-phase growth (control)
ABF1	CNN1	Indirect Negative	Unstressed log-phase growth (control)
ABF1	IRC7	Indirect Positive	Unstressed log-phase growth (control)
ABF1	ERG26	Indirect Positive	Unstressed log-phase growth (control)
ABF1	ERG4	Indirect Positive	Unstressed log-phase growth (control)
ABF1	AGA2	Indirect Positive	Unstressed log-phase growth (control)
ABF1	HEM2	Indirect Positive	Unstressed log-phase growth (control)
ABF1	MST27	Indirect Positive	Unstressed log-phase growth (control)
ABF1	YGL052W	Indirect Positive	Unstressed log-phase growth (control)
ABF1	PRM8	Indirect Positive	Unstressed log-phase growth (control)
ABF1	MPS2	Indirect Positive	Unstressed log-phase growth (control)
ABF1	HNM1	Indirect Positive	Unstressed log-phase growth (control)
ABF1	YGL081W	Indirect Positive	Unstressed log-phase growth (control)
ABF1	YGL082W	Indirect Positive	Unstressed log-phase growth (control)
ABF1	GUP1	Indirect Positive	Unstressed log-phase growth (control)
ABF1	LCL3	Indirect Positive	Unstressed log-phase growth (control)
ABF1	ARC1	Indirect Positive	Unstressed log-phase growth (control)
ABF1	YGL109W	Indirect Positive	Unstressed log-phase growth (control)
ABF1	YGL114W	Indirect Positive	Unstressed log-phase growth (control)
ABF1	CDC20	Indirect Positive	Unstressed log-phase growth (control)
ABF1	GPG1	Indirect Dual	Unstressed log-phase growth (control);Unstressed log-phase growth (control)
ABF1	FLC3	Indirect Positive	Unstressed log-phase growth (control)
ABF1	MRF1	Indirect Positive	Unstressed log-phase growth (control)
ABF1	ROG1	Indirect Positive	Unstressed log-phase growth (control)
ABF1	RRT6	Indirect Positive	Unstressed log-phase growth (control)
ABF1	ARO2	Indirect Positive	Unstressed log-phase growth (control)
ABF1	AMS1	Indirect Negative	Unstressed log-phase growth (control)
ABF1	YGL159W	Indirect Positive	Unstressed log-phase growth (control)
ABF1	YIP5	Indirect Positive	Unstressed log-phase growth (control)
ABF1	GTS1	Indirect Positive	Unstressed log-phase growth (control)
ABF1	COX13	Indirect Negative	Unstressed log-phase growth (control)
ABF1	YGL204C	Indirect Positive	Unstressed log-phase growth (control)
ABF1	SKI8	Indirect Positive	Unstressed log-phase growth (control)
ABF1	MDM34	Indirect Positive	Unstressed log-phase growth (control)
ABF1	NIF3	Indirect Positive	Unstressed log-phase growth (control)
ABF1	VRG4	Indirect Positive	Unstressed log-phase growth (control)
ABF1	OST5	Indirect Negative	Unstressed log-phase growth (control)
ABF1	MTC3	Indirect Positive	Unstressed log-phase growth (control)
ABF1	RTF1	Indirect Positive	Unstressed log-phase growth (control)
ABF1	HXK2	Indirect Positive	Unstressed log-phase growth (control)
ABF1	VEL1	Indirect Positive	Unstressed log-phase growth (control)
ABF1	STF2	Indirect Positive	Unstressed log-phase growth (control)
ABF1	MSB2	Indirect Positive	Unstressed log-phase growth (control)
ABF1	UGA1	Indirect Positive	Unstressed log-phase growth (control)
ABF1	YGR025W	Indirect Positive	Unstressed log-phase growth (control)
ABF1	YGR038C-B	Indirect Positive	Unstressed log-phase growth (control)
ABF1	ORM1	Indirect Positive	Unstressed log-phase growth (control)
ABF1	YGR039W	Indirect Positive	Unstressed log-phase growth (control)
ABF1	MTE1	Indirect Positive	Unstressed log-phase growth (control)
ABF1	NQM1	Indirect Negative	Unstressed log-phase growth (control)
ABF1	SCM4	Indirect Positive	Unstressed log-phase growth (control)
ABF1	MUP1	Indirect Positive	Unstressed log-phase growth (control)
ABF1	VHT1	Indirect Positive	Unstressed log-phase growth (control)
ABF1	YGR067C	Indirect Negative	Unstressed log-phase growth (control)
ABF1	SMD1	Indirect Positive	Unstressed log-phase growth (control)
ABF1	TOM20	Indirect Positive	Unstressed log-phase growth (control)
ABF1	YGR109W-A	Indirect Positive	Unstressed log-phase growth (control)
ABF1	YGR109W-B	Indirect Negative	Unstressed log-phase growth (control)
ABF1	YGR122C-A	Indirect Positive	Unstressed log-phase growth (control)
ABF1	GPC1	Indirect Positive	Unstressed log-phase growth (control)
ABF1	YGR151C	Indirect Negative	Unstressed log-phase growth (control)
ABF1	CHO2	Indirect Positive	Unstressed log-phase growth (control)
ABF1	YGR161C-D	Indirect Positive	Unstressed log-phase growth (control)
ABF1	YGR161W-B	Indirect Positive	Unstressed log-phase growth (control)
ABF1	YIP1	Indirect Positive	Unstressed log-phase growth (control)
ABF1	TIM13	Indirect Positive	Unstressed log-phase growth (control)
ABF1	SKI6	Indirect Positive	Unstressed log-phase growth (control)
ABF1	YCH1	Indirect Positive	Unstressed log-phase growth (control)
ABF1	MVB12	Indirect Positive	Unstressed log-phase growth (control)
ABF1	SER2	Indirect Positive	Unstressed log-phase growth (control)
ABF1	YGR219W	Indirect Positive	Unstressed log-phase growth (control)
ABF1	MRPL9	Indirect Positive	Unstressed log-phase growth (control)
ABF1	HSV2	Indirect Positive	Unstressed log-phase growth (control)
ABF1	DIE2	Indirect Positive	Unstressed log-phase growth (control)
ABF1	MIC26	Indirect Positive	Unstressed log-phase growth (control)
ABF1	KEL2	Indirect Positive	Unstressed log-phase growth (control)
ABF1	MPC3	Indirect Positive	Unstressed log-phase growth (control)
ABF1	MGA1	Indirect Positive	Unstressed log-phase growth (control)
ABF1	MTM1	Indirect Positive	Unstressed log-phase growth (control)
ABF1	YGR259C	Indirect Positive	Unstressed log-phase growth (control)
ABF1	TNA1	Indirect Positive	Unstressed log-phase growth (control)
ABF1	CAB4	Indirect Positive	Unstressed log-phase growth (control)
ABF1	SCW4	Indirect Positive	Unstressed log-phase growth (control)
ABF1	PXR1	Indirect Negative	Unstressed log-phase growth (control)
ABF1	YGR290W	Indirect Positive	Unstressed log-phase growth (control)
ABF1	COS6	Indirect Positive	Unstressed log-phase growth (control)
ABF1	AIM17	Indirect Positive	Unstressed log-phase growth (control)
ABF1	MUP3	Indirect Positive	Unstressed log-phase growth (control)
ABF1	YHL041W	Indirect Positive	Unstressed log-phase growth (control)
ABF1	YHL044W	Indirect Positive	Unstressed log-phase growth (control)
ABF1	YHL045W	Indirect Positive	Unstressed log-phase growth (control)
ABF1	ARN2	Indirect Negative	Unstressed log-phase growth (control)
ABF1	QCR10	Indirect Positive	Unstressed log-phase growth (control)
ABF1	LEU5	Indirect Positive	Unstressed log-phase growth (control)
ABF1	RPL27A	Indirect Negative	Unstressed log-phase growth (control)
ABF1	YSC84	Indirect Positive	Unstressed log-phase growth (control)
ABF1	RPS27B	Indirect Positive	Unstressed log-phase growth (control)
ABF1	THR1	Indirect Positive	Unstressed log-phase growth (control)
ABF1	VMA16	Indirect Positive	Unstressed log-phase growth (control)
ABF1	YHI9	Indirect Positive	Unstressed log-phase growth (control)
ABF1	SLT2	Indirect Positive	Unstressed log-phase growth (control)
ABF1	ERC1	Indirect Positive	Unstressed log-phase growth (control)
ABF1	DOG2	Indirect Positive	Unstressed log-phase growth (control)
ABF1	INM1	Indirect Positive	Unstressed log-phase growth (control)
ABF1	AAP1	Indirect Positive	Unstressed log-phase growth (control)
ABF1	SMF2	Indirect Positive	Unstressed log-phase growth (control)
ABF1	QNS1	Indirect Positive	Unstressed log-phase growth (control);Unstressed log-phase growth (control)
ABF1	STE12	Indirect Positive	Unstressed log-phase growth (control)
ABF1	HXT4	Indirect Positive	Unstressed log-phase growth (control)
ABF1	GEP4	Indirect Positive	Unstressed log-phase growth (control)
ABF1	YPT35	Indirect Positive	Unstressed log-phase growth (control)
ABF1	GGA2	Indirect Positive	Unstressed log-phase growth (control)
ABF1	CTM1	Indirect Positive	Unstressed log-phase growth (control)
ABF1	SET1	Indirect Negative	Unstressed log-phase growth (control)
ABF1	EPT1	Indirect Positive	Unstressed log-phase growth (control)
ABF1	YHR138C	Indirect Positive	Unstressed log-phase growth (control)
ABF1	CHS7	Indirect Positive	Unstressed log-phase growth (control)
ABF1	DSE2	Indirect Positive	Unstressed log-phase growth (control)
ABF1	YHR145C	Indirect Positive	Unstressed log-phase growth (control)
ABF1	IMP3	Indirect Negative	Unstressed log-phase growth (control)
ABF1	REC104	Indirect Positive	Unstressed log-phase growth (control)
ABF1	YHR173C	Indirect Positive	Unstressed log-phase growth (control)
ABF1	OYE2	Indirect Positive	Unstressed log-phase growth (control)
ABF1	UTP9	Indirect Negative	Unstressed log-phase growth (control)
ABF1	RIX1	Indirect Negative	Unstressed log-phase growth (control)
ABF1	BAT1	Indirect Positive	Unstressed log-phase growth (control)
ABF1	CRG1	Indirect Positive	Unstressed log-phase growth (control)
ABF1	PHO12	Indirect Positive	Unstressed log-phase growth (control)
ABF1	IMD2	Indirect Negative	Unstressed log-phase growth (control)
ABF1	DOT5	Indirect Positive	Unstressed log-phase growth (control)
ABF1	TIR3	Indirect Positive	Unstressed log-phase growth (control)
ABF1	BAR1	Indirect Positive	Unstressed log-phase growth (control)
ABF1	HIS6	Indirect Positive	Unstressed log-phase growth (control)
ABF1	YKE4	Indirect Positive	Unstressed log-phase growth (control)
ABF1	BCY1	Indirect Positive	Unstressed log-phase growth (control)
ABF1	GVP36	Indirect Positive	Unstressed log-phase growth (control)
ABF1	CBR1	Indirect Positive	Unstressed log-phase growth (control)
ABF1	DFG10	Indirect Positive	Unstressed log-phase growth (control)
ABF1	PCL7	Indirect Positive	Unstressed log-phase growth (control)
ABF1	MMF1	Indirect Positive	Unstressed log-phase growth (control)
ABF1	VHR1	Indirect Positive	Unstressed log-phase growth (control)
ABF1	YIL059C	Indirect Positive	Unstressed log-phase growth (control)
ABF1	YIL060W	Indirect Positive	Unstressed log-phase growth (control)
ABF1	MAM33	Indirect Positive	Unstressed log-phase growth (control)
ABF1	KTR7	Indirect Positive	Unstressed log-phase growth (control)
ABF1	AIM19	Indirect Positive	Unstressed log-phase growth (control)
ABF1	AVT7	Indirect Positive	Unstressed log-phase growth (control)
ABF1	HIS5	Indirect Positive	Unstressed log-phase growth (control)
ABF1	RPI1	Indirect Positive	Unstressed log-phase growth (control)
ABF1	QDR1	Indirect Positive	Unstressed log-phase growth (control)
ABF1	OM45	Indirect Positive	Unstressed log-phase growth (control)
ABF1	SSL2	Indirect Negative	Unstressed log-phase growth (control)
ABF1	SLN1	Indirect Negative	Unstressed log-phase growth (control)
ABF1	GUT2	Indirect Negative	Unstressed log-phase growth (control)
ABF1	COA1	Indirect Positive	Unstressed log-phase growth (control)
ABF1	SUC2	Indirect Positive	Unstressed log-phase growth (control)
ABF1	IMA3	Indirect Positive	Unstressed log-phase growth (control)
ABF1	MPH1	Indirect Positive	Unstressed log-phase growth (control)
ABF1	DJP1	Indirect Negative	Unstressed log-phase growth (control)
ABF1	SEC11	Indirect Positive	Unstressed log-phase growth (control)
ABF1	MND2	Indirect Positive	Unstressed log-phase growth (control)
ABF1	DAL4	Indirect Positive	Unstressed log-phase growth (control)
ABF1	LYS1	Indirect Positive	Unstressed log-phase growth (control)
ABF1	NRE1	Indirect Positive	Unstressed log-phase growth (control)
ABF1	IRC24	Indirect Positive	Unstressed log-phase growth (control)
ABF1	GTT1	Indirect Positive	Unstressed log-phase growth (control)
ABF1	YIR042C	Indirect Negative	Unstressed log-phase growth (control)
ABF1	YIR043C	Indirect Positive	Unstressed log-phase growth (control)
ABF1	YIR044C	Indirect Positive	Unstressed log-phase growth (control)
ABF1	PRE3	Indirect Positive	Unstressed log-phase growth (control)
ABF1	OST1	Indirect Positive	Unstressed log-phase growth (control)
ABF1	CTK2	Indirect Positive	Unstressed log-phase growth (control)
ABF1	NOP9	Indirect Positive	Unstressed log-phase growth (control)
ABF1	MAD3	Indirect Positive	Unstressed log-phase growth (control)
ABF1	RNR2	Indirect Positive	Unstressed log-phase growth (control)
ABF1	YJL027C	Indirect Positive	Unstressed log-phase growth (control)
ABF1	AIM22	Indirect Positive	Unstressed log-phase growth (control)
ABF1	UBX6	Indirect Positive	Unstressed log-phase growth (control)
ABF1	TDH1	Indirect Positive	Unstressed log-phase growth (control)
ABF1	LOG1	Indirect Positive	Unstressed log-phase growth (control)
ABF1	ZAP1	Indirect Positive	Unstressed log-phase growth (control)
ABF1	BIT61	Indirect Positive	Unstressed log-phase growth (control)
ABF1	YHC3	Indirect Positive	Unstressed log-phase growth (control)
ABF1	BNA3	Indirect Positive	Unstressed log-phase growth (control)
ABF1	YJL067W	Indirect Positive	Unstressed log-phase growth (control)
ABF1	YJL068C	Indirect Positive	Unstressed log-phase growth (control)
ABF1	YJL086C	Indirect Negative	Unstressed log-phase growth (control)
ABF1	PRM10	Indirect Positive	Unstressed log-phase growth (control)
ABF1	YJL118W	Indirect Positive	Unstressed log-phase growth (control)
ABF1	YJL119C	Indirect Positive	Unstressed log-phase growth (control)
ABF1	RPE1	Indirect Positive	Unstressed log-phase growth (control)
ABF1	YJL142C	Indirect Positive	Unstressed log-phase growth (control)
ABF1	SFH5	Indirect Positive	Unstressed log-phase growth (control)
ABF1	CIS3	Indirect Positive	Unstressed log-phase growth (control)
ABF1	FMP33	Indirect Positive	Unstressed log-phase growth (control)
ABF1	TOH1	Indirect Positive	Unstressed log-phase growth (control)
ABF1	GON7	Indirect Positive	Unstressed log-phase growth (control)
ABF1	MNN5	Indirect Positive	Unstressed log-phase growth (control)
ABF1	RPS14B	Indirect Positive	Unstressed log-phase growth (control)
ABF1	ELO1	Indirect Positive	Unstressed log-phase growth (control)
ABF1	PRP21	Indirect Positive	Unstressed log-phase growth (control)
ABF1	OPT1	Indirect Positive	Unstressed log-phase growth (control)
ABF1	IMA5	Indirect Positive	Unstressed log-phase growth (control)
ABF1	REE1	Indirect Positive	Unstressed log-phase growth (control)
ABF1	MPP10	Indirect Negative	Unstressed log-phase growth (control)
ABF1	TDH2	Indirect Positive	Unstressed log-phase growth (control)
ABF1	YJR015W	Indirect Positive	Unstressed log-phase growth (control)
ABF1	ESS1	Indirect Positive	Unstressed log-phase growth (control)
ABF1	YJR020W	Indirect Positive	Unstressed log-phase growth (control)
ABF1	YJR027W	Indirect Positive	Unstressed log-phase growth (control)
ABF1	YJR029W	Indirect Positive	Unstressed log-phase growth (control)
ABF1	CPR7	Indirect Positive	Unstressed log-phase growth (control)
ABF1	GEF1	Indirect Positive	Unstressed log-phase growth (control)
ABF1	NUP85	Indirect Positive	Unstressed log-phase growth (control)
ABF1	POL32	Indirect Positive	Unstressed log-phase growth (control)
ABF1	SSC1	Indirect Positive	Unstressed log-phase growth (control)
ABF1	TAH11	Indirect Positive	Unstressed log-phase growth (control)
ABF1	UTR1	Indirect Positive	Unstressed log-phase growth (control)
ABF1	OSM1	Indirect Positive	Unstressed log-phase growth (control)
ABF1	APS2	Indirect Positive	Unstressed log-phase growth (control)
ABF1	LIA1	Indirect Positive	Unstressed log-phase growth (control)
ABF1	HOC1	Indirect Positive	Unstressed log-phase growth (control)
ABF1	MIR1	Indirect Positive	Unstressed log-phase growth (control)
ABF1	BNA2	Indirect Negative	Unstressed log-phase growth (control)
ABF1	AIM24	Indirect Positive	Unstressed log-phase growth (control)
ABF1	EAF6	Indirect Positive	Unstressed log-phase growth (control)
ABF1	YJR087W	Indirect Positive	Unstressed log-phase growth (control)
ABF1	BIR1	Indirect Positive	Unstressed log-phase growth (control)
ABF1	SOD1	Indirect Positive	Unstressed log-phase growth (control)
ABF1	ADO1	Indirect Positive	Unstressed log-phase growth (control)
ABF1	ABM1	Indirect Negative	Unstressed log-phase growth (control)
ABF1	ILM1	Indirect Positive	Unstressed log-phase growth (control)
ABF1	STR2	Indirect Positive	Unstressed log-phase growth (control)
ABF1	YJR146W	Indirect Positive	Unstressed log-phase growth (control)
ABF1	HMS2	Indirect Positive	Unstressed log-phase growth (control)
ABF1	BAT2	Indirect Positive	Unstressed log-phase growth (control)
ABF1	YJR149W	Indirect Positive	Unstressed log-phase growth (control)
ABF1	DAN1	Indirect Negative	Unstressed log-phase growth (control)
ABF1	YJR162C	Indirect Negative	Unstressed log-phase growth (control)
ABF1	HCS1	Indirect Negative	Unstressed log-phase growth (control)
ABF1	GPX1	Indirect Dual	Unstressed log-phase growth (control);Unstressed log-phase growth (control)
ABF1	YKL030W	Indirect Positive	Unstressed log-phase growth (control)
ABF1	UGP1	Indirect Positive	Unstressed log-phase growth (control)
ABF1	DCW1	Indirect Positive	Unstressed log-phase growth (control)
ABF1	MDH1	Indirect Positive	Unstressed log-phase growth (control)
ABF1	SRX1	Indirect Positive	Unstressed log-phase growth (control)
ABF1	CWP1	Indirect Positive	Unstressed log-phase growth (control)
ABF1	YPF1	Indirect Positive	Unstressed log-phase growth (control)
ABF1	GFA1	Indirect Positive	Unstressed log-phase growth (control)
ABF1	YKL111C	Indirect Negative	Unstressed log-phase growth (control)
ABF1	APN1	Indirect Positive	Unstressed log-phase growth (control)
ABF1	CMC1	Indirect Positive	Unstressed log-phase growth (control)
ABF1	TGL1	Indirect Positive	Unstressed log-phase growth (control)
ABF1	MRP8	Indirect Positive	Unstressed log-phase growth (control)
ABF1	MCR1	Indirect Positive	Unstressed log-phase growth (control)
ABF1	YKL153W	Indirect Positive	Unstressed log-phase growth (control)
ABF1	RCN1	Indirect Positive	Unstressed log-phase growth (control)
ABF1	KDX1	Indirect Positive	Unstressed log-phase growth (control)
ABF1	PIR3	Indirect Positive	Unstressed log-phase growth (control)
ABF1	KKQ8	Indirect Positive	Unstressed log-phase growth (control)
ABF1	YKL169C	Indirect Positive	Unstressed log-phase growth (control)
ABF1	MRPL38	Indirect Positive	Unstressed log-phase growth (control)
ABF1	NNK1	Indirect Positive	Unstressed log-phase growth (control)
ABF1	TPO5	Indirect Positive	Unstressed log-phase growth (control)
ABF1	YKL177W	Indirect Positive	Unstressed log-phase growth (control)
ABF1	STE3	Indirect Positive	Unstressed log-phase growth (control)
ABF1	COY1	Indirect Positive	Unstressed log-phase growth (control)
ABF1	LOT5	Indirect Positive	Unstressed log-phase growth (control)
ABF1	ACP1	Indirect Positive	Unstressed log-phase growth (control)
ABF1	TOR2	Indirect Positive	Unstressed log-phase growth (control)
ABF1	EMC3	Indirect Positive	Unstressed log-phase growth (control);Unstressed log-phase growth (control)
ABF1	YRA2	Indirect Positive	Unstressed log-phase growth (control)
ABF1	JEN1	Indirect Positive	Unstressed log-phase growth (control)
ABF1	SRY1	Indirect Positive	Unstressed log-phase growth (control)
ABF1	YKL223W	Indirect Positive	Unstressed log-phase growth (control)
ABF1	ECM9	Indirect Positive	Unstressed log-phase growth (control)
ABF1	YKR011C	Indirect Positive	Unstressed log-phase growth (control)
ABF1	YKR015C	Indirect Positive	Unstressed log-phase growth (control)
ABF1	GAP1	Indirect Positive	Unstressed log-phase growth (control)
ABF1	YKR047W	Indirect Positive	Unstressed log-phase growth (control)
ABF1	FMP46	Indirect Positive	Unstressed log-phase growth (control)
ABF1	HFL1	Indirect Positive	Unstressed log-phase growth (control)
ABF1	MRS4	Indirect Positive	Unstressed log-phase growth (control)
ABF1	MSA2	Indirect Positive	Unstressed log-phase growth (control)
ABF1	TVP38	Indirect Positive	Unstressed log-phase growth (control)
ABF1	ESL2	Indirect Negative	Unstressed log-phase growth (control)
ABF1	SPO75	Indirect Positive	Unstressed log-phase growth (control)
ABF1	MMM1	Indirect Positive	Unstressed log-phase growth (control)
ABF1	DPS1	Indirect Positive	Unstressed log-phase growth (control)
ABF1	PAU17	Indirect Positive	Unstressed log-phase growth (control)
ABF1	FRE6	Indirect Positive	Unstressed log-phase growth (control)
ABF1	YLL053C	Indirect Dual	Unstressed log-phase growth (control);Unstressed log-phase growth (control)
ABF1	GTT2	Indirect Positive	Unstressed log-phase growth (control)
ABF1	PAM18	Indirect Positive	Unstressed log-phase growth (control)
ABF1	TEN1	Indirect Positive	Unstressed log-phase growth (control)
ABF1	LOT6	Indirect Positive	Unstressed log-phase growth (control)
ABF1	AAT2	Indirect Positive	Unstressed log-phase growth (control)
ABF1	ADE16	Indirect Positive	Unstressed log-phase growth (control)
ABF1	YLR035C-A	Indirect Positive	Unstressed log-phase growth (control)
ABF1	YLR041W	Indirect Negative	Unstressed log-phase growth (control)
ABF1	SHM2	Indirect Positive	Unstressed log-phase growth (control)
ABF1	ALT1	Indirect Positive	Unstressed log-phase growth (control)
ABF1	CHA4	Indirect Positive	Unstressed log-phase growth (control)
ABF1	TML25	Indirect Positive	Unstressed log-phase growth (control)
ABF1	ASP3-2	Indirect Positive	Unstressed log-phase growth (control)
ABF1	ASP3-3	Indirect Positive	Unstressed log-phase growth (control)
ABF1	YLR162W	Indirect Negative	Unstressed log-phase growth (control)
ABF1	HCR1	Indirect Positive	Unstressed log-phase growth (control)
ABF1	NMT1	Indirect Positive	Unstressed log-phase growth (control)
ABF1	COA4	Indirect Negative	Unstressed log-phase growth (control)
ABF1	CCC1	Indirect Positive	Unstressed log-phase growth (control)
ABF1	BNA5	Indirect Positive	Unstressed log-phase growth (control)
ABF1	HAP1	Indirect Positive	Unstressed log-phase growth (control)
ABF1	HSP60	Indirect Positive	Unstressed log-phase growth (control)
ABF1	SMD2	Indirect Negative	Unstressed log-phase growth (control)
ABF1	SEC72	Indirect Positive	Unstressed log-phase growth (control)
ABF1	ACO1	Indirect Positive	Unstressed log-phase growth (control)
ABF1	MID2	Indirect Positive	Unstressed log-phase growth (control)
ABF1	YLR334C	Indirect Positive	Unstressed log-phase growth (control)
ABF1	YLR339C	Indirect Positive	Unstressed log-phase growth (control)
ABF1	RPP0	Indirect Positive	Unstressed log-phase growth (control)
ABF1	YLR349W	Indirect Positive	Unstressed log-phase growth (control)
ABF1	ORM2	Indirect Positive	Unstressed log-phase growth (control)
ABF1	ILV5	Indirect Positive	Unstressed log-phase growth (control)
ABF1	ATG33	Indirect Positive	Unstressed log-phase growth (control)
ABF1	RSC2	Indirect Negative	Unstressed log-phase growth (control)
ABF1	ELO3	Indirect Positive	Unstressed log-phase growth (control)
ABF1	YLR374C	Indirect Positive	Unstressed log-phase growth (control)
ABF1	CSR1	Indirect Positive	Unstressed log-phase growth (control)
ABF1	CCW14	Indirect Positive	Unstressed log-phase growth (control)
ABF1	SKI2	Indirect Negative	Unstressed log-phase growth (control)
ABF1	PUN1	Indirect Positive	Unstressed log-phase growth (control)
ABF1	SST2	Indirect Positive	Unstressed log-phase growth (control)
ABF1	YLR465C	Indirect Negative	Unstressed log-phase growth (control)
ABF1	GIS4	Indirect Negative	Unstressed log-phase growth (control)
ABF1	YAP1	Indirect Negative	Unstressed log-phase growth (control)
ABF1	TAF11	Indirect Negative	Unstressed log-phase growth (control)
ABF1	YML045W-A	Indirect Positive	Unstressed log-phase growth (control)
ABF1	PRP39	Indirect Positive	Unstressed log-phase growth (control)
ABF1	GAL80	Indirect Positive	Unstressed log-phase growth (control)
ABF1	RPL6A	Indirect Positive	Unstressed log-phase growth (control)
ABF1	YML079W	Indirect Positive	Unstressed log-phase growth (control)
ABF1	TAF8	Indirect Negative	Unstressed log-phase growth (control)
ABF1	PLB1	Indirect Positive	Unstressed log-phase growth (control)
ABF1	HOF1	Indirect Negative	Unstressed log-phase growth (control)
ABF1	SUB1	Indirect Positive	Unstressed log-phase growth (control)
ABF1	YMR045C	Indirect Positive	Unstressed log-phase growth (control)
ABF1	YMR046W-A	Indirect Positive	Unstressed log-phase growth (control)
ABF1	YMR050C	Indirect Positive	Unstressed log-phase growth (control)
ABF1	ARG7	Indirect Positive	Unstressed log-phase growth (control)
ABF1	ADH3	Indirect Positive	Unstressed log-phase growth (control)
ABF1	YMR085W	Indirect Negative	Unstressed log-phase growth (control)
ABF1	YMR102C	Indirect Positive	Unstressed log-phase growth (control)
ABF1	YMR103C	Indirect Positive	Unstressed log-phase growth (control)
ABF1	ADE17	Indirect Positive	Unstressed log-phase growth (control)
ABF1	YIM1	Indirect Positive	Unstressed log-phase growth (control)
ABF1	NUP53	Indirect Positive	Unstressed log-phase growth (control)
ABF1	AIM36	Indirect Positive	Unstressed log-phase growth (control)
ABF1	EAR1	Indirect Negative	Unstressed log-phase growth (control)
ABF1	RAD14	Indirect Negative	Unstressed log-phase growth (control)
ABF1	TOM40	Indirect Positive	Unstressed log-phase growth (control)
ABF1	ERG12	Indirect Positive	Unstressed log-phase growth (control)
ABF1	MTF1	Indirect Positive	Unstressed log-phase growth (control)
ABF1	ZRC1	Indirect Positive	Unstressed log-phase growth (control)
ABF1	ADH2	Indirect Positive	Unstressed log-phase growth (control)
ABF1	GAS1	Indirect Positive	Unstressed log-phase growth (control)
ABF1	YMR315W	Indirect Positive	Unstressed log-phase growth (control)
ABF1	DIA1	Indirect Positive	Unstressed log-phase growth (control)
ABF1	YNL043C	Indirect Positive	Unstressed log-phase growth (control)
ABF1	YIP3	Indirect Positive	Unstressed log-phase growth (control)
ABF1	VAC7	Indirect Positive	Unstressed log-phase growth (control)
ABF1	POR1	Indirect Positive	Unstressed log-phase growth (control)
ABF1	YNL058C	Indirect Positive	Unstressed log-phase growth (control)
ABF1	NOP2	Indirect Negative	Unstressed log-phase growth (control)
ABF1	FKH2	Indirect Negative	Unstressed log-phase growth (control)
ABF1	LAT1	Indirect Negative	Unstressed log-phase growth (control)
ABF1	RNH201	Indirect Negative	Unstressed log-phase growth (control)
ABF1	MSK1	Indirect Negative	Unstressed log-phase growth (control)
ABF1	MKS1	Indirect Negative	Unstressed log-phase growth (control)
ABF1	SWS2	Indirect Positive	Unstressed log-phase growth (control)
ABF1	LEU4	Indirect Positive	Unstressed log-phase growth (control)
ABF1	NOP15	Indirect Negative	Unstressed log-phase growth (control)
ABF1	YNL146W	Indirect Positive	Unstressed log-phase growth (control)
ABF1	GIM3	Indirect Positive	Unstressed log-phase growth (control)
ABF1	YNL170W	Indirect Positive	Unstressed log-phase growth (control)
ABF1	JJJ1	Indirect Negative	Unstressed log-phase growth (control)
ABF1	TEX1	Indirect Positive	Unstressed log-phase growth (control)
ABF1	PDR17	Indirect Positive	Unstressed log-phase growth (control)
ABF1	WSC2	Indirect Positive	Unstressed log-phase growth (control)
ABF1	COS1	Indirect Positive	Unstressed log-phase growth (control)
ABF1	YNL338W	Indirect Negative	Unstressed log-phase growth (control)
ABF1	YRF1-6	Indirect Positive	Unstressed log-phase growth (control)
ABF1	TIM23	Indirect Positive	Unstressed log-phase growth (control)
ABF1	RCF2	Indirect Positive	Unstressed log-phase growth (control)
ABF1	YNR021W	Indirect Positive	Unstressed log-phase growth (control)
ABF1	PPG1	Indirect Positive	Unstressed log-phase growth (control)
ABF1	YNR071C	Indirect Negative	Unstressed log-phase growth (control)
ABF1	SIN3	Indirect Negative	Unstressed log-phase growth (control)
ABF1	YOL013W-A	Indirect Positive	Unstressed log-phase growth (control)
ABF1	ESC8	Indirect Negative	Unstressed log-phase growth (control)
ABF1	LAG2	Indirect Negative	Unstressed log-phase growth (control)
ABF1	GAS5	Indirect Positive	Unstressed log-phase growth (control)
ABF1	YOL046C	Indirect Negative	Unstressed log-phase growth (control)
ABF1	THP1	Indirect Negative	Unstressed log-phase growth (control)
ABF1	YOL079W	Indirect Negative	Unstressed log-phase growth (control)
ABF1	REX4	Indirect Negative	Unstressed log-phase growth (control)
ABF1	YPQ1	Indirect Positive	Unstressed log-phase growth (control)
ABF1	SDD3	Indirect Negative	Unstressed log-phase growth (control)
ABF1	YOL103W-B	Indirect Positive	Unstressed log-phase growth (control)
ABF1	NDJ1	Indirect Positive	Unstressed log-phase growth (control)
ABF1	YOL106W	Indirect Positive	Unstressed log-phase growth (control)
ABF1	MDY2	Indirect Positive	Unstressed log-phase growth (control)
ABF1	MCH4	Indirect Positive	Unstressed log-phase growth (control)
ABF1	RTC1	Indirect Negative	Unstressed log-phase growth (control)
ABF1	PPM2	Indirect Negative	Unstressed log-phase growth (control)
ABF1	AAD15	Indirect Positive	Unstressed log-phase growth (control)
ABF1	ASE1	Indirect Negative	Unstressed log-phase growth (control)
ABF1	OST3	Indirect Positive	Unstressed log-phase growth (control)
ABF1	YOR135C	Indirect Negative	Unstressed log-phase growth (control)
ABF1	YOR142W-B	Indirect Positive	Unstressed log-phase growth (control)
ABF1	YOR192C-B	Indirect Positive	Unstressed log-phase growth (control)
ABF1	TOA1	Indirect Negative	Unstressed log-phase growth (control)
ABF1	ISU2	Indirect Positive	Unstressed log-phase growth (control)
ABF1	WTM1	Indirect Positive	Unstressed log-phase growth (control)
ABF1	MGE1	Indirect Positive	Unstressed log-phase growth (control)
ABF1	DFR1	Indirect Positive	Unstressed log-phase growth (control)
ABF1	SRL1	Indirect Positive	Unstressed log-phase growth (control)
ABF1	TUM1	Indirect Positive	Unstressed log-phase growth (control)
ABF1	RPT4	Indirect Negative	Unstressed log-phase growth (control)
ABF1	YOR289W	Indirect Negative	Unstressed log-phase growth (control)
ABF1	TIM18	Indirect Positive	Unstressed log-phase growth (control)
ABF1	PRO2	Indirect Positive	Unstressed log-phase growth (control)
ABF1	YOR331C	Indirect Positive	Unstressed log-phase growth (control)
ABF1	VMA4	Indirect Positive	Unstressed log-phase growth (control)
ABF1	YOR343W-B	Indirect Positive	Unstressed log-phase growth (control)
ABF1	PUT4	Indirect Negative	Unstressed log-phase growth (control)
ABF1	SNX3	Indirect Positive	Unstressed log-phase growth (control)
ABF1	ALD4	Indirect Positive	Unstressed log-phase growth (control)
ABF1	YOR385W	Indirect Positive	Unstressed log-phase growth (control)
ABF1	HSP33	Indirect Negative	Unstressed log-phase growth (control)
ABF1	LSP1	Indirect Positive	Unstressed log-phase growth (control)
ABF1	NOP4	Indirect Negative	Unstressed log-phase growth (control)
ABF1	YPL044C	Indirect Negative	Unstressed log-phase growth (control)
ABF1	CAM1	Indirect Positive	Unstressed log-phase growth (control)
ABF1	MNN9	Indirect Positive	Unstressed log-phase growth (control)
ABF1	GRX5	Indirect Positive	Unstressed log-phase growth (control)
ABF1	YDC1	Indirect Positive	Unstressed log-phase growth (control)
ABF1	RPS6A	Indirect Negative	Unstressed log-phase growth (control)
ABF1	SSU1	Indirect Positive	Unstressed log-phase growth (control)
ABF1	TAF14	Indirect Positive	Unstressed log-phase growth (control)
ABF1	RPL5	Indirect Positive	Unstressed log-phase growth (control);Unstressed log-phase growth (control)
ABF1	YPL136W	Indirect Negative	Unstressed log-phase growth (control)
ABF1	KES1	Indirect Positive	Unstressed log-phase growth (control)
ABF1	PRM4	Indirect Positive	Unstressed log-phase growth (control)
ABF1	IPL1	Indirect Negative	Unstressed log-phase growth (control)
ABF1	BMS1	Indirect Negative	Unstressed log-phase growth (control)
ABF1	SAR1	Indirect Positive	Unstressed log-phase growth (control)
ABF1	HFI1	Indirect Negative	Unstressed log-phase growth (control)
ABF1	YPL257W-B	Indirect Positive	Unstressed log-phase growth (control)
ABF1	PBI1	Indirect Negative	Unstressed log-phase growth (control)
ABF1	SAM3	Indirect Positive	Unstressed log-phase growth (control)
ABF1	YPL276W	Indirect Negative	Unstressed log-phase growth (control)
ABF1	YPR002C-A	Indirect Positive	Unstressed log-phase growth (control)
ABF1	AIM45	Indirect Positive	Unstressed log-phase growth (control)
ABF1	MCM4	Indirect Negative	Unstressed log-phase growth (control)
ABF1	YOP1	Indirect Positive	Unstressed log-phase growth (control)
ABF1	VMA13	Indirect Positive	Unstressed log-phase growth (control)
ABF1	JID1	Indirect Negative	Unstressed log-phase growth (control)
ABF1	YPR077C	Indirect Negative	Unstressed log-phase growth (control)
ABF1	YPR092W	Indirect Positive	Unstressed log-phase growth (control)
ABF1	TDA6	Indirect Negative	Unstressed log-phase growth (control)
ABF1	YPR172W	Indirect Positive	Unstressed log-phase growth (control)
ABF1	SUP35	Indirect Positive	Unstressed log-phase growth (control)
ABF1	SMK1	Indirect Positive	Cell cycle/morphology
ACE2	CTS1	Direct Positive	N/A;Cell cycle/morphology;N/A;Unstressed log-phase growth (control);Unstressed log-phase growth (control);N/A;N/A;Unstressed log-phase growth (control);Unstressed log-phase growth (control);Unstressed log-phase growth (control);Unstressed log-phase growth (control);Unstressed log-phase growth (control);Unstressed log-phase growth (control);Unstressed log-phase growth (control);Unstressed log-phas…
ACE2	CLN3	Direct	Nitrogen source quality/availability;Unstressed log-phase growth (control);Unstressed log-phase growth (control)
ACE2	AMN1	Direct Positive	Cell cycle/morphology;N/A;Unstressed log-phase growth (control);Unstressed log-phase growth (control);N/A;N/A;Unstressed log-phase growth (control);Unstressed log-phase growth (control)
ACE2	PCL2	Direct	Cell cycle/morphology;Unstressed log-phase growth (control);N/A
ACE2	HO	Direct	Cell cycle/morphology;N/A;In vitro
ACE2	DSE1	Direct Positive	Cell cycle/morphology;Unstressed log-phase growth (control);N/A;N/A;N/A;Unstressed log-phase growth (control);Unstressed log-phase growth (control)
ACE2	SCW11	Direct Positive	Cell cycle/morphology;N/A;Unstressed log-phase growth (control);Unstressed log-phase growth (control);N/A;N/A;Unstressed log-phase growth (control);Unstressed log-phase growth (control);Unstressed log-phase growth (control)
ACE2	BUD9	Direct Positive	Cell cycle/morphology;Unstressed log-phase growth (control);Unstressed log-phase growth (control);N/A;N/A;Unstressed log-phase growth (control);Unstressed log-phase growth (control)
ACE2	DSE2	Direct Positive	Cell cycle/morphology;Unstressed log-phase growth (control);N/A;N/A;N/A;Unstressed log-phase growth (control);Unstressed log-phase growth (control);Unstressed log-phase growth (control);Unstressed log-phase growth (control)
ACE2	FAA3	Direct	Cell cycle/morphology
ACE2	PRY3	Direct Positive	Cell cycle/morphology;Unstressed log-phase growth (control);Unstressed log-phase growth (control);N/A;N/A;N/A;Unstressed log-phase growth (control)
ACE2	REE1	Direct	Cell cycle/morphology;N/A
ACE2	PIR1	Direct Positive	Cell cycle/morphology;N/A;Unstressed log-phase growth (control)
ACE2	ASH1	Direct Positive	N/A;Unstressed log-phase growth (control);Unstressed log-phase growth (control)
ACE2	SIC1	Direct Positive	N/A;Unstressed log-phase growth (control);Unstressed log-phase growth (control);Unstressed log-phase growth (control)
ACE2	NCW2	Direct	Cell cycle/morphology
ACE2	NIS1	Direct Positive	Cell cycle/morphology;N/A;Unstressed log-phase growth (control);Unstressed log-phase growth (control)
ACE2	EGT2	Direct Positive	Cell cycle/morphology;N/A;Unstressed log-phase growth (control);Unstressed log-phase growth (control);N/A;N/A;Unstressed log-phase growth (control);Unstressed log-phase growth (control);Unstressed log-phase growth (control)
ACE2	DSE4	Direct Positive	Cell cycle/morphology;N/A;N/A;Unstressed log-phase growth (control);Unstressed log-phase growth (control)
ACE2	DSE3	Direct Positive	Cell cycle/morphology;Unstressed log-phase growth (control);Unstressed log-phase growth (control)
ACE2	AIM44	Direct Positive	Cell cycle/morphology;N/A;Unstressed log-phase growth (control);Unstressed log-phase growth (control)
ACE2	SNR60	Direct	Unstressed log-phase growth (control)
ACE2	GDH3	Direct	Unstressed log-phase growth (control);N/A
ACE2	MCM2	Direct	Unstressed log-phase growth (control);N/A
ACE2	REG2	Direct	N/A
ACE2	MUM2	Direct	Unstressed log-phase growth (control);N/A
ACE2	ICS2	Direct Positive	Unstressed log-phase growth (control);N/A;N/A;Unstressed log-phase growth (control)
ACE2	IFA38	Direct	N/A
ACE2	ROT2	Direct	Unstressed log-phase growth (control)
ACE2	OM14	Direct	Unstressed log-phase growth (control);N/A
ACE2	YDL041W	Direct	Unstressed log-phase growth (control)
ACE2	PSA1	Direct	Unstressed log-phase growth (control)
ACE2	YDR010C	Direct	Unstressed log-phase growth (control);N/A
ACE2	SNQ2	Direct	N/A
ACE2	PST1	Direct Positive	N/A;Unstressed log-phase growth (control)
ACE2	YDR154C	Direct	Unstressed log-phase growth (control);N/A
ACE2	CPR1	Direct	Unstressed log-phase growth (control);N/A
ACE2	RPA14	Direct	Unstressed log-phase growth (control);N/A
ACE2	YDR157W	Direct	Unstressed log-phase growth (control);Unstressed log-phase growth (control);N/A
ACE2	HOM2	Direct	Unstressed log-phase growth (control);N/A
ACE2	API2	Direct	Unstressed log-phase growth (control)
ACE2	SNA2	Direct	Unstressed log-phase growth (control)
ACE2	YEA6	Direct	Unstressed log-phase growth (control)
ACE2	MIT1	Direct	Unstressed log-phase growth (control);N/A
ACE2	YEL008W	Direct	Unstressed log-phase growth (control)
ACE2	MRX1	Direct	Unstressed log-phase growth (control)
ACE2	ICP55	Direct Negative	Unstressed log-phase growth (control);N/A;N/A;Unstressed log-phase growth (control)
ACE2	YER078W-A	Direct	N/A
ACE2	YER079W	Direct	Unstressed log-phase growth (control);N/A;N/A
ACE2	AIM9	Direct	Unstressed log-phase growth (control)
ACE2	SER3	Direct	Unstressed log-phase growth (control);N/A;N/A
ACE2	SBH1	Direct	Unstressed log-phase growth (control);N/A
ACE2	RSP5	Direct	Unstressed log-phase growth (control);N/A;N/A
ACE2	NSA2	Direct	Unstressed log-phase growth (control);N/A;N/A
ACE2	LCP5	Direct	Unstressed log-phase growth (control);N/A;N/A
ACE2	YER152C	Direct Positive	Unstressed log-phase growth (control);Unstressed log-phase growth (control)
ACE2	PET122	Direct	Unstressed log-phase growth (control);N/A
ACE2	OXA1	Direct Positive	Unstressed log-phase growth (control);N/A;Unstressed log-phase growth (control)
ACE2	BEM2	Direct	Unstressed log-phase growth (control);N/A
ACE2	ECM32	Direct	Unstressed log-phase growth (control)
ACE2	BMH1	Direct	Unstressed log-phase growth (control);N/A
ACE2	YER189W	Direct	Unstressed log-phase growth (control);Unstressed log-phase growth (control);N/A
ACE2	YRF1-2	Direct	Unstressed log-phase growth (control);Unstressed log-phase growth (control);N/A
ACE2	GAT1	Direct Positive	Unstressed log-phase growth (control);N/A;Unstressed log-phase growth (control)
ACE2	FRS2	Direct Positive	Unstressed log-phase growth (control);N/A;Unstressed log-phase growth (control)
ACE2	AAD6	Direct	N/A
ACE2	AAD16	Direct	N/A
ACE2	UBP6	Direct	Unstressed log-phase growth (control)
ACE2	IGD1	Direct	Unstressed log-phase growth (control);N/A
ACE2	CDC26	Direct	Unstressed log-phase growth (control)
ACE2	YGL006W-A	Direct	N/A
ACE2	YGL007C-A	Direct	N/A
ACE2	BRP1	Direct	Unstressed log-phase growth (control);N/A
ACE2	PMA1	Direct	Unstressed log-phase growth (control);N/A
ACE2	ITC1	Direct	N/A
ACE2	PCL10	Direct	Unstressed log-phase growth (control)
ACE2	OST5	Direct	Unstressed log-phase growth (control)
ACE2	MTC3	Direct	Unstressed log-phase growth (control)
ACE2	VID30	Direct	N/A
ACE2	SHE10	Direct	Unstressed log-phase growth (control);N/A;N/A
ACE2	SAP4	Direct	Unstressed log-phase growth (control);N/A;N/A
ACE2	KSS1	Direct Dual	Unstressed log-phase growth (control);Unstressed log-phase growth (control);Unstressed log-phase growth (control)
ACE2	MTE1	Direct	Unstressed log-phase growth (control)
ACE2	ASN2	Direct	Unstressed log-phase growth (control)
ACE2	YGR125W	Direct	Unstressed log-phase growth (control);N/A
ACE2	YHB1	Direct Positive	Unstressed log-phase growth (control);Unstressed log-phase growth (control);Unstressed log-phase growth (control)
ACE2	YGR283C	Direct	N/A
ACE2	BIO2	Direct	N/A
ACE2	YHL012W	Direct	N/A
ACE2	OTU2	Direct	Unstressed log-phase growth (control);N/A
ACE2	WSC4	Direct	Unstressed log-phase growth (control);N/A
ACE2	OCA5	Direct	N/A
ACE2	MSR1	Direct	Unstressed log-phase growth (control);N/A
ACE2	CHS7	Direct Positive	Unstressed log-phase growth (control);Unstressed log-phase growth (control)
ACE2	EGD2	Direct	Unstressed log-phase growth (control);N/A
ACE2	MDM31	Direct	Unstressed log-phase growth (control);N/A
ACE2	NVJ1	Direct	Unstressed log-phase growth (control);N/A;N/A
ACE2	YJL075C	Direct	Unstressed log-phase growth (control);N/A
ACE2	YJL077W-B	Direct	N/A
ACE2	SCP160	Direct	Unstressed log-phase growth (control);N/A
ACE2	RPA34	Direct	Unstressed log-phase growth (control)
ACE2	HSP150	Direct Positive	Unstressed log-phase growth (control);Unstressed log-phase growth (control);N/A;Unstressed log-phase growth (control);Unstressed log-phase growth (control)
ACE2	PIR5	Direct	N/A
ACE2	VPS55	Direct	Unstressed log-phase growth (control);N/A
ACE2	TAH11	Direct Positive	Unstressed log-phase growth (control);Unstressed log-phase growth (control)
ACE2	MGM101	Direct	Unstressed log-phase growth (control)
ACE2	RPS4A	Direct Positive	Unstressed log-phase growth (control);N/A;Unstressed log-phase growth (control)
ACE2	YJR146W	Direct Positive	Unstressed log-phase growth (control);N/A;Unstressed log-phase growth (control)
ACE2	HMS2	Direct Positive	Unstressed log-phase growth (control);N/A;Unstressed log-phase growth (control)
ACE2	BAT2	Direct Positive	Unstressed log-phase growth (control);Unstressed log-phase growth (control)
ACE2	YJR149W	Direct	Unstressed log-phase growth (control);N/A
ACE2	NUP100	Direct	N/A
ACE2	HOT13	Direct	Unstressed log-phase growth (control);N/A;N/A
ACE2	MDH1	Direct	Unstressed log-phase growth (control)
ACE2	MRP8	Direct	N/A
ACE2	MCR1	Direct	Unstressed log-phase growth (control);N/A
ACE2	NNR2	Direct	Unstressed log-phase growth (control);Unstressed log-phase growth (control);N/A
ACE2	YKR040C	Direct	Unstressed log-phase growth (control);N/A
ACE2	YKR041W	Direct	Unstressed log-phase growth (control)
ACE2	UTH1	Direct Positive	Unstressed log-phase growth (control);N/A;N/A;Unstressed log-phase growth (control)
ACE2	RPS30A	Direct Negative	Unstressed log-phase growth (control);N/A;Unstressed log-phase growth (control)
ACE2	GUF1	Direct	Unstressed log-phase growth (control)
ACE2	EXG1	Direct	Unstressed log-phase growth (control)
ACE2	AFG2	Direct	Unstressed log-phase growth (control);N/A;N/A
ACE2	LSM3	Direct	Unstressed log-phase growth (control)
ACE2	MRPL4	Direct Positive	Unstressed log-phase growth (control);N/A;N/A;Unstressed log-phase growth (control)
ACE2	YML003W	Direct	N/A
ACE2	GLO1	Direct	N/A
ACE2	YAP1	Direct	Unstressed log-phase growth (control);N/A
ACE2	ERG6	Direct	Unstressed log-phase growth (control);N/A
ACE2	TSL1	Direct	N/A;Unstressed log-phase growth (control);N/A
ACE2	YML100W-A	Direct	N/A
ACE2	CUE4	Direct	Unstressed log-phase growth (control);N/A;N/A
ACE2	GTR1	Direct	Unstressed log-phase growth (control)
ACE2	ERG29	Direct	Unstressed log-phase growth (control)
ACE2	YMR135W-A	Direct	Unstressed log-phase growth (control)
ACE2	PAH1	Direct	N/A
ACE2	TPS3	Direct	Unstressed log-phase growth (control);N/A
ACE2	YMR262W	Direct	N/A
ACE2	TPM1	Direct	N/A
ACE2	RAS2	Direct	Unstressed log-phase growth (control);N/A
ACE2	YCK2	Direct	Unstressed log-phase growth (control)
ACE2	ZWF1	Direct	Unstressed log-phase growth (control);N/A;N/A
ACE2	MDJ2	Direct	Unstressed log-phase growth (control);Unstressed log-phase growth (control);N/A;N/A
ACE2	TIM23	Direct	Unstressed log-phase growth (control)
ACE2	RCF2	Direct	Unstressed log-phase growth (control);N/A
ACE2	RUP1	Direct	Unstressed log-phase growth (control);N/A
ACE2	SFL1	Direct	Unstressed log-phase growth (control);N/A
ACE2	WTM1	Direct Positive	N/A;Unstressed log-phase growth (control)
ACE2	YOR314W	Direct	Unstressed log-phase growth (control)
ACE2	RMI1	Direct	Unstressed log-phase growth (control);N/A
ACE2	YPL025C	Direct	Unstressed log-phase growth (control);N/A
ACE2	PCL8	Direct	N/A
ACE2	YRF1-7	Direct	Unstressed log-phase growth (control)
ACE2	ISR1	Direct	N/A
ACE2	DAL80	Indirect Negative	Unstressed log-phase growth (control)
ACE2	CYS3	Indirect Positive	Unstressed log-phase growth (control)
ACE2	FUN26	Indirect Positive	Unstressed log-phase growth (control)
ACE2	ERV46	Indirect Positive	Unstressed log-phase growth (control)
ACE2	BDH1	Indirect Positive	Unstressed log-phase growth (control)
ACE2	YAR075W	Indirect Positive	Unstressed log-phase growth (control)
ACE2	YBL012C	Indirect Negative	Unstressed log-phase growth (control)
ACE2	LSM2	Indirect Negative	Unstressed log-phase growth (control)
ACE2	PET9	Indirect Positive	Unstressed log-phase growth (control)
ACE2	HEK2	Indirect Positive	Unstressed log-phase growth (control)
ACE2	CMC2	Indirect Negative	Unstressed log-phase growth (control)
ACE2	YBL062W	Indirect Negative	Unstressed log-phase growth (control)
ACE2	ALG3	Indirect Positive	Unstressed log-phase growth (control)
ACE2	HHF1	Indirect Negative	Unstressed log-phase growth (control)
ACE2	IPP1	Indirect Positive	Unstressed log-phase growth (control)
ACE2	YBR013C	Indirect Negative	Unstressed log-phase growth (control)
ACE2	CDS1	Indirect Positive	Unstressed log-phase growth (control)
ACE2	RPL4A	Indirect Positive	Unstressed log-phase growth (control)
ACE2	TIP1	Indirect Positive	Unstressed log-phase growth (control)
ACE2	ECM8	Indirect Negative	Unstressed log-phase growth (control)
ACE2	RPL19A	Indirect Negative	Unstressed log-phase growth (control)
ACE2	YBR090C	Indirect Negative	Unstressed log-phase growth (control)
ACE2	TIM12	Indirect Negative	Unstressed log-phase growth (control)
ACE2	PHO3	Indirect Positive	Unstressed log-phase growth (control)
ACE2	TEF2	Indirect Positive	Unstressed log-phase growth (control)
ACE2	ADH5	Indirect Positive	Unstressed log-phase growth (control)
ACE2	YSY6	Indirect Negative	Unstressed log-phase growth (control)
ACE2	PGI1	Indirect Positive	Unstressed log-phase growth (control)
ACE2	YBR209W	Indirect Positive	Unstressed log-phase growth (control)
ACE2	YBR220C	Indirect Positive	Unstressed log-phase growth (control)
ACE2	PCS60	Indirect Positive	Unstressed log-phase growth (control)
ACE2	SWC5	Indirect Negative	Unstressed log-phase growth (control)
ACE2	ALG7	Indirect Positive	Unstressed log-phase growth (control)
ACE2	ARO4	Indirect Positive	Unstressed log-phase growth (control)
ACE2	MIC12	Indirect Negative	Unstressed log-phase growth (control)
ACE2	TSC10	Indirect Positive	Unstressed log-phase growth (control)
ACE2	SSH1	Indirect Positive	Unstressed log-phase growth (control)
ACE2	PGS1	Indirect Positive	Unstressed log-phase growth (control)
ACE2	ILV6	Indirect Positive	Unstressed log-phase growth (control)
ACE2	SGF29	Indirect Negative	Unstressed log-phase growth (control)
ACE2	NFS1	Indirect Positive	Unstressed log-phase growth (control)
ACE2	LEU2	Indirect Positive	Unstressed log-phase growth (control)
ACE2	GRX1	Indirect Negative	Unstressed log-phase growth (control)
ACE2	APA1	Indirect Positive	Unstressed log-phase growth (control)
ACE2	YCL065W	Indirect Positive	Unstressed log-phase growth (control)
ACE2	HMLALPHA1	Indirect Positive	Unstressed log-phase growth (control)
ACE2	YCR013C	Indirect Positive	Unstressed log-phase growth (control)
ACE2	YCR018C-A	Indirect Negative	Unstressed log-phase growth (control)
ACE2	SLM5	Indirect Negative	Unstressed log-phase growth (control)
ACE2	ELO2	Indirect Positive	Unstressed log-phase growth (control)
ACE2	MATALPHA1	Indirect Positive	Unstressed log-phase growth (control)
ACE2	YCR041W	Indirect Positive	Unstressed log-phase growth (control)
ACE2	YIH1	Indirect Positive	Unstressed log-phase growth (control)
ACE2	CPR4	Indirect Positive	Unstressed log-phase growth (control)
ACE2	ABP1	Indirect Positive	Unstressed log-phase growth (control)
ACE2	HMRA1	Indirect Negative	Unstressed log-phase growth (control)
ACE2	YCR097W-A	Indirect Negative	Unstressed log-phase growth (control)
ACE2	TSC13	Indirect Positive	Unstressed log-phase growth (control)
ACE2	RPS29B	Indirect Negative	Unstressed log-phase growth (control)
ACE2	RPL31A	Indirect Negative	Unstressed log-phase growth (control)
ACE2	RPP1A	Indirect Negative	Unstressed log-phase growth (control)
ACE2	EXP1	Indirect Negative	Unstressed log-phase growth (control)
ACE2	LYS21	Indirect Positive	Unstressed log-phase growth (control)
ACE2	RPL41B	Indirect Negative	Unstressed log-phase growth (control)
ACE2	RPL35B	Indirect Negative	Unstressed log-phase growth (control)
ACE2	LYS20	Indirect Positive	Unstressed log-phase growth (control)
ACE2	RPL41A	Indirect Negative	Unstressed log-phase growth (control)
ACE2	RPL35A	Indirect Negative	Unstressed log-phase growth (control)
ACE2	GGC1	Indirect Positive	Unstressed log-phase growth (control)
ACE2	CDC13	Indirect Negative	Unstressed log-phase growth (control)
ACE2	SSB1	Indirect Positive	Unstressed log-phase growth (control)
ACE2	RPL4B	Indirect Positive	Unstressed log-phase growth (control)
ACE2	YDR034C-A	Indirect Negative	Unstressed log-phase growth (control)
ACE2	ARO3	Indirect Positive	Unstressed log-phase growth (control)
ACE2	HEM13	Indirect Positive	Unstressed log-phase growth (control)
ACE2	SSS1	Indirect Negative	Unstressed log-phase growth (control)
ACE2	ILT1	Indirect Positive	Unstressed log-phase growth (control)
ACE2	MTC5	Indirect Positive	Unstressed log-phase growth (control)
ACE2	SSY1	Indirect Positive	Unstressed log-phase growth (control)
ACE2	NVJ3	Indirect Negative	Unstressed log-phase growth (control)
ACE2	YDR203W	Indirect Negative	Unstressed log-phase growth (control)
ACE2	TCP1	Indirect Positive	Unstressed log-phase growth (control)
ACE2	YDR222W	Indirect Negative	Unstressed log-phase growth (control)
ACE2	HTB1	Indirect Negative	Unstressed log-phase growth (control)
ACE2	RTN1	Indirect Positive	Unstressed log-phase growth (control)
ACE2	LYS4	Indirect Positive	Unstressed log-phase growth (control)
ACE2	SNU56	Indirect Negative	Unstressed log-phase growth (control)
ACE2	SWM1	Indirect Positive	Unstressed log-phase growth (control)
ACE2	HNT2	Indirect Negative	Unstressed log-phase growth (control)
ACE2	TIM11	Indirect Negative	Unstressed log-phase growth (control)
ACE2	YDR338C	Indirect Positive	Unstressed log-phase growth (control)
ACE2	YDR340W	Indirect Negative	Unstressed log-phase growth (control)
ACE2	TRP4	Indirect Positive	Unstressed log-phase growth (control)
ACE2	YDR366C	Indirect Negative	Unstressed log-phase growth (control)
ACE2	KEI1	Indirect Positive	Unstressed log-phase growth (control)
ACE2	LSM6	Indirect Negative	Unstressed log-phase growth (control)
ACE2	RGA2	Indirect Negative	Unstressed log-phase growth (control)
ACE2	UBA2	Indirect Negative	Unstressed log-phase growth (control)
ACE2	RPT3	Indirect Positive	Unstressed log-phase growth (control)
ACE2	NPL3	Indirect Positive	Unstressed log-phase growth (control)
ACE2	RPS17B	Indirect Negative	Unstressed log-phase growth (control)
ACE2	MFA1	Indirect Negative	Unstressed log-phase growth (control)
ACE2	PHO8	Indirect Positive	Unstressed log-phase growth (control)
ACE2	SAM2	Indirect Positive	Unstressed log-phase growth (control)
ACE2	CAB1	Indirect Positive	Unstressed log-phase growth (control)
ACE2	URA3	Indirect Positive	Unstressed log-phase growth (control)
ACE2	ANP1	Indirect Positive	Unstressed log-phase growth (control)
ACE2	UTR4	Indirect Positive	Unstressed log-phase growth (control)
ACE2	MNN1	Indirect Negative	Unstressed log-phase growth (control)
ACE2	PMI40	Indirect Positive	Unstressed log-phase growth (control)
ACE2	YND1	Indirect Positive	Unstressed log-phase growth (control)
ACE2	HEM14	Indirect Negative	Unstressed log-phase growth (control)
ACE2	CHO1	Indirect Positive	Unstressed log-phase growth (control)
ACE2	SAH1	Indirect Positive	Unstressed log-phase growth (control)
ACE2	FCY2	Indirect Positive	Unstressed log-phase growth (control)
ACE2	FCY21	Indirect Positive	Unstressed log-phase growth (control)
ACE2	ALD5	Indirect Negative	Unstressed log-phase growth (control)
ACE2	ILV1	Indirect Positive	Unstressed log-phase growth (control)
ACE2	RPS26B	Indirect Negative	Unstressed log-phase growth (control)
ACE2	GDI1	Indirect Positive	Unstressed log-phase growth (control)
ACE2	FTR1	Indirect Positive	Unstressed log-phase growth (control)
ACE2	CHD1	Indirect Negative	Unstressed log-phase growth (control)
ACE2	ADK2	Indirect Negative	Unstressed log-phase growth (control)
ACE2	PDA1	Indirect Positive	Unstressed log-phase growth (control)
ACE2	AUA1	Indirect Positive	Unstressed log-phase growth (control)
ACE2	GNA1	Indirect Negative	Unstressed log-phase growth (control)
ACE2	LPD1	Indirect Negative	Unstressed log-phase growth (control)
ACE2	BUD27	Indirect Negative	Unstressed log-phase growth (control)
ACE2	STE2	Indirect Negative	Unstressed log-phase growth (control)
ACE2	TUB2	Indirect Positive	Unstressed log-phase growth (control)
ACE2	COS4	Indirect Positive	Unstressed log-phase growth (control)
ACE2	SAD1	Indirect Positive	Unstressed log-phase growth (control)
ACE2	YFR006W	Indirect Positive	Unstressed log-phase growth (control)
ACE2	YFR018C	Indirect Positive	Unstressed log-phase growth (control)
ACE2	LSB3	Indirect Positive	Unstressed log-phase growth (control)
ACE2	ULI1	Indirect Negative	Unstressed log-phase growth (control)
ACE2	RPL29	Indirect Negative	Unstressed log-phase growth (control)
ACE2	DUG1	Indirect Positive	Unstressed log-phase growth (control)
ACE2	LEU1	Indirect Negative	Unstressed log-phase growth (control)
ACE2	ERG4	Indirect Positive	Unstressed log-phase growth (control)
ACE2	AGA2	Indirect Negative	Unstressed log-phase growth (control)
ACE2	HEM2	Indirect Positive	Unstressed log-phase growth (control)
ACE2	SDS23	Indirect Positive	Unstressed log-phase growth (control)
ACE2	MF(ALPHA)2	Indirect Positive	Unstressed log-phase growth (control)
ACE2	VPS73	Indirect Positive	Unstressed log-phase growth (control)
ACE2	ARC1	Indirect Positive	Unstressed log-phase growth (control)
ACE2	RMD9	Indirect Positive	Unstressed log-phase growth (control)
ACE2	ARO2	Indirect Positive	Unstressed log-phase growth (control)
ACE2	TOS3	Indirect Negative	Unstressed log-phase growth (control)
ACE2	RPS26A	Indirect Negative	Unstressed log-phase growth (control)
ACE2	POX1	Indirect Positive	Unstressed log-phase growth (control)
ACE2	YGL214W	Indirect Positive	Unstressed log-phase growth (control)
ACE2	SDT1	Indirect Positive	Unstressed log-phase growth (control)
ACE2	VRG4	Indirect Positive	Unstressed log-phase growth (control)
ACE2	ADE5,7	Indirect Positive	Unstressed log-phase growth (control)
ACE2	GUS1	Indirect Positive	Unstressed log-phase growth (control)
ACE2	ZRT1	Indirect Positive	Unstressed log-phase growth (control)
ACE2	PEX31	Indirect Positive	Unstressed log-phase growth (control)
ACE2	NMA2	Indirect Positive	Unstressed log-phase growth (control)
ACE2	EAT1	Indirect Negative	Unstressed log-phase growth (control)
ACE2	ACB1	Indirect Negative	Unstressed log-phase growth (control)
ACE2	RME1	Indirect Positive	Unstressed log-phase growth (control);Unstressed log-phase growth (control)
ACE2	ERG25	Indirect Positive	Unstressed log-phase growth (control)
ACE2	COX18	Indirect Positive	Unstressed log-phase growth (control)
ACE2	SPT4	Indirect Negative	Unstressed log-phase growth (control)
ACE2	TPC1	Indirect Positive	Unstressed log-phase growth (control)
ACE2	RPS23A	Indirect Negative	Unstressed log-phase growth (control)
ACE2	YGR122C-A	Indirect Negative	Unstressed log-phase growth (control)
ACE2	CYS4	Indirect Positive	Unstressed log-phase growth (control)
ACE2	CHO2	Indirect Positive	Unstressed log-phase growth (control)
ACE2	YIP1	Indirect Positive	Unstressed log-phase growth (control)
ACE2	YGR176W	Indirect Positive	Unstressed log-phase growth (control)
ACE2	RNR4	Indirect Positive	Unstressed log-phase growth (control)
ACE2	TYS1	Indirect Positive	Unstressed log-phase growth (control)
ACE2	TDH3	Indirect Positive	Unstressed log-phase growth (control)
ACE2	ADE3	Indirect Positive	Unstressed log-phase growth (control)
ACE2	TRX2	Indirect Negative	Unstressed log-phase growth (control)
ACE2	RIE1	Indirect Negative	Unstressed log-phase growth (control)
ACE2	ENO1	Indirect Positive	Unstressed log-phase growth (control)
ACE2	COQ6	Indirect Positive	Unstressed log-phase growth (control)
ACE2	YGR259C	Indirect Positive	Unstressed log-phase growth (control)
ACE2	TNA1	Indirect Positive	Unstressed log-phase growth (control)
ACE2	TAF1	Indirect Negative	Unstressed log-phase growth (control)
ACE2	SCW4	Indirect Positive	Unstressed log-phase growth (control)
ACE2	ZUO1	Indirect Positive	Unstressed log-phase growth (control)
ACE2	LAG1	Indirect Positive	Unstressed log-phase growth (control)
ACE2	MRP4	Indirect Positive	Unstressed log-phase growth (control)
ACE2	YLF2	Indirect Positive	Unstressed log-phase growth (control)
ACE2	TIM10	Indirect Negative	Unstressed log-phase growth (control)
ACE2	RPL27A	Indirect Negative	Unstressed log-phase growth (control)
ACE2	ARG4	Indirect Positive	Unstressed log-phase growth (control)
ACE2	RPS27B	Indirect Negative	Unstressed log-phase growth (control)
ACE2	THR1	Indirect Positive	Unstressed log-phase growth (control)
ACE2	ERC1	Indirect Positive	Unstressed log-phase growth (control)
ACE2	PUT2	Indirect Positive	Unstressed log-phase growth (control)
ACE2	NCP1	Indirect Positive	Unstressed log-phase growth (control)
ACE2	SSZ1	Indirect Positive	Unstressed log-phase growth (control)
ACE2	NOP10	Indirect Negative	Unstressed log-phase growth (control)
ACE2	YHR078W	Indirect Positive	Unstressed log-phase growth (control)
ACE2	GGA2	Indirect Positive	Unstressed log-phase growth (control)
ACE2	EPT1	Indirect Positive	Unstressed log-phase growth (control)
ACE2	YCK1	Indirect Positive	Unstressed log-phase growth (control)
ACE2	RPL42B	Indirect Negative	Unstressed log-phase growth (control)
ACE2	RPC10	Indirect Negative	Unstressed log-phase growth (control)
ACE2	YHR145C	Indirect Negative	Unstressed log-phase growth (control)
ACE2	NMD3	Indirect Positive	Unstressed log-phase growth (control)
ACE2	GPI16	Indirect Positive	Unstressed log-phase growth (control)
ACE2	AIM46	Indirect Positive	Unstressed log-phase growth (control)
ACE2	MNL1	Indirect Positive	Unstressed log-phase growth (control)
ACE2	BAT1	Indirect Negative	Unstressed log-phase growth (control)
ACE2	IMD2	Indirect Positive	Unstressed log-phase growth (control)
ACE2	YIA6	Indirect Positive	Unstressed log-phase growth (control)
ACE2	BAR1	Indirect Negative	Unstressed log-phase growth (control)
ACE2	EMC5	Indirect Negative	Unstressed log-phase growth (control)
ACE2	CAB2	Indirect Positive	Unstressed log-phase growth (control)
ACE2	AVT7	Indirect Positive	Unstressed log-phase growth (control)
ACE2	LYS12	Indirect Positive	Unstressed log-phase growth (control)
ACE2	FMC1	Indirect Negative	Unstressed log-phase growth (control)
ACE2	SLM1	Indirect Positive	Unstressed log-phase growth (control)
ACE2	POR2	Indirect Positive	Unstressed log-phase growth (control)
ACE2	NDC80	Indirect Negative	Unstressed log-phase growth (control)
ACE2	PAN6	Indirect Positive	Unstressed log-phase growth (control)
ACE2	SUC2	Indirect Positive	Unstressed log-phase growth (control)
ACE2	CSS1	Indirect Positive	Unstressed log-phase growth (control)
ACE2	HXT12	Indirect Positive	Unstressed log-phase growth (control)
ACE2	YIL171W	Indirect Positive	Unstressed log-phase growth (control)
ACE2	SQT1	Indirect Positive	Unstressed log-phase growth (control)
ACE2	LYS1	Indirect Positive	Unstressed log-phase growth (control)
ACE2	RPC17	Indirect Negative	Unstressed log-phase growth (control)
ACE2	MAD3	Indirect Negative	Unstressed log-phase growth (control)
ACE2	RNR2	Indirect Positive	Unstressed log-phase growth (control)
ACE2	TDH1	Indirect Positive	Unstressed log-phase growth (control)
ACE2	PRY1	Indirect Positive	Unstressed log-phase growth (control)
ACE2	PHS1	Indirect Positive	Unstressed log-phase growth (control)
ACE2	RPE1	Indirect Positive	Unstressed log-phase growth (control)
ACE2	GCD14	Indirect Positive	Unstressed log-phase growth (control)
ACE2	LCB3	Indirect Positive	Unstressed log-phase growth (control)
ACE2	YJL135W	Indirect Positive	Unstressed log-phase growth (control)
ACE2	ROQ1	Indirect Negative	Unstressed log-phase growth (control)
ACE2	BUD19	Indirect Negative	Unstressed log-phase growth (control)
ACE2	RPS14B	Indirect Positive	Unstressed log-phase growth (control)
ACE2	ELO1	Indirect Positive	Unstressed log-phase growth (control)
ACE2	ACO2	Indirect Positive	Unstressed log-phase growth (control)
ACE2	OPT1	Indirect Positive	Unstressed log-phase growth (control)
ACE2	SAG1	Indirect Positive	Unstressed log-phase growth (control)
ACE2	TDH2	Indirect Positive	Unstressed log-phase growth (control)
ACE2	YJR015W	Indirect Positive	Unstressed log-phase growth (control)
ACE2	BNA1	Indirect Negative	Unstressed log-phase growth (control)
ACE2	RPA12	Indirect Negative	Unstressed log-phase growth (control)
ACE2	CDC11	Indirect Positive	Unstressed log-phase growth (control)
ACE2	TMH11	Indirect Negative	Unstressed log-phase growth (control)
ACE2	RPL43B	Indirect Negative	Unstressed log-phase growth (control)
ACE2	STE24	Indirect Positive	Unstressed log-phase growth (control)
ACE2	ATP2	Indirect Positive	Unstressed log-phase growth (control)
ACE2	YJR124C	Indirect Positive	Unstressed log-phase growth (control)
ACE2	TIM8	Indirect Negative	Unstressed log-phase growth (control)
ACE2	HOM6	Indirect Positive	Unstressed log-phase growth (control)
ACE2	HXT16	Indirect Positive	Unstressed log-phase growth (control)
ACE2	AUR1	Indirect Positive	Unstressed log-phase growth (control)
ACE2	LAC1	Indirect Positive	Unstressed log-phase growth (control)
ACE2	SWD2	Indirect Positive	Unstressed log-phase growth (control)
ACE2	IXR1	Indirect Positive	Unstressed log-phase growth (control)
ACE2	AIM26	Indirect Negative	Unstressed log-phase growth (control)
ACE2	CSE4	Indirect Negative	Unstressed log-phase growth (control)
ACE2	TOA2	Indirect Negative	Unstressed log-phase growth (control)
ACE2	FBA1	Indirect Positive	Unstressed log-phase growth (control)
ACE2	MSN4	Indirect Positive	Unstressed log-phase growth (control)
ACE2	TEF4	Indirect Positive	Unstressed log-phase growth (control)
ACE2	CWP1	Indirect Negative	Unstressed log-phase growth (control)
ACE2	OAC1	Indirect Negative	Unstressed log-phase growth (control)
ACE2	RPS27A	Indirect Negative	Unstressed log-phase growth (control)
ACE2	KDX1	Indirect Negative	Unstressed log-phase growth (control)
ACE2	PIR3	Indirect Positive	Unstressed log-phase growth (control)
ACE2	ZRT3	Indirect Positive	Unstressed log-phase growth (control)
ACE2	YKL177W	Indirect Positive	Unstressed log-phase growth (control)
ACE2	STE3	Indirect Positive	Unstressed log-phase growth (control)
ACE2	DPH2	Indirect Positive	Unstressed log-phase growth (control)
ACE2	STE6	Indirect Negative	Unstressed log-phase growth (control)
ACE2	SAC1	Indirect Positive	Unstressed log-phase growth (control)
ACE2	URA1	Indirect Negative	Unstressed log-phase growth (control)
ACE2	YKR012C	Indirect Negative	Unstressed log-phase growth (control)
ACE2	YKR032W	Indirect Negative	Unstressed log-phase growth (control)
ACE2	DID2	Indirect Negative	Unstressed log-phase growth (control)
ACE2	NAP1	Indirect Positive	Unstressed log-phase growth (control)
ACE2	RPS21A	Indirect Negative	Unstressed log-phase growth (control)
ACE2	TIF1	Indirect Positive	Unstressed log-phase growth (control)
ACE2	MSA2	Indirect Positive	Unstressed log-phase growth (control)
ACE2	PRP16	Indirect Negative	Unstressed log-phase growth (control)
ACE2	PTR2	Indirect Positive	Unstressed log-phase growth (control)
ACE2	GEX2	Indirect Positive	Unstressed log-phase growth (control)
ACE2	PSR1	Indirect Positive	Unstressed log-phase growth (control)
ACE2	POM33	Indirect Positive	Unstressed log-phase growth (control)
ACE2	IRC25	Indirect Negative	Unstressed log-phase growth (control)
ACE2	SNF7	Indirect Negative	Unstressed log-phase growth (control)
ACE2	ADE16	Indirect Positive	Unstressed log-phase growth (control)
ACE2	SMF3	Indirect Positive	Unstressed log-phase growth (control)
ACE2	AFB1	Indirect Positive	Unstressed log-phase growth (control)
ACE2	YLR041W	Indirect Positive	Unstressed log-phase growth (control)
ACE2	YLR042C	Indirect Negative	Unstressed log-phase growth (control)
ACE2	TRX1	Indirect Negative	Unstressed log-phase growth (control)
ACE2	RPS0B	Indirect Positive	Unstressed log-phase growth (control)
ACE2	ERG3	Indirect Positive	Unstressed log-phase growth (control)
ACE2	BUD28	Indirect Negative	Unstressed log-phase growth (control)
ACE2	MEF1	Indirect Positive	Unstressed log-phase growth (control)
ACE2	ALT1	Indirect Positive	Unstressed log-phase growth (control)
ACE2	HOG1	Indirect Positive	Unstressed log-phase growth (control)
ACE2	MSL5	Indirect Positive	Unstressed log-phase growth (control)
ACE2	APC2	Indirect Positive	Unstressed log-phase growth (control)
ACE2	ACE2	Indirect Positive	Unstressed log-phase growth (control)
ACE2	ACS2	Indirect Positive	Unstressed log-phase growth (control)
ACE2	SAM1	Indirect Positive	Unstressed log-phase growth (control)
ACE2	RPL37A	Indirect Negative	Unstressed log-phase growth (control)
ACE2	PEX13	Indirect Positive	Unstressed log-phase growth (control)
ACE2	MSS51	Indirect Positive	Unstressed log-phase growth (control)
ACE2	SSP120	Indirect Negative	Unstressed log-phase growth (control)
ACE2	TMA7	Indirect Negative	Unstressed log-phase growth (control)
ACE2	YLR302C	Indirect Positive	Unstressed log-phase growth (control)
[truncated: 193,498 more rows]
