# Supplementary material for: Assessing regulatory features of the current transcriptional network of Saccharomyces cerevisiae
Source: Sci Rep. 2020 Oct 20;10:17744. doi: 10.1038/s41598-020-74043-7 (PMC7575604; doi:10.1038/s41598-020-74043-7)
Supplement: Supplementary file 2 — Supplementary Information 2. [file 41598_2020_74043_MOESM2_ESM.zip]

Archive with 15 entries (15 files):
- degree.py
- func_classifier.py
- genes_func_manual.csv
- indegcount2019.gnuplot
- indegdist2019.gnuplot
- indegordered2019.gnuplot
- motifs.py
- outdegcount2019.gnuplot
- outdegdist2019.gnuplot
- outdegordered2019.gnuplot
- README.txt
- tfout20moreless.gnuplot
- yeast2017-2019-motifs.gnuplot
- yeast2019-all-motifs.gnuplot
- yeast2019-BE-gene_description.txt
