# Supplementary material for: Assessing regulatory features of the current transcriptional network of Saccharomyces cerevisiae
Source: Sci Rep. 2020 Oct 20;10:17744. doi: 10.1038/s41598-020-74043-7 (PMC7575604; doi:10.1038/s41598-020-74043-7)
Supplement: Supplementary file 2 — Supplementary Information 2. [file 41598_2020_74043_MOESM2_ESM.zip › func_classifier.py]

from sklearn.feature_extraction.text import TfidfVectorizer
tfidf = TfidfVectorizer(sublinear_tf=True, min_df=5, norm='l2', encoding='latin-1', ngram_range=(1, 2), stop_words='english')
import pandas as pd
df = pd.read_csv('genes_func_manual.csv', sep='\t')

df['category_id'] = df['function'].factorize()[0]
features = tfidf.fit_transform(df.description).toarray()
labels=df.category_id

from sklearn.model_selection import train_test_split
from sklearn.feature_extraction.text import CountVectorizer
from sklearn.feature_extraction.text import TfidfTransformer
from sklearn.svm import LinearSVC

X_train, X_test, y_train, y_test = train_test_split(df['description'], df['function'], random_state = 0)
count_vect = CountVectorizer()
X_train_counts = count_vect.fit_transform(X_train)
tfidf_transformer = TfidfTransformer()
X_train_tfidf = tfidf_transformer.fit_transform(X_train_counts)
clf = LinearSVC().fit(X_train_tfidf, y_train)

######################################################################
maxdeg, indeg = 0, {}
with open('yeast2019-BE-net.indeg','r') as fd:
    for line in fd.readlines():
        fields = line.split('\t')
        indeg[fields[0]] = int(fields[1].strip())
        if indeg[fields[0]] > maxdeg: maxdeg = indeg[fields[0]]
######################################################################
matrix = {}
classif = {}
with open('yeast2019-BE-gene_description.txt', 'r') as fd:
    for line in fd.readlines():
        fields = line.split('\t')
        name = fields[1]
        if name == 'Uncharacterized': name = fields[0]
        if name not in indeg: continue

        res = clf.predict(count_vect.transform([fields[2].rstrip()]))
        func = res[0] # automatic classification
        if len(df.loc[df.gene==name]) > 0: # if was already manually classified
            func = df.loc[df.gene==name, 'function'].item()
        if func not in matrix:
            matrix[func] = [0]*(maxdeg+1)
        matrix[func][indeg[name]] += 1
        if func not in classif: classif[func] = {}
        if name not in classif: classif[func][name] = {}
        classif[func][name]['orf'] = fields[0]
        classif[func][name]['gene'] = fields[1]
        classif[func][name]['desc'] = fields[2]
######################################################################
for func in matrix:
    print(func + '\t', end='')
    print('\t'.join([str(matrix[func][i]) for i in range(1,len(matrix[func]))]))
######################################################################
print("In degree\t1-4\t******************************************************************************")
for func in classif: # 1-4
    print(func)
    for name in classif[func]:
        if 1 <= indeg[name] <= 4:
            gene = (classif[func][name]['orf'] if classif[func][name]['gene']=='Uncharacterized' else classif[func][name]['gene'])
            print(gene, classif[func][name]['orf'], classif[func][name]['desc'].strip(), sep='\t')
######################################################################
print("In degree\t5-9\t******************************************************************************")
for func in classif:
    print(func)
    for name in classif[func]:
        if 5 <= indeg[name] <= 9:
            gene = (classif[func][name]['orf'] if classif[func][name]['gene']=='Uncharacterized' else classif[func][name]['gene'])
            print(gene, classif[func][name]['orf'], classif[func][name]['desc'].strip(), sep='\t')
######################################################################
print("In degree\t10-25\t******************************************************************************")
for func in classif:
    print(func)
    for name in classif[func]:
        if 10 <= indeg[name] <= 25:
            gene = (classif[func][name]['orf'] if classif[func][name]['gene']=='Uncharacterized' else classif[func][name]['gene'])
            print(gene, classif[func][name]['orf'], classif[func][name]['desc'].strip(), sep='\t')
######################################################################
