# Supplementary material for: Assessing regulatory features of the current transcriptional network of Saccharomyces cerevisiae
Source: Sci Rep. 2020 Oct 20;10:17744. doi: 10.1038/s41598-020-74043-7 (PMC7575604; doi:10.1038/s41598-020-74043-7)
Supplement: Supplementary file 2 — Supplementary Information 2. [file 41598_2020_74043_MOESM2_ESM.zip › tfout20moreless.gnuplot]

set terminal pdf
set output ARG1

set xtics nomirror
set ytics nomirror
set xtics font ",9" rotate by 35 right
set ytics font ",9"
set yrange [0:*]
set xlabel "Transcription factor" offset 0,1
set ylabel "Out degree" offset 2.2,0

set style fill solid 1.00 border 0
set style data histogram

plot ARG2 using 2:xticlabels(1) notitle
