# Supplementary material for: Assessing regulatory features of the current transcriptional network of Saccharomyces cerevisiae
Source: Sci Rep. 2020 Oct 20;10:17744. doi: 10.1038/s41598-020-74043-7 (PMC7575604; doi:10.1038/s41598-020-74043-7)
Supplement: Supplementary file 4 — Supplementary Information 4. [file 41598_2020_74043_MOESM4_ESM.zip]

Archive with 2 entries (2 files):
- FunctionalAnalysis_yeast2019-BE_InDegree.ods
- FunctionalAnalysis_yeast2019-BE_OutDegree.ods
