# Supplementary material for: Assessing regulatory features of the current transcriptional network of Saccharomyces cerevisiae
Source: Sci Rep. 2020 Oct 20;10:17744. doi: 10.1038/s41598-020-74043-7 (PMC7575604; doi:10.1038/s41598-020-74043-7)
Supplement: Supplementary file 4 — Supplementary Information 4. [file 41598_2020_74043_MOESM4_ESM.zip › FunctionalAnalysis_yeast2019-BE_InDegree.ods]

## Sheet: indegree
All Genes	In-degree
COX6	7
HIS7	4
IPP1	4
RPL2B	6
QCR8	2
ABF1	1
LTV1	2
TRP3	2
PIK1	1
NOP12	3
RPL3	12
CDC24	4
ERV46	2
ACS1	7
SLA1	2
MRPL16	3
URA7	3
RPL4A	3
NGR1	1
BSD2	1
LDB16	1
MRPL32	1
YDL012C	1
FIN1	1
MSS116	2
RTN1	3
MNN10	1
GCN2	1
SSF2	2
YDR340W	1
ATO3	9
RPB7	1
NHX1	1
GTT3	7
SMX2	2
LPD1	3
EMP47	2
MLC1	1
RMD9	1
SPR3	3
NUP57	1
TYS1	2
NAS6	1
HUA1	4
YTA7	1
BGL2	2
PRM2	3
NEO1	1
MRPL8	1
KRE9	1
MNN11	1
ECM25	1
NTA1	1
RPA12	1
FIP1	2
MET5	10
AUR1	1
BYE1	1
LAC1	10
MAE1	10
MRP49	1
RIX7	8
CDC42	1
VPS33	1
SKY1	2
TAF9	1
PRC1	5
IDH1	9
ARP5	2
MLS1	10
PGA2	2
GIS2	2
MRPS18	2
KRE1	1
RSM19	1
STI1	6
TOM6	1
NOB1	1
GPN2	3
DSS4	1
RLF2	1
THP3	1
BET2	1
EFB1	7
NOP1	2
GCD6	3
FCY2	8
UTP25	3
BAS1	2
YMR310C	1
DBP2	7
BUD21	4
HOP1	3
CAR1	9
CTS1	10
AMN1	8
DSE1	9
SCW11	5
BUD9	8
DSE2	7
PRY3	11
PIR1	9
ASH1	4
SIC1	2
NIS1	5
EGT2	10
DSE4	4
DSE3	4
AIM44	2
ICS2	7
PST1	11
ICP55	2
YER152C	4
OXA1	5
GAT1	15
FRS2	10
KSS1	3
YHB1	17
CHS7	7
HSP150	6
TAH11	5
RPS4A	11
YJR146W	7
HMS2	8
BAT2	15
UTH1	16
RPS30A	5
MRPL4	8
WTM1	8
TIS11	7
FIT2	4
FIT3	4
FTR1	10
FET3	5
FTH1	3
PCS60	4
PRP5	2
AAD3	6
MRP10	2
PPH22	1
NOP6	2
CCC2	2
RMT2	1
UBC8	6
PRB1	15
SIT1	4
YER156C	1
AFT1	2
YGL088W	2
PRP43	1
PAC10	3
HGH1	1
MIC26	1
MPC3	9
ARN1	5
ARN2	2
YHR138C	4
NMD3	4
RRP14	1
APE1	11
MRS4	7
FRE6	3
YCT1	9
RPL22A	9
FRE1	7
CSR1	5
COX14	1
GCV2	6
CAT8	2
FET4	10
YMR320W	2
CYB5	2
PSD1	4
PRM1	4
YNR014W	4
FRE4	6
RPB11	1
ENB1	4
SFM1	1
ADE2	5
SMP3	1
COT1	3
FRE5	4
CTF19	6
VTC3	10
GUP2	7
APL5	1
ATH1	5
NHP6A	1
CLB2	12
FRE2	5
DDL1	2
ARG5	6
ARG1	14
GCD11	2
ARG3	9
HSP104	8
ARG8	5
NOC2	3
YOR302W	10
CPA1	5
CAR2	8
YDL176W	1
TVP23	4
PEX5	3
TIP20	4
OYE2	6
RHO4	2
ARG81	1
HIS4	7
GCV3	2
ADE1	5
PHO5	10
CEM1	3
MET6	13
TPN1	3
ADE5	7
ADE6	4
YCH1	7
CFD1	3
TRZ1	1
ADE16	4
SHM2	2
ORM2	6
PHO84	11
ADE17	5
ADE4	3
FLC2	2
BDH1	3
YBL029W	8
IST2	1
RFC5	1
YDR018C	1
GCV1	2
DAS2	1
YFT2	1
ADE8	2
GDA1	1
GLY1	15
IES5	4
SNZ3	1
SNO3	1
CDC20	4
RPL1B	8
STR3	9
PSD2	3
QCR9	6
ADE3	11
HIS5	6
GSH1	11
LHS1	4
OAC1	8
YKL177W	6
JEN1	6
MTD1	5
MNL2	1
FRS1	2
APC2	1
ADE13	3
AFG2	2
CAT2	3
ATP25	2
DPI35	1
HSC82	10
SPG5	1
YMR244W	1
IDP3	5
SRP1	3
YOL024W	3
YPL251W	1
VIK1	2
GRS2	3
BDH2	6
KIN3	4
HIS1	9
URA2	3
CIS1	6
ILV5	7
ATG33	3
GID8	10
CUP9	9
MET17	10
PHM6	5
PHO8	4
VTC4	2
SNA3	5
INO1	9
MET2	9
MET16	6
PDC6	7
TFC3	1
SSA1	8
ERP2	2
CYS3	9
DEP1	2
PSK1	1
LDS1	3
FUN30	3
MAK16	3
CDC19	11
CYC3	6
GDH3	5
NUP60	3
ECM15	3
RRN6	4
ACH1	8
NCL1	1
YBL028C	5
POL12	1
YBL036C	1
PRS4	2
BOI1	2
YBL086C	2
BNA4	3
NTH2	2
YBR012C	2
MNN2	1
YBR016W	3
CHS2	4
ATP3	4
REB1	4
YBR051W	2
MUM2	4
NRG2	6
ALG14	4
UBC4	4
TEC1	7
NHP6B	1
YBR090C	2
TIM12	1
YBR113W	1
RAD16	6
YBR144C	2
ADH5	5
RTC2	2
TAF5	1
TDP1	1
YBR224W	2
YBR225W	3
ARO4	3
RIB5	3
APE3	1
YBR287W	1
GRX1	3
YCL042W	5
PDI1	6
ADP1	1
PGK1	11
YCR018C-A	5
ABP1	4
MSH3	2
CDC39	3
OCA4	2
RDS1	3
RMD1	3
PTC1	1
RPT2	3
OSH2	1
RPN4	4
YDL023C	3
LHP1	2
SLC1	2
USO1	3
RAD59	5
AHK1	1
BRE1	2
RPS16B	7
SRP14	2
RPN6	2
QRI7	3
TRM3	1
ATG20	1
YFH1	1
EXP1	3
STE7	2
GLT1	7
DLD2	3
GGC1	7
PRR2	7
GDH2	10
HBT1	7
WHI4	1
YDL242W	1
NTH1	3
SOK1	1
TRP1	1
SES1	2
NRG1	10
BAP3	10
HEM12	5
CDC34	5
MAK21	2
YDR061W	2
IPT1	9
SNF11	5
MRX14	1
YDR149C	1
NUM1	2
SSY1	2
STB3	4
SEC7	1
RVB1	2
HST4	3
NUP42	1
VHS1	6
MET32	5
CHL4	3
YAP6	7
SWM1	4
CIA1	1
YDR278C	3
RNH202	4
MHR1	2
SUR2	5
GIC2	13
SUM1	3
YDR338C	2
KEI1	2
YPR1	3
XRS2	1
RPP2B	5
YDR396W	1
NCB2	1
PDR15	3
THI74	5
APT2	7
UTP6	3
CWC21	1
SAM2	6
LPP1	2
SMT3	7
EMI1	3
GRX2	3
APA2	2
CAB1	2
IRC22	1
NPP2	2
RIP1	4
YEL025C	2
YEL043W	3
IES6	6
YEL045C	8
RMD6	6
YEL073C	6
YEL074W	1
MNN1	6
AFG3	5
SPC25	2
GPA2	2
SAH1	3
ERG28	8
HOM3	4
PIC2	9
HMF1	2
PET117	2
FCY22	2
GPP2	8
THO1	2
VHR2	8
ICL1	8
TDA2	1
VTC1	3
RPS24A	7
YER079W	8
PUP3	4
RAD51	6
PRS2	1
UBC6	2
GLE2	1
FLO8	3
SWI4	6
LSM4	1
BOI2	1
SPR6	1
YCK3	1
RSP5	2
ECM32	3
BMH1	5
YER188W	2
DEG1	1
VTC2	3
SEC4	2
BUD27	5
EPL1	3
HAC1	7
YFL032W	1
AQY3	1
GCN20	2
YFR018C	3
FAB1	2
PTR3	3
MET10	6
QCR6	8
RSC8	2
IRC5	3
SAP155	2
YMR31	1
YFR054C	2
ERG26	6
HEM2	1
OLE1	14
SDS23	4
LIF1	1
SNF4	3
MET13	7
SCS3	6
SOH1	2
SEC27	1
HUL5	1
COX4	4
SPT16	1
SIP2	3
RTG2	2
EAT1	1
IMO32	2
GSC2	11
SCM4	2
ERG25	8
YGR079W	4
CLB6	6
CLD1	6
DAM1	2
SPT6	1
MEP1	6
YGR127W	1
YGR130C	3
NAT2	1
CYS4	5
RTS3	16
MSM1	1
ELP2	1
YGR201C	1
HSV2	2
BNS1	4
PHO81	7
PFK1	4
PUP2	4
ENO1	11
SCW4	10
PXR1	9
RPL14B	11
OSH7	2
QCR10	5
MAS2	2
ERC1	4
YHR033W	10
SRB2	1
NCP1	2
KSP1	3
SAM35	2
GAR1	2
YNG2	1
SFB3	2
TRA1	1
SBE22	1
YHR112C	1
APE4	2
ECM14	1
WSS1	1
SPL2	11
THP2	1
MNL1	3
SCH9	2
VID28	1
YKE4	1
EMC5	1
ULP2	2
YIL032C	2
SER33	2
AIM19	2
AVT7	1
PFK26	3
NUP159	1
PRM5	8
RHO3	5
RPI1	15
STH1	2
RRT14	1
PAN6	2
PAN1	4
MET28	8
YAP5	7
LYS1	5
NRE1	2
PRE3	4
PEP8	1
TIM54	1
LOG1	1
BNA3	6
NUP82	3
SRS2	2
LSB6	7
UTP10	2
ASF1	3
NCA3	11
YJL118W	2
YJL119C	2
LCB3	5
RPS21B	6
TIM17	1
DAS1	2
FBP26	1
CIS3	15
ERG20	3
SET2	2
MNN5	2
SWE1	3
CBP1	1
PEX2	8
AVT1	3
TDH2	6
MET3	6
APS2	1
PTK2	2
CBF1	2
RPL43B	7
RSM7	4
YJR114W	1
YJR120W	3
IBA57	5
RPS5	7
IML1	3
HOM6	4
DAL5	5
MET14	7
PUT3	4
ATP7	6
MPE1	1
FBA1	8
HAP4	11
KTI12	3
CTK1	2
TGL1	2
EBP2	1
DPH2	1
ACP1	2
PTK1	4
MNN4	4
VPS1	1
FOX2	7
TOF2	1
DYN1	3
TRM2	3
RPS21A	7
BET3	1
MET1	1
YKR073C	1
AIM29	4
UBP11	2
SIR1	6
DNM1	3
DRS1	2
COX17	2
PSR1	3
SOF1	3
YLL020C	1
YLL056C	4
YLR001C	1
RAD5	3
RSC58	1
EMP46	1
GAL2	3
GEP5	1
SUL2	6
YLR108C	9
AHP1	9
SLS1	2
YLR140W	2
RRN5	2
PUT1	8
YLR149C	3
STM1	3
ASP3-1	2
YLR156W	1
ASP3-2	1
YLR157C-A	1
YLR157C-B	1
ASP3-3	2
ASP3-4	1
MAS1	3
YLR173W	1
IDP2	5
IFH1	2
EST1	2
RCK2	1
YEF3	4
HAP1	4
GSY2	5
PDR8	5
BOP2	5
YLR280C	4
RSO55	4
YLR283W	3
ECM38	5
EXG1	13
HRI1	3
YLR302C	4
ACO1	9
LUG1	2
IKI3	1
UTP21	1
VIP1	1
YPT7	1
PSP2	2
YML018C	2
OST6	1
VAN1	2
YML119W	2
CDC5	6
MVP1	1
MSN2	10
CCS1	3
ADH3	4
PKR1	2
RRB1	3
JLP2	1
RIM11	1
YMR194C-A	5
ICY1	18
YMR196W	4
VTI1	2
CIK1	2
DML1	1
GUA1	1
YMR253C	1
YMR254C	2
YMR290W-A	2
TDA1	5
ATM1	1
YME2	1
PSE1	2
NIP1	1
DOM34	4
HRB1	2
NCE103	11
MTQ1	4
YDJ1	3
RNH201	1
TPM1	1
EOS1	1
APP1	1
YNL095C	3
RPS7B	6
RIA1	1
MDG1	2
YNL174W	2
NOP13	2
RPS3	9
PPN2	3
ADE12	5
POP1	3
URE2	2
ELA1	2
CSL4	3
BNI4	1
SIP3	2
DSL1	2
ATX1	3
CAF120	5
POP3	2
WSC2	9
AAD14	2
THI12	1
CIT1	12
PHO91	2
HUB1	1
ABZ1	1
BRE5	1
POP2	1
PLB3	9
HTZ1	3
SMC5	1
SPE2	3
MET22	3
PKH2	2
MDY2	4
PFK27	5
AAD15	3
RRP6	1
ALG6	2
CRS5	3
HIR2	4
CKB2	2
VHS3	3
YNG1	4
CYT1	9
TCB1	3
YVC1	5
NUP1	2
KTR1	1
ARP8	1
ATG40	1
PDR5	11
YRR1	4
DDP1	3
SEY1	3
MGM1	3
STE4	2
WTM2	2
KIN4	2
RPT4	2
GCD1	2
VPH1	1
FSF1	5
MPD1	2
YOR289W	3
YOR292C	2
MBF1	4
BUD7	2
YOR300W	1
RAX1	3
YOR314W	2
FAA1	15
PMT3	1
PDR10	6
TYE7	17
YOR365C	2
YOR366W	2
SCP1	2
ATF1	5
AMF1	6
HAT1	1
LGE1	3
LCL1	3
HTC1	3
YPL068C	3
SEC62	1
EEB1	4
DAP1	5
OYE3	7
TRE1	1
RTT10	3
NAB3	2
HRR25	1
PGC1	1
FLC1	8
RVB2	2
ENV7	1
RPL36B	4
ATG41	11
BBP1	3
SAM3	8
RPA135	5
NTO1	1
GLN1	11
YPR064W	4
NOT5	2
MRL1	2
TEF1	1
ASA1	1
SUA7	1
RPL11A	3
PRE2	3
CUR1	3
KRE6	5
NUT2	3
OPT2	5
YPR195C	3
YPR196W	2
YAP1	6
MET30	7
DAL7	7
FLO9	5
YDL038C	2
PRM7	3
CLB3	3
DOS2	2
UPC2	3
YGL108C	1
MND1	2
YGR182C	2
MUP3	7
PCL5	10
RPL42B	4
SKN7	2
YVH1	1
DAL1	6
RPL14A	5
CWP2	10
CUE1	1
FPR1	3
ERG24	1
DIS3	2
YOL035C	1
BRX1	2
SWI5	7
MOB1	4
FKH2	2
VMA6	4
MTW1	1
PRX1	4
RPS8A	6
RPL32	5
YBL096C	1
BRN1	1
YBR053C	6
TIP1	17
HSP26	12
TEF2	8
TPS1	5
ATG42	2
RPB5	2
MTC4	2
BUD3	3
GLK1	6
VAC17	2
CIT2	11
ELO2	1
CSM1	4
GPD1	11
BSC1	12
RPS29B	5
TMA17	4
RPL35B	3
RPL41A	4
NHP2	2
MRH1	4
YDR042C	6
HSP78	8
UTP4	1
HPT1	5
RPL12B	6
RPS17B	4
RPL27B	10
TRS31	2
SNF1	2
RPL37B	7
HSP31	6
URA3	6
FRD1	1
RPL12A	6
DLD3	7
SER3	4
RPL23B	5
RPS26B	11
TMT1	4
IGD1	16
HIS2	3
DUG1	2
ALK1	3
MMS2	1
YGK1	4
RPL28	9
YGL117W	5
RPS2	7
RPL9A	6
ARO2	4
AIM14	1
COG1	1
ZRT1	12
RPL26B	4
CLB1	10
ECL1	8
GTO1	3
TRX2	8
WSC4	10
RPL8A	7
SOD2	6
RPS27B	5
RTC3	8
YCK1	4
CRP1	1
SPC97	1
CRG1	1
RPS24B	4
RPL16A	7
OM45	6
AIM20	2
YIR016W	3
IKS1	1
NET1	3
RPA34	15
RPL17B	6
RPL39	4
RPS22A	6
RPS14B	5
BNA1	5
BUD4	4
MRT4	7
UGP1	7
SFK1	7
RPS27A	5
RPL40B	4
UBI4	7
RPL8B	5
CMS1	2
RPL15A	6
SMF3	6
PDC1	10
BMT6	2
ARP6	1
ACE2	3
TFS1	4
RPL37A	5
MMR1	2
NCW2	5
HMX1	4
PNP1	1
CLB4	2
RPS28B	6
DCS1	2
YCS4	2
RPS25B	5
RPL26A	5
YLR345W	2
ELO3	3
BDF1	3
RPL31B	6
MAG2	1
RPS1A	6
RPL6B	5
FPR4	3
RPS17A	4
RPS18B	5
SRC1	2
SML1	1
RPS1B	6
RPL6A	5
TSL1	8
YML100W-A	1
NDI1	7
AIM34	1
PLB2	7
SPC24	1
SSO2	2
RPL36A	9
GAS3	1
RPS10B	6
RPL20A	5
MLO1	1
ABZ2	1
HAS1	4
YMR315W	5
PBI2	7
BOP3	2
YNL043C	1
YIP3	3
YNL058C	2
SUN4	10
RPL9B	8
YNL134C	7
YGP1	12
RPL42A	4
YNL208W	7
SUI1	1
RPS19B	4
NRM1	5
NOG2	4
ZEO1	12
SHR5	4
RPL18A	6
RPS19A	9
SMF1	2
MDH2	13
RPL25	7
SGO1	1
UFE1	3
RKI1	7
RPS7A	6
RPS28A	3
SLK19	1
MKK1	1
RPL33B	7
DFR1	4
SRL1	12
TPO4	12
RPS10A	4
MCH5	7
NOP58	2
RPL20B	3
SPS4	14
RPA43	3
PYK2	6
PUT4	14
RPS12	7
NDD1	4
LSP1	4
SWI1	16
GCR1	2
RPL21B	5
RPS9A	9
SSU1	4
PEX25	5
HOS3	3
RPL5	6
FRK1	4
PEP4	1
KIP2	3
SAR1	1
RPL1A	4
HSP82	7
SAM4	4
HAL1	4
VMA13	6
RPS23B	3
TDA6	5
AQY1	3
FRT2	4
RBG1	1
HHF1	2
HHT1	3
RRP7	2
KRR1	2
SYO1	3
RPL13A	6
TRM8	1
FCF1	3
TPA1	2
RPN11	3
TIM21	3
YGR117C	4
NSR1	5
COQ6	2
SBP1	5
MIP6	2
MYO1	3
SMF2	2
YHR125W	1
BMT5	3
GYP6	2
MTR4	1
MOG1	3
CAP1	6
SBA1	2
SED5	1
BUD20	5
RAX2	3
TOS4	2
BUR2	1
LCB5	1
SPO77	1
DIF1	6
AMD1	2
SUR7	10
RPL13B	6
RTP1	4
PUB1	4
YNL046W	1
COG5	2
KRE33	3
PCL1	10
KRI1	1
TSR4	2
TRM11	4
CDC33	2
HST3	4
WHI2	2
ETT1	3
CDC21	3
BFR1	2
YOR200W	1
YTM1	2
MOD5	2
RRS1	1
PRT1	1
PRE10	1
SPO19	3
IQG1	2
SUT2	3
MEL1	2
GAL10	6
GAL1	10
GAL3	5
GAL80	1
GCY1	5
SWD1	1
YCL065W	3
YIH1	1
HMRA1	2
MZM1	2
YIP1	2
YIL174W	1
COS3	4
MLF3	1
COS1	5
YNL337W	5
PAU6	6
PMA2	6
HIS3	3
RPL19B	5
QDR3	2
RPS11B	6
LYS2	2
SWF1	1
YDR341C	2
CAN1	4
MOT2	2
PTC2	4
TRP2	1
YBP2	1
ARG4	7
DED81	1
YAP1801	4
BAT1	4
SIP4	4
CPA2	5
ARG7	1
GPD2	5
ORT1	3
MCT1	2
KRE5	1
GEM1	1
YAR047C	2
FLO1	5
ECM13	7
YBL044W	4
COR1	5
ILS1	1
SFT2	1
RTG3	1
ZTA1	3
FMP23	2
YRO2	7
BAP2	10
YBR085C-A	6
YMC2	2
CYC8	1
MUD1	1
TOS1	4
YSY6	3
YBR197C	2
PYC2	1
SPO23	3
TRS20	1
POP4	2
ATG22	2
YCL049C	1
YCR023C	1
THR4	1
RSA4	2
GPM2	4
RTK1	3
MCH1	1
IDP1	2
COX9	2
MSH5	1
UGA3	3
LYS20	13
YDL183C	4
YDL196W	2
ASF2	1
YDR010C	3
SNQ2	9
LYS14	4
YDR034W-B	3
ARO3	2
RAD55	2
YDR112W	1
TRM1	1
ECM18	1
ARO1	4
CSN9	7
AHA1	7
PRP28	1
TRP4	4
VPS60	1
GNP1	7
RBA50	3
GLC3	5
VMA8	1
CIN8	2
NPR2	4
HVG1	1
YER039C-A	1
GLN3	1
ALD5	10
YER085C	1
ILV1	1
TOG1	4
PUG1	4
CAF16	2
IRC7	3
LEU1	6
YGL024W	1
TRP5	1
PKP2	2
YGL118C	2
GPG1	3
MRF1	2
ATG1	4
ARO8	2
VID30	2
EMC4	1
MTO1	2
YGR050C	3
YGR067C	7
VAS1	1
ASK10	2
ASN2	3
TFG1	1
TDH3	10
FOL2	1
RIM101	4
YHR020W	3
YHR022C	2
THR1	2
YHI9	4
TRM5	3
LSM12	1
CIA2	2
MPC2	2
SOL3	2
GPP1	5
VHR1	5
YIL067C	2
NIT1	3
YIL165C	2
RPC17	1
ARG2	1
PSF2	1
EXO70	2
YJL086C	1
TRL1	1
ACO2	3
OPT1	8
ILV3	6
YJR026W	1
YJR028W	1
VPS55	4
SOD1	7
ADO1	5
YMR1	6
PXP2	1
NNF1	1
MCD4	4
COY1	4
LOS1	1
ADD66	1
PCK1	10
ORC3	2
SPO75	4
ISA1	2
YBT1	2
AAT2	3
FRE8	4
RPS0B	7
MLO50	4
YLR152C	2
TMA10	9
TAL1	3
YLR358C	1
LEU3	2
WAR1	1
YML108W	1
ATR1	7
STB4	1
RIM9	1
AEP1	1
KAR5	3
SNO1	1
SNZ1	2
HFD1	2
YMR135W-A	4
GAT2	10
PSO2	2
CIN4	1
MRPS17	2
GAD1	2
HOR7	15
DSS1	1
HSH155	1
MRP7	1
AQR1	11
MET4	3
LEU4	3
NAF1	3
ESBP6	4
NRK1	2
CPT1	4
AAH1	6
NPR1	1
MRPL19	1
LAP3	4
NAR1	1
ORC5	1
STB1	2
SKP2	1
LYS9	3
BSC5	3
GPM3	1
YOL057W	2
MCH4	8
RGS2	8
LEU9	2
INP53	2
TFC7	2
YOR111W	1
MRM1	1
YOR203W	2
DED1	4
ODC2	2
ISW2	1
MRS2	1
TEA1	2
ALD6	12
NOG1	1
ISU1	10
GIP3	7
YAH1	1
YPL264C	1
KAR9	1
TIP41	7
YMC1	1
RPC40	1
DBF20	2
ASN1	6
ATG13	1
FLO11	16
DRS2	2
YAL064W	5
YAR064W	3
RIB1	3
PDX3	2
YSW1	2
TYR1	3
SSE2	7
ABD1	1
ILV6	3
VAM6	1
LYS21	1
FMP45	4
SED1	25
TFB5	1
VPS41	1
ARP10	2
HOM2	5
AMD2	2
CTS2	3
ARO10	5
SNX41	1
RIB3	1
YAT2	1
PHM8	8
RGI1	4
GYP8	4
AGA2	5
TOS8	11
SDT1	1
SAP4	2
ERV1	1
VHT1	2
CTT1	9
YGR125W	2
PDX1	1
SNG1	5
YPP1	3
MGA1	12
YOR1	4
STP2	1
YSC84	1
AAP1	2
NVJ1	1
RGI2	11
YIL082W-A	1
YIL092W	1
LYS12	2
YIL152W	1
VTH1	2
IST3	3
PIR5	4
MHO1	3
RAD26	1
STR2	1
MNS1	1
YJR154W	2
YKL023W	1
YKL033W-A	2
MIF2	1
AAT1	1
APN1	1
PIR3	6
SRY1	1
ECM9	1
GLG1	1
PRP19	1
YLL058W	3
IZH3	7
ZRT2	5
UPS1	2
RPM2	8
SPO20	14
SOV1	1
SPG4	7
DDR48	10
URA10	3
PDR16	6
SOL1	3
BIO5	2
BIO4	2
BIO3	3
DDR2	13
SPO21	1
IRC23	1
DIA2	1
CRC1	9
DCS2	4
GSP2	1
YOR186W	3
MUM3	4
SRL4	1
PNG1	1
POS5	1
FEX2	1
AGC1	1
ATS1	1
YAT1	8
GAL7	2
GPR1	1
RSM10	15
PEX7	1
RPN9	2
TLG1	2
SPG3	1
YFL064C	4
PRE4	2
SHE10	1
VAM7	1
MPS2	1
SSC1	4
VPS24	1
YLR462W	4
YML133C	5
EMW1	1
KEX2	1
RHO5	7
INP52	2
HST1	1
MDM38	2
COX5B	3
VTH2	1
SHH3	2
YNL115C	1
SYN8	1
ECM11	3
YDR476C	2
PMU1	2
PAU17	1
PDR18	3
MDL2	1
MSB4	2
NCR1	1
RRI1	1
CNN1	1
ROT2	2
YDL180W	2
ILV2	5
SER1	3
LEU2	7
YAR009C	3
PGI1	4
SUB2	2
TPI1	2
RPS13	7
YDR210C-C	1
UBP9	3
ERG4	6
MRM2	3
YGR038C-A	1
MRP13	2
RPS0A	8
GPM1	9
SPS19	3
ADH1	6
YPR158W-B	3
ENO2	6
UGA2	3
DUR1	2
UGA4	6
UGA1	6
GAP1	8
GDH1	6
SNR190	1
YAR053W	3
HCM1	4
ADH7	5
UBX3	2
ENA1	12
ILT1	1
ATC1	2
SPS2	5
YEL008W	2
GCN4	4
BRP1	1
PMA1	7
RBG2	2
RPS20	6
DUR3	6
DAL4	5
DAL2	4
DCG1	2
DAL3	3
MGA2	3
YJL022W	1
CPS1	1
SRP40	5
PTR2	19
VBA1	2
MRPL24	4
MEP2	6
YNL143C	3
YNR068C	1
YOL160W	1
RAS1	4
YOR102W	1
SFG1	21
DIP5	9
YPR039W	2
KAR2	3
LDB17	2
ULI1	2
ERJ5	4
KEG1	1
TAD2	1
SIL1	2
EUG1	1
CYC7	3
CYC1	11
ROX1	12
ERG11	11
ERG3	8
REG2	3
YPC1	4
YDL124W	4
DLD1	6
HXT7	10
IZH1	6
STL1	8
HYP2	5
YER053C-A	2
COX15	1
YGR266W	1
HXT5	12
ERG9	2
UBX6	9
ANB1	7
COX12	3
ACS2	2
CYB2	4
HMG1	5
ERG5	8
MOT3	10
ERG29	1
NDE1	10
ERG2	6
COX5A	4
YTP1	2
ARE2	3
COQ2	2
MVD1	3
CIR2	2
CTR1	3
SUE1	8
YEH1	3
RCF2	5
PLN1	2
ERG13	3
ERG8	2
ATP1	3
HMRA2	4
YDR210W	2
COX13	3
COX16	1
ATP2	6
YJR149W	1
SDC25	1
SEC72	1
YLR294C	3
ATP14	3
COX8	2
YLR463C	4
YRF1-5	6
IOC4	1
COX7	2
YNL338W	4
YRF1-6	9
YOR248W	4
TYW1	2
RKM1	3
ATP15	2
ATP20	2
QCR2	5
HEM1	5
GPX2	6
BNA2	5
KGD2	1
QCR7	1
PET9	6
POP7	2
ATP16	3
ATP5	1
ATP17	2
GRX4	2
SDH1	1
YLL065W	1
YLR296W	2
POR1	4
ATP19	2
ARO7	2
STE2	6
MIR1	2
MSC3	1
YKU70	1
SPC34	1
TUB1	1
HEK2	4
HOP2	1
THI73	4
YNL013C	1
BDS1	3
GYP1	3
RTS2	2
CUP1-1	4
CUP1-2	6
SSA4	8
SSA3	5
FES1	6
HSP42	7
HSP12	19
MDJ1	9
BTN2	7
CPR6	1
HSP60	2
SIS1	5
HCH1	2
HSP10	2
SSE1	1
SCT1	2
RFS1	1
TKL2	7
APA1	1
HSP30	7
PAA1	1
YDR154C	3
CPR1	6
YDR170W-A	1
BSC2	1
PIB1	1
JIP4	2
EDC2	3
ARB1	2
RPS8B	3
YGL036W	2
PNC1	4
VPS62	1
CHO2	7
SKI6	2
YGR210C	1
ZPR1	3
RIE1	4
FSH1	4
GRE3	3
JEM1	1
SMC3	2
ROQ1	2
STE24	1
UFD4	3
SSH4	1
YKR041W	1
POM33	3
SSA2	4
EMA19	1
PER33	2
YLR217W	2
GSP1	1
ERO1	3
MMT1	5
LST8	3
APJ1	5
IRA2	6
ATG19	5
SGT2	3
BUB3	1
THI72	3
HRK1	1
AEP3	1
SVL3	1
PRP46	4
MRX4	2
YAR1	3
PIN3	2
OLA1	2
SPI1	9
GPH1	4
FAS1	7
ACC1	5
FAS2	8
CDS1	2
EHT1	2
PGS1	2
BPH1	3
GIT1	8
RPL31A	8
INO2	2
EKI1	2
MSS4	3
HXT3	7
YHP1	8
ITR1	5
UTR2	9
HAT2	3
CHO1	2
PYC1	9
MON1	4
MSB2	7
ERG1	2
PCT1	1
RAD2	4
BIO2	3
MRP4	2
OPI1	2
ECM29	1
GUT1	4
HTD2	2
HXT1	7
EPT1	3
ARO9	14
IMD2	5
FAA3	4
TIR3	5
PDR11	7
POG1	5
SUC2	8
PRY1	9
OPI3	3
URA8	3
XPT1	1
MMO1	6
CWP1	15
CKI1	2
UPS2	4
SEC61	3
ERG6	4
PLB1	8
ANY1	1
FAR8	2
RSF1	3
FAA4	6
SAP30	1
SNO4	2
ZWF1	9
RPP2A	3
NDJ1	5
INO4	2
ZPS1	2
AUS1	5
HMS1	13
SKS1	10
MF(ALPHA)1	3
YPR063C	5
RGC1	3
ADR1	6
ADY2	7
CLN3	11
FMP40	5
HXT13	5
HXT2	12
PAU3	5
PDH1	3
SKN1	2
SRO77	3
STP4	10
THI3	3
YDR124W	2
GPC1	3
CIP1	5
AQY2	6
CSI2	5
FBP1	7
GUT2	3
KAP95	2
HNM1	3
SIT4	2
RXT3	2
HNT1	3
SAC6	2
BFR2	1
ANP1	1
YER137C	3
YFL063W	2
COG7	1
MIG1	3
SUT1	5
FMP48	11
SYG1	5
YIL055C	6
RSM25	1
SGA1	12
TDH1	7
RPB4	1
THI7	4
TRM12	3
YMR084W	3
PSH1	1
HEM15	1
MSC6	3
MOT1	5
ATG12	1
SNT1	1
ARF2	1
AAD4	3
MTH1	4
DPP1	2
ZIP1	3
BCS1	1
ARH1	1
SHE9	2
FPR2	1
ESP1	2
CRH1	11
SPO13	3
COX23	1
RTT107	2
LAM1	2
REC104	3
NOT3	1
HXT12	4
YIR042C	4
SFH5	2
TCD2	1
NFU1	4
DHR2	2
FLO10	2
NNT1	1
RNT1	2
RIT1	1
FOL1	3
RFA2	3
HOL1	1
IFM1	1
YOL107W	1
RRI2	5
HXT11	8
CMR2	3
IAH1	1
HNT3	3
YTH1	3
PIS1	3
MLH2	1
CTR2	2
CTR3	3
PHO89	8
YIL102C	3
REE1	3
YLR035C-A	4
FRE7	4
CDC6	8
POL1	2
CLB5	3
CDC45	1
RNR1	7
SVS1	6
RFA1	1
HTB2	5
HTA2	4
YBR071W	2
KAR4	5
MCD1	2
PSA1	7
DUN1	1
HO	8
DIN7	1
PLM2	4
RNR4	12
TOS2	6
YRF1-3	4
SKG6	4
YHR219W	2
YJL045W	8
ATG36	1
ELO1	9
YJR011C	3
RAD27	3
LCL2	2
YLR297W	6
FKS1	9
VPS71	2
CUE4	4
SPT21	2
CLN1	10
SCJ1	1
HHT2	5
MGS1	1
RCL1	1
ESC8	1
ENV9	6
HST2	3
RRD2	1
CIN2	2
ACM1	2
PLC1	1
YRF1-7	5
YPR174C	2
DPB2	2
STE3	3
FUN26	4
PMT2	1
ROX3	2
CSG2	2
FAT1	1
[truncated: 1,913 more rows]

## Sheet: ChiSquareTest
	Interval [1,25] - True Values
		1	2	3	4	5	6	7	8	9	10	11	12	13	14	15	16	17	18	19	20	21	22	23	24	25	Sum
	Carbohydrate and energy metabolism	153	89	67	48	22	27	19	20	8	14	11	6	1			1	1									487
	Nitrogen metabolism	10	6	6	3	5	6		2	1	1				1	1				1							43
	Amino acid metabolism	47	35	26	9	12	11	11	4	9	6	2		2	2	2											178
	Nucleotide metabolism	7	3	8	2	13	6	3	1	1		1	1														46
	Cell wall biogenesis and remodeling	110	56	32	28	8	7	4	2	5	9	4	4	1		2	2									1	275
	Lipid metabolism	74	42	24	15	15	8	9	9	3	1	1			1	1											203
	Metal ion homeostasis	31	22	13	13	10	8	4			3		1														105
	Phosphate/Sulphate metabolism		4		1	2	1	1	1	1	1	1															13
	Stress response	28	27	23	9	9	13	12	9	5	4	1	3	1		2		1		1							148
	Multidrug resistance	6	11	5	8	4	4	3		1		2	1														45
	Ribosome constituents and translation	213	109	75	50	35	29	19	8	6	2	3	1			1											551
	Intracellular traficking and protein targeting	68	26	16	8	7	4	2	1		2							1									135
	Protein degradation	29	8	9	1	4		3		2		1				1											58
	Cell cycle	123	85	48	29	11	7	10	7	1	5	2	2	3	2		1		1			1					338
	DNA metabolism	79	30	15	14	11	5		1	1	2	1					1										160
	RNA metabolism	34	13	9	2	5	2	2	1	1						1											70
	Vitamin metabolism	2				2		1																			5
	Unknown function	505	256	129	74	43	17	12	6	3	4	2		1													1052
	Sum →	1519	822	505	314	218	155	115	72	48	54	32	19	9	6	11	5	3	1	2	0	1	0	0	0	1	3912
	Interval [1,25] - Expected Values
		1	2	3	4	5	6	7	8	9	10	11	12	13	14	15	16	17	18	19	20	21	22	23	24	25
	Carbohydrate and energy metabolism	189.1	102.3	62.9	39.1	27.1	19.3	14.3	9.0	6.0	6.7	4.0	2.4	1.1	0.7	1.4	0.6	0.4	0.1	0.2	0.0	0.1	0.0	0.0	0.0	0.1	487
	Nitrogen metabolism	16.7	9.0	5.6	3.5	2.4	1.7	1.3	0.8	0.5	0.6	0.4	0.2	0.1	0.1	0.1	0.1	0.0	0.0	0.0	0.0	0.0	0.0	0.0	0.0	0.0	43
	Amino acid metabolism	69.1	37.4	23.0	14.3	9.9	7.1	5.2	3.3	2.2	2.5	1.5	0.9	0.4	0.3	0.5	0.2	0.1	0.0	0.1	0.0	0.0	0.0	0.0	0.0	0.0	178
	Nucleotide metabolism	17.9	9.7	5.9	3.7	2.6	1.8	1.4	0.8	0.6	0.6	0.4	0.2	0.1	0.1	0.1	0.1	0.0	0.0	0.0	0.0	0.0	0.0	0.0	0.0	0.0	46
	Cell wall biogenesis and remodeling	106.8	57.8	35.5	22.1	15.3	10.9	8.1	5.1	3.4	3.8	2.2	1.3	0.6	0.4	0.8	0.4	0.2	0.1	0.1	0.0	0.1	0.0	0.0	0.0	0.1	275
	Lipid metabolism	78.8	42.7	26.2	16.3	11.3	8.0	6.0	3.7	2.5	2.8	1.7	1.0	0.5	0.3	0.6	0.3	0.2	0.1	0.1	0.0	0.1	0.0	0.0	0.0	0.1	203
	Metal ion homeostasis	40.8	22.1	13.6	8.4	5.9	4.2	3.1	1.9	1.3	1.4	0.9	0.5	0.2	0.2	0.3	0.1	0.1	0.0	0.1	0.0	0.0	0.0	0.0	0.0	0.0	105
	Phosphate/Sulphate metabolism	5.0	2.7	1.7	1.0	0.7	0.5	0.4	0.2	0.2	0.2	0.1	0.1	0.0	0.0	0.0	0.0	0.0	0.0	0.0	0.0	0.0	0.0	0.0	0.0	0.0	13
	Stress response	57.5	31.1	19.1	11.9	8.2	5.9	4.4	2.7	1.8	2.0	1.2	0.7	0.3	0.2	0.4	0.2	0.1	0.0	0.1	0.0	0.0	0.0	0.0	0.0	0.0	148
	Multidrug resistance	17.5	9.5	5.8	3.6	2.5	1.8	1.3	0.8	0.6	0.6	0.4	0.2	0.1	0.1	0.1	0.1	0.0	0.0	0.0	0.0	0.0	0.0	0.0	0.0	0.0	45
	Ribosome constituents and translation	213.9	115.8	71.1	44.2	30.7	21.8	16.2	10.1	6.8	7.6	4.5	2.7	1.3	0.8	1.5	0.7	0.4	0.1	0.3	0.0	0.1	0.0	0.0	0.0	0.1	551
	Intracellular traficking and protein targeting	52.4	28.4	17.4	10.8	7.5	5.3	4.0	2.5	1.7	1.9	1.1	0.7	0.3	0.2	0.4	0.2	0.1	0.0	0.1	0.0	0.0	0.0	0.0	0.0	0.0	135
	Protein degradation	22.5	12.2	7.5	4.7	3.2	2.3	1.7	1.1	0.7	0.8	0.5	0.3	0.1	0.1	0.2	0.1	0.0	0.0	0.0	0.0	0.0	0.0	0.0	0.0	0.0	58
	Cell cycle	131.2	71.0	43.6	27.1	18.8	13.4	9.9	6.2	4.1	4.7	2.8	1.6	0.8	0.5	1.0	0.4	0.3	0.1	0.2	0.0	0.1	0.0	0.0	0.0	0.1	338
	DNA metabolism	62.1	33.6	20.7	12.8	8.9	6.3	4.7	2.9	2.0	2.2	1.3	0.8	0.4	0.2	0.4	0.2	0.1	0.0	0.1	0.0	0.0	0.0	0.0	0.0	0.0	160
	RNA metabolism	27.2	14.7	9.0	5.6	3.9	2.8	2.1	1.3	0.9	1.0	0.6	0.3	0.2	0.1	0.2	0.1	0.1	0.0	0.0	0.0	0.0	0.0	0.0	0.0	0.0	70
	Vitamin metabolism	1.9	1.1	0.6	0.4	0.3	0.2	0.1	0.1	0.1	0.1	0.0	0.0	0.0	0.0	0.0	0.0	0.0	0.0	0.0	0.0	0.0	0.0	0.0	0.0	0.0	5
	Unknown function	408.5	221.0	135.8	84.4	58.6	41.7	30.9	19.4	12.9	14.5	8.6	5.1	2.4	1.6	3.0	1.3	0.8	0.3	0.5	0.0	0.3	0.0	0.0	0.0	0.3	1052
		1519	822	505	314	218	155	115	72	48	54	32	19	9	6	11	5	3	1	2	0	1	0	0	0	1	3912
	Interval [1,25] - Squared differences
		1	2	3	4	5	6	7	8	9	10	11	12	13	14	15	16	17	18	19	20	21	22	23	24	25
	Carbohydrate and energy metabolism	6.9	1.7	0.3	2.0	1.0	3.1	1.5	13.6	0.7	7.9	12.4	5.6	0.0	0.7	1.4	0.2	1.1	0.1	0.2	0.0	0.1	0.0	0.0	0.0	0.1
	Nitrogen metabolism	2.7	1.0	0.0	0.1	2.8	10.8	1.3	1.8	0.4	0.3	0.4	0.2	0.1	13.2	6.4	0.1	0.0	0.0	43.5	0.0	0.0	0.0	0.0	0.0	0.0
	Amino acid metabolism	7.1	0.2	0.4	2.0	0.4	2.2	6.4	0.2	21.3	5.1	0.2	0.9	6.2	10.9	4.5	0.2	0.1	0.0	0.1	0.0	0.0	0.0	0.0	0.0	0.0
	Nucleotide metabolism	6.6	4.6	0.7	0.8	42.5	9.6	2.0	0.0	0.3	0.6	1.0	2.7	0.1	0.1	0.1	0.1	0.0	0.0	0.0	0.0	0.0	0.0	0.0	0.0	0.0
	Cell wall biogenesis and remodeling	0.1	0.1	0.3	1.6	3.5	1.4	2.1	1.9	0.8	7.1	1.4	5.3	0.2	0.4	1.9	7.7	0.2	0.1	0.1	0.0	0.1	0.0	0.0	0.0	12.3
	Lipid metabolism	0.3	0.0	0.2	0.1	1.2	0.0	1.5	7.4	0.1	1.2	0.3	1.0	0.5	1.5	0.3	0.3	0.2	0.1	0.1	0.0	0.1	0.0	0.0	0.0	0.1
	Metal ion homeostasis	2.3	0.0	0.0	2.5	2.9	3.5	0.3	1.9	1.3	1.7	0.9	0.5	0.2	0.2	0.3	0.1	0.1	0.0	0.1	0.0	0.0	0.0	0.0	0.0	0.0
	Phosphate/Sulphate metabolism	5.0	0.6	1.7	0.0	2.2	0.5	1.0	2.4	4.4	3.8	7.5	0.1	0.0	0.0	0.0	0.0	0.0	0.0	0.0	0.0	0.0	0.0	0.0	0.0	0.0
	Stress response	15.1	0.5	0.8	0.7	0.1	8.7	13.4	14.5	5.6	1.9	0.0	7.2	1.3	0.2	6.0	0.2	6.9	0.0	11.3	0.0	0.0	0.0	0.0	0.0	0.0
	Multidrug resistance	7.5	0.3	0.1	5.3	0.9	2.8	2.1	0.8	0.4	0.6	7.2	2.8	0.1	0.1	0.1	0.1	0.0	0.0	0.0	0.0	0.0	0.0	0.0	0.0	0.0
	Ribosome constituents and translation	0.0	0.4	0.2	0.8	0.6	2.4	0.5	0.5	0.1	4.1	0.5	1.0	1.3	0.8	0.2	0.7	0.4	0.1	0.3	0.0	0.1	0.0	0.0	0.0	0.1
	Intracellular traficking and protein targeting	4.6	0.2	0.1	0.7	0.0	0.3	1.0	0.9	1.7	0.0	1.1	0.7	0.3	0.2	0.4	0.2	7.8	0.0	0.1	0.0	0.0	0.0	0.0	0.0	0.0
	Protein degradation	1.9	1.4	0.3	2.9	0.2	2.3	1.0	1.1	2.3	0.8	0.6	0.3	0.1	0.1	4.3	0.1	0.0	0.0	0.0	0.0	0.0	0.0	0.0	0.0	0.0
	Cell cycle	0.5	2.8	0.4	0.1	3.3	3.1	0.0	0.1	2.4	0.0	0.2	0.1	6.4	4.2	1.0	0.7	0.3	9.7	0.2	0.0	9.7	0.0	0.0	0.0	0.1
	DNA metabolism	4.6	0.4	1.5	0.1	0.5	0.3	4.7	1.3	0.5	0.0	0.1	0.8	0.4	0.2	0.4	3.1	0.1	0.0	0.1	0.0	0.0	0.0	0.0	0.0	0.0
	RNA metabolism	1.7	0.2	0.0	2.3	0.3	0.2	0.0	0.1	0.0	1.0	0.6	0.3	0.2	0.1	3.3	0.1	0.1	0.0	0.0	0.0	0.0	0.0	0.0	0.0	0.0
	Vitamin metabolism	0.0	1.1	0.6	0.4	10.6	0.2	5.0	0.1	0.1	0.1	0.0	0.0	0.0	0.0	0.0	0.0	0.0	0.0	0.0	0.0	0.0	0.0	0.0	0.0	0.0
	Unknown function	22.8	5.5	0.3	1.3	4.2	14.6	11.6	9.2	7.6	7.6	5.1	5.1	0.8	1.6	3.0	1.3	0.8	0.3	0.5	0.0	0.3	0.0	0.0	0.0	0.3
	Sum	777.2
	DF	408
	P-value	1E-05
	Pairwise – true values
		1	2		2	3		3	4		4	5		5	6		6	7		7	8		8	9		9	10		10	11		11	12		12	13		13	14		14	15		15	16		16	17
	Carbohydrate and energy metabolism	153	89	242	89	67	156	67	48	115	48	22	70	22	27	49	27	19	46	19	20	39	20	8	28	8	14	22	14	11	25	11	6	17	6	1	7	1	0	1	0	0	0	0	1	1	1	1	2
	Nitrogen metabolism	10	6	16	6	6	12	6	3	9	3	5	8	5	6	11	6	0	6	0	2	2	2	1	3	1	1	2	1	0	1	0	0	0	0	0	0	0	1	1	1	1	2	1	0	1	0	0	0
	Amino acid metabolism	47	35	82	35	26	61	26	9	35	9	12	21	12	11	23	11	11	22	11	4	15	4	9	13	9	6	15	6	2	8	2	0	2	0	2	2	2	2	4	2	2	4	2	0	2	0	0	0
	Nucleotide metabolism	7	3	10	3	8	11	8	2	10	2	13	15	13	6	19	6	3	9	3	1	4	1	1	2	1	0	1	0	1	1	1	1	2	1	0	1	0	0	0	0	0	0	0	0	0	0	0	0
	Cell wall biogenesis and remodeling	110	56	166	56	32	88	32	28	60	28	8	36	8	7	15	7	4	11	4	2	6	2	5	7	5	9	14	9	4	13	4	4	8	4	1	5	1	0	1	0	2	2	2	2	4	2	0	2
	Lipid metabolism	74	42	116	42	24	66	24	15	39	15	15	30	15	8	23	8	9	17	9	9	18	9	3	12	3	1	4	1	1	2	1	0	1	0	0	0	0	1	1	1	1	2	1	0	1	0	0	0
	Metal ion homeostasis	31	22	53	22	13	35	13	13	26	13	10	23	10	8	18	8	4	12	4	0	4	0	0	0	0	3	3	3	0	3	0	1	1	1	0	1	0	0	0	0	0	0	0	0	0	0	0	0
	Phosphate/Sulphate metabolism	0	4	4	4	0	4	0	1	1	1	2	3	2	1	3	1	1	2	1	1	2	1	1	2	1	1	2	1	1	2	1	0	1	0	0	0	0	0	0	0	0	0	0	0	0	0	0	0
	Stress response	28	27	55	27	23	50	23	9	32	9	9	18	9	13	22	13	12	25	12	9	21	9	5	14	5	4	9	4	1	5	1	3	4	3	1	4	1	0	1	0	2	2	2	0	2	0	1	1
	Multidrug resistance	6	11	17	11	5	16	5	8	13	8	4	12	4	4	8	4	3	7	3	0	3	0	1	1	1	0	1	0	2	2	2	1	3	1	0	1	0	0	0	0	0	0	0	0	0	0	0	0
	Ribosome constituents and translation	213	109	322	109	75	184	75	50	125	50	35	85	35	29	64	29	19	48	19	8	27	8	6	14	6	2	8	2	3	5	3	1	4	1	0	1	0	0	0	0	1	1	1	0	1	0	0	0
	Intracellular traficking and protein targeting	68	26	94	26	16	42	16	8	24	8	7	15	7	4	11	4	2	6	2	1	3	1	0	1	0	2	2	2	0	2	0	0	0	0	0	0	0	0	0	0	0	0	0	0	0	0	1	1
	Protein degradation	29	8	37	8	9	17	9	1	10	1	4	5	4	0	4	0	3	3	3	0	3	0	2	2	2	0	2	0	1	1	1	0	1	0	0	0	0	0	0	0	1	1	1	0	1	0	0	0
	Cell cycle	123	85	208	85	48	133	48	29	77	29	11	40	11	7	18	7	10	17	10	7	17	7	1	8	1	5	6	5	2	7	2	2	4	2	3	5	3	2	5	2	0	2	0	1	1	1	0	1
	DNA metabolism	79	30	109	30	15	45	15	14	29	14	11	25	11	5	16	5	0	5	0	1	1	1	1	2	1	2	3	2	1	3	1	0	1	0	0	0	0	0	0	0	0	0	0	1	1	1	0	1
	RNA metabolism	34	13	47	13	9	22	9	2	11	2	5	7	5	2	7	2	2	4	2	1	3	1	1	2	1	0	1	0	0	0	0	0	0	0	0	0	0	0	0	0	1	1	1	0	1	0	0	0
	Vitamin metabolism	2	0	2	0	0	0	0	0	0	0	2	2	2	0	2	0	1	1	1	0	1	0	0	0	0	0	0	0	0	0	0	0	0	0	0	0	0	0	0	0	0	0	0	0	0	0	0	0
	Unknown function	505	256	761	256	129	385	129	74	203	74	43	117	43	17	60	17	12	29	12	6	18	6	3	9	3	4	7	4	2	6	2	0	2	0	1	1	1	0	1	0	0	0	0	0	0	0	0	0
		1519	822	2341	822	505	1327	505	314	819	314	218	532	218	155	373	155	115	270	115	72	187	72	48	120	48	54	102	54	32	86	32	19	51	19	9	28	9	6	15	6	11	17	11	5	16	5	3	8
	Pairwise – expected values
		1	2		2	3		3	4		4	5		5	6		6	7		7	8		8	9		9	10		10	11		11	12		12	13		13	14		14	15		15	16		16	17
	Carbohydrate and energy metabolism	157.0	85.0	242	96.6	59.4	156	70.9	44.1	115	41.3	28.7	70	28.6	20.4	49	26.4	19.6	46	24.0	15.0	39	16.8	11.2	28	10.4	11.6	22	15.7	9.3	25	10.7	6.3	17	4.8	2.3	7	0.6	0.4	1	0	0	0	0.6875	0.3125	1	1.25	0.75	2
	Nitrogen metabolism	10.4	5.6	16	7.4	4.6	12	5.5	3.5	9	4.7	3.3	8	6.4	4.6	11	3.4	2.6	6	1.2	0.8	2	1.8	1.2	3	0.9	1.1	2	0.6	0.4	1	0.0	0.0	0	0.0	0.0	0	0.6	0.4	1	0.705882352941176	1.29411764705882	2	0.6875	0.3125	1	0	0	0
	Amino acid metabolism	53.2	28.8	82	37.8	23.2	61	21.6	13.4	35	12.4	8.6	21	13.4	9.6	23	12.6	9.4	22	9.2	5.8	15	7.8	5.2	13	7.1	7.9	15	5.0	3.0	8	1.3	0.7	2	1.4	0.6	2	2.4	1.6	4	1.41176470588235	2.58823529411765	4	1.375	0.625	2	0	0	0
	Nucleotide metabolism	6.5	3.5	10	6.8	4.2	11	6.2	3.8	10	8.9	6.1	15	11.1	7.9	19	5.2	3.8	9	2.5	1.5	4	1.2	0.8	2	0.5	0.5	1	0.6	0.4	1	1.3	0.7	2	0.7	0.3	1	0.0	0.0	0	0	0	0	0	0	0	0	0	0
	Cell wall biogenesis and remodeling	107.7	58.3	166	54.5	33.5	88	37.0	23.0	60	21.2	14.8	36	8.8	6.2	15	6.3	4.7	11	3.7	2.3	6	4.2	2.8	7	6.6	7.4	14	8.2	4.8	13	5.0	3.0	8	3.4	1.6	5	0.6	0.4	1	0.705882352941176	1.29411764705882	2	2.75	1.25	4	1.25	0.75	2
	Lipid metabolism	75.3	40.7	116	40.9	25.1	66	24.0	15.0	39	17.7	12.3	30	13.4	9.6	23	9.8	7.2	17	11.1	6.9	18	7.2	4.8	12	1.9	2.1	4	1.3	0.7	2	0.6	0.4	1	0.0	0.0	0	0.6	0.4	1	0.705882352941176	1.29411764705882	2	0.6875	0.3125	1	0	0	0
	Metal ion homeostasis	34.4	18.6	53	21.7	13.3	35	16.0	10.0	26	13.6	9.4	23	10.5	7.5	18	6.9	5.1	12	2.5	1.5	4	0.0	0.0	0	1.4	1.6	3	1.9	1.1	3	0.6	0.4	1	0.7	0.3	1	0.0	0.0	0	0	0	0	0	0	0	0	0	0
	Phosphate/Sulphate metabolism	2.6	1.4	4	2.5	1.5	4	0.6	0.4	1	1.8	1.2	3	1.8	1.2	3	1.1	0.9	2	1.2	0.8	2	1.2	0.8	2	0.9	1.1	2	1.3	0.7	2	0.6	0.4	1	0.0	0.0	0	0.0	0.0	0	0	0	0	0	0	0	0	0	0
	Stress response	35.7	19.3	55	31.0	19.0	50	19.7	12.3	32	10.6	7.4	18	12.9	9.1	22	14.4	10.6	25	12.9	8.1	21	8.4	5.6	14	4.2	4.8	9	3.1	1.9	5	2.5	1.5	4	2.7	1.3	4	0.6	0.4	1	0.705882352941176	1.29411764705882	2	1.375	0.625	2	0.625	0.375	1
	Multidrug resistance	11.0	6.0	17	9.9	6.1	16	8.0	5.0	13	7.1	4.9	12	4.7	3.3	8	4.0	3.0	7	1.8	1.2	3	0.6	0.4	1	0.5	0.5	1	1.3	0.7	2	1.9	1.1	3	0.7	0.3	1	0.0	0.0	0	0	0	0	0	0	0	0	0	0
	Ribosome constituents and translation	208.9	113.1	322	114.0	70.0	184	77.1	47.9	125	50.2	34.8	85	37.4	26.6	64	27.6	20.4	48	16.6	10.4	27	8.4	5.6	14	3.8	4.2	8	3.1	1.9	5	2.5	1.5	4	0.7	0.3	1	0.0	0.0	0	0.352941176470588	0.647058823529412	1	0.6875	0.3125	1	0	0	0
	Intracellular traficking and protein targeting	61.0	33.0	94	26.0	16.0	42	14.8	9.2	24	8.9	6.1	15	6.4	4.6	11	3.4	2.6	6	1.8	1.2	3	0.6	0.4	1	0.9	1.1	2	1.3	0.7	2	0.0	0.0	0	0.0	0.0	0	0.0	0.0	0	0	0	0	0	0	0	0.625	0.375	1
	Protein degradation	24.0	13.0	37	10.5	6.5	17	6.2	3.8	10	3.0	2.0	5	2.3	1.7	4	1.7	1.3	3	1.8	1.2	3	1.2	0.8	2	0.9	1.1	2	0.6	0.4	1	0.6	0.4	1	0.0	0.0	0	0.0	0.0	0	0.352941176470588	0.647058823529412	1	0.6875	0.3125	1	0	0	0
	Cell cycle	135.0	73.0	208	82.4	50.6	133	47.5	29.5	77	23.6	16.4	40	10.5	7.5	18	9.8	7.2	17	10.5	6.5	17	4.8	3.2	8	2.8	3.2	6	4.4	2.6	7	2.5	1.5	4	3.4	1.6	5	3.0	2.0	5	0.705882352941176	1.29411764705882	2	0.6875	0.3125	1	0.625	0.375	1
	DNA metabolism	70.7	38.3	109	27.9	17.1	45	17.9	11.1	29	14.8	10.2	25	9.4	6.6	16	2.9	2.1	5	0.6	0.4	1	1.2	0.8	2	1.4	1.6	3	1.9	1.1	3	0.6	0.4	1	0.0	0.0	0	0.0	0.0	0	0	0	0	0.6875	0.3125	1	0.625	0.375	1
	RNA metabolism	30.5	16.5	47	13.6	8.4	22	6.8	4.2	11	4.1	2.9	7	4.1	2.9	7	2.3	1.7	4	1.8	1.2	3	1.2	0.8	2	0.5	0.5	1	0.0	0.0	0	0.0	0.0	0	0.0	0.0	0	0.0	0.0	0	0.352941176470588	0.647058823529412	1	0.6875	0.3125	1	0	0	0
	Vitamin metabolism	1.3	0.7	2	0.0	0.0	0	0.0	0.0	0	1.2	0.8	2	1.2	0.8	2	0.6	0.4	1	0.6	0.4	1	0.0	0.0	0	0.0	0.0	0	0.0	0.0	0	0.0	0.0	0	0.0	0.0	0	0.0	0.0	0	0	0	0	0	0	0	0	0	0
	Unknown function	493.8	267.2	761	238.5	146.5	385	125.2	77.8	203	69.1	47.9	117	35.1	24.9	60	16.6	12.4	29	11.1	6.9	18	5.4	3.6	9	3.3	3.7	7	3.8	2.2	6	1.3	0.7	2	0.7	0.3	1	0.6	0.4	1	0	0	0	0	0	0	0	0	0
		1519	822	2341	822	505	1327	505	314	819	314	218	532	218	155	373	155	115	270	115	72	187	72	48	120	48	54	102	54	32	86	32	19	51	19	9	28	9	6	15	6	11	17	11	5	16	5	3	8
	Pairwise – squared differences
		1	2		2	3		3	4		4	5		5	6		6	7		7	8		8	9		9	10		10	11		11	12		12	13		13	14		14	15		15	16		16	17
	Carbohydrate and energy metabolism	0.103	0.191		0.603	0.981		0.216	0.347		1.081	1.558		1.539	2.164		0.013	0.018		1.036	1.654		0.610	0.914		0.535	0.475		0.184	0.310		0.010	0.018		0.329	0.694		0.267	0.400		0.000	0.000		0.688	1.513		0.050	0.083
	Nitrogen metabolism	0.014	0.026		0.276	0.450		0.037	0.059		0.628	0.904		0.318	0.447		1.896	2.556		1.230	1.964		0.022	0.033		0.004	0.003		0.220	0.372		0.000	0.000		0.000	0.000		0.600	0.900		0.123	0.067		0.142	0.313		0.000	0.000
	Amino acid metabolism	0.724	1.338		0.205	0.334		0.905	1.455		0.930	1.339		0.155	0.218		0.210	0.283		0.342	0.546		1.851	2.777		0.534	0.475		0.190	0.320		0.442	0.745		1.357	2.865		0.067	0.100		0.245	0.134		0.284	0.625		0.000	0.000
	Nucleotide metabolism	0.040	0.074		2.135	3.475		0.545	0.877		5.305	7.641		0.324	0.455		0.134	0.181		0.119	0.189		0.033	0.050		0.596	0.529		0.628	1.060		0.052	0.087		0.152	0.321		0.000	0.000		0.000	0.000		0.000	0.000		0.000	0.000
	Cell wall biogenesis and remodeling	0.049	0.090		0.041	0.066		0.675	1.085		2.146	3.090		0.067	0.094		0.074	0.100		0.026	0.042		1.152	1.729		0.383	0.340		0.086	0.145		0.207	0.349		0.109	0.229		0.267	0.400		0.706	0.385		0.205	0.450		0.450	0.750
	Lipid metabolism	0.021	0.040		0.031	0.050		0.000	0.000		0.414	0.596		0.180	0.254		0.317	0.427		0.387	0.618		0.450	0.675		0.664	0.590		0.052	0.088		0.221	0.373		0.000	0.000		0.600	0.900		0.123	0.067		0.142	0.313		0.000	0.000
	Metal ion homeostasis	0.334	0.618		0.005	0.008		0.573	0.922		0.024	0.035		0.026	0.036		0.179	0.242		0.964	1.540		0.000	0.000		1.412	1.255		0.661	1.116		0.627	1.057		0.152	0.321		0.000	0.000		0.000	0.000		0.000	0.000		0.000	0.000
	Phosphate/Sulphate metabolism	2.595	4.796		0.935	1.522		0.617	0.992		0.335	0.483		0.035	0.049		0.019	0.026		0.043	0.069		0.033	0.050		0.004	0.003		0.052	0.088		0.221	0.373		0.000	0.000		0.000	0.000		0.000	0.000		0.000	0.000		0.000	0.000
	Stress response	1.656	3.060		0.509	0.829		0.541	0.871		0.248	0.358		1.158	1.628		0.127	0.172		0.065	0.103		0.043	0.064		0.138	0.123		0.236	0.398		0.908	1.530		0.030	0.063		0.267	0.400		0.706	0.385		0.284	0.625		0.625	1.042
	Multidrug resistance	2.294	4.240		0.120	0.195		1.135	1.825		0.119	0.171		0.098	0.137		0.000	0.000		0.723	1.155		0.600	0.900		0.596	0.529		1.256	2.119		0.007	0.012		0.152	0.321		0.000	0.000		0.000	0.000		0.000	0.000		0.000	0.000
	Ribosome constituents and translation	0.079	0.146		0.217	0.354		0.056	0.090		0.001	0.001		0.155	0.217		0.076	0.102		0.346	0.552		0.019	0.029		1.327	1.180		0.414	0.698		0.096	0.161		0.152	0.321		0.000	0.000		0.353	0.193		0.142	0.313		0.000	0.000
	Intracellular traficking and protein targeting	0.805	1.487		0.000	0.000		0.098	0.157		0.082	0.118		0.051	0.071		0.090	0.121		0.013	0.021		0.267	0.400		0.941	0.837		0.441	0.744		0.000	0.000		0.000	0.000		0.000	0.000		0.000	0.000		0.000	0.000		0.625	1.042
	Protein degradation	1.038	1.918		0.608	0.990		1.302	2.095		1.290	1.858		1.182	1.662		1.722	2.321		0.723	1.155		1.200	1.800		1.191	1.059		0.628	1.060		0.221	0.373		0.000	0.000		0.000	0.000		0.353	0.193		0.142	0.313		0.000	0.000
	Cell cycle	1.061	1.960		0.083	0.135		0.006	0.009		1.231	1.773		0.022	0.031		0.780	1.051		0.020	0.032		1.008	1.513		1.178	1.047		0.083	0.140		0.104	0.174		0.572	1.207		0.000	0.000		2.373	1.294		0.688	1.513		0.225	0.375
	DNA metabolism	0.968	1.788		0.162	0.264		0.464	0.747		0.039	0.056		0.291	0.409		1.580	2.130		0.615	0.982		0.033	0.050		0.120	0.107		0.007	0.012		0.221	0.373		0.000	0.000		0.000	0.000		0.000	0.000		0.688	1.513		0.225	0.375
	RNA metabolism	0.402	0.744		0.029	0.047		0.725	1.166		1.100	1.584		0.202	0.284		0.038	0.052		0.013	0.021		0.033	0.050		0.596	0.529		0.000	0.000		0.000	0.000		0.000	0.000		0.000	0.000		0.353	0.193		0.142	0.313		0.000	0.000
	Vitamin metabolism	0.380	0.702		0.000	0.000		0.000	0.000		1.180	1.700		0.591	0.831		0.574	0.774		0.241	0.385		0.000	0.000		0.000	0.000		0.000	0.000		0.000	0.000		0.000	0.000		0.000	0.000		0.000	0.000		0.000	0.000		0.000	0.000
	Unknown function	0.255	0.470		1.286	2.094		0.117	0.188		0.354	0.510		1.795	2.524		0.007	0.010		0.078	0.125		0.067	0.100		0.026	0.023		0.014	0.024		0.442	0.745		0.679	1.433		0.267	0.400		0.000	0.000		0.000	0.000		0.000	0.000
	Sum	36.508			19.038			20.896			40.283			19.697			18.404			18.136			18.556			19.347			13.847			10.150			11.462			5.833			8.242			11.345			5.867
	DF	17			17			17			17			17			17			17			17			17			17			17			17			17			17			17			17
	P-value	0.003921			0.326355			0.230977			0.00118			0.29002			0.363793			0.38031			0.354604			0.308982			0.677901			0.897202			0.831565			0.994239			0.961095			0.838078			0.994036
	5 by 5 – true values
		1	2	3	4		5	6	7	8	9		10	11	12	13	14		15	16	17	18	19
	Carbohydrate and energy metabolism	153	89	67	48	357	22	27	19	20	8	96	14	11	6	1	0	32	0	1	1	0	0	2
	Nitrogen metabolism	10	6	6	3	25	5	6	0	2	1	14	1	0	0	0	1	2	1	0	0	0	1	2
	Amino acid metabolism	47	35	26	9	117	12	11	11	4	9	47	6	2	0	2	2	12	2	0	0	0	0	2
	Nucleotide metabolism	7	3	8	2	20	13	6	3	1	1	24	0	1	1	0	0	2	0	0	0	0	0	0
	Cell wall biogenesis and remodeling	110	56	32	28	226	8	7	4	2	5	26	9	4	4	1	0	18	2	2	0	0	0	4
	Lipid metabolism	74	42	24	15	155	15	8	9	9	3	44	1	1	0	0	1	3	1	0	0	0	0	1
	Metal ion homeostasis	31	22	13	13	79	10	8	4	0	0	22	3	0	1	0	0	4	0	0	0	0	0	0
	Phosphate/Sulphate metabolism	0	4	0	1	5	2	1	1	1	1	6	1	1	0	0	0	2	0	0	0	0	0	0
	Stress response	28	27	23	9	87	9	13	12	9	5	48	4	1	3	1	0	9	2	0	1	0	1	4
	Multidrug resistance	6	11	5	8	30	4	4	3	0	1	12	0	2	1	0	0	3	0	0	0	0	0	0
	Ribosome constituents and translation	213	109	75	50	447	35	29	19	8	6	97	2	3	1	0	0	6	1	0	0	0	0	1
	Intracellular traficking and protein targeting	68	26	16	8	118	7	4	2	1	0	14	2	0	0	0	0	2	0	0	1	0	0	1
	Protein degradation	29	8	9	1	47	4	0	3	0	2	9	0	1	0	0	0	1	1	0	0	0	0	1
	Cell cycle	123	85	48	29	285	11	7	10	7	1	36	5	2	2	3	2	14	0	1	0	1	0	2
	DNA metabolism	79	30	15	14	138	11	5	0	1	1	18	2	1	0	0	0	3	0	1	0	0	0	1
	RNA metabolism	34	13	9	2	58	5	2	2	1	1	11	0	0	0	0	0	0	1	0	0	0	0	1
	Vitamin metabolism	2	0	0	0	2	2	0	1	0	0	3	0	0	0	0	0	0	0	0	0	0	0	0
	Unknown function	505	256	129	74	964	43	17	12	6	3	81	4	2	0	1	0	7	0	0	0	0	0	0
		1519	822	505	314	3160	218	155	115	72	48	608	54	32	19	9	6	120	11	5	3	1	2	22
	5 by 5 – expected values
		1	2	3	4		5	6	7	8	9		10	11	12	13	14		15	16	17	18	19
	Carbohydrate and energy metabolism	171.6	92.9	57.1	35.5	357	34.4	24.5	18.2	11.4	7.6	96	14.4	8.5	5.1	2.4	1.6	32	1.0	0.5	0.3	0.1	0.2	2
	Nitrogen metabolism	12.0	6.5	4.0	2.5	25	5.0	3.6	2.6	1.7	1.1	14	0.9	0.5	0.3	0.2	0.1	2	1.0	0.5	0.3	0.1	0.2	2
	Amino acid metabolism	56.2	30.4	18.7	11.6	117	16.9	12.0	8.9	5.6	3.7	47	5.4	3.2	1.9	0.9	0.6	12	1.0	0.5	0.3	0.1	0.2	2
	Nucleotide metabolism	9.6	5.2	3.2	2.0	20	8.6	6.1	4.5	2.8	1.9	24	0.9	0.5	0.3	0.2	0.1	2	0.0	0.0	0.0	0.0	0.0	0
	Cell wall biogenesis and remodeling	108.6	58.8	36.1	22.5	226	9.3	6.6	4.9	3.1	2.1	26	8.1	4.8	2.9	1.4	0.9	18	2.0	0.9	0.5	0.2	0.4	4
	Lipid metabolism	74.5	40.3	24.8	15.4	155	15.8	11.2	8.3	5.2	3.5	44	1.4	0.8	0.5	0.2	0.2	3	0.5	0.2	0.1	0.0	0.1	1
	Metal ion homeostasis	38.0	20.6	12.6	7.9	79	7.9	5.6	4.2	2.6	1.7	22	1.8	1.1	0.6	0.3	0.2	4	0.0	0.0	0.0	0.0	0.0	0
	Phosphate/Sulphate metabolism	2.4	1.3	0.8	0.5	5	2.2	1.5	1.1	0.7	0.5	6	0.9	0.5	0.3	0.2	0.1	2	0.0	0.0	0.0	0.0	0.0	0
	Stress response	41.8	22.6	13.9	8.6	87	17.2	12.2	9.1	5.7	3.8	48	4.1	2.4	1.4	0.7	0.5	9	2.0	0.9	0.5	0.2	0.4	4
	Multidrug resistance	14.4	7.8	4.8	3.0	30	4.3	3.1	2.3	1.4	0.9	12	1.4	0.8	0.5	0.2	0.2	3	0.0	0.0	0.0	0.0	0.0	0
	Ribosome constituents and translation	214.9	116.3	71.4	44.4	447	34.8	24.7	18.3	11.5	7.7	97	2.7	1.6	1.0	0.5	0.3	6	0.5	0.2	0.1	0.0	0.1	1
	Intracellular traficking and protein targeting	56.7	30.7	18.9	11.7	118	5.0	3.6	2.6	1.7	1.1	14	0.9	0.5	0.3	0.2	0.1	2	0.5	0.2	0.1	0.0	0.1	1
	Protein degradation	22.6	12.2	7.5	4.7	47	3.2	2.3	1.7	1.1	0.7	9	0.5	0.3	0.2	0.1	0.1	1	0.5	0.2	0.1	0.0	0.1	1
	Cell cycle	137.0	74.1	45.5	28.3	285	12.9	9.2	6.8	4.3	2.8	36	6.3	3.7	2.2	1.1	0.7	14	1.0	0.5	0.3	0.1	0.2	2
	DNA metabolism	66.3	35.9	22.1	13.7	138	6.5	4.6	3.4	2.1	1.4	18	1.4	0.8	0.5	0.2	0.2	3	0.5	0.2	0.1	0.0	0.1	1
	RNA metabolism	27.9	15.1	9.3	5.8	58	3.9	2.8	2.1	1.3	0.9	11	0.0	0.0	0.0	0.0	0.0	0	0.5	0.2	0.1	0.0	0.1	1
	Vitamin metabolism	1.0	0.5	0.3	0.2	2	1.1	0.8	0.6	0.4	0.2	3	0.0	0.0	0.0	0.0	0.0	0	0.0	0.0	0.0	0.0	0.0	0
	Unknown function	463.4	250.8	154.1	95.8	964	29.0	20.6	15.3	9.6	6.4	81	3.2	1.9	1.1	0.5	0.4	7	0.0	0.0	0.0	0.0	0.0	0
		1519	822	505	314	3160	218	155	115	72	48	608	54	32	19	9	6	120	11	5	3	1	2	22
	5 by 5 – squared differences
		1	2	3	4		5	6	7	8	9		10	11	12	13	14		15	16	17	18	19
	Carbohydrate and energy metabolism	2.02	0.16	1.73	4.42		4.48	0.26	0.04	6.55	0.02		0.01	0.71	0.17	0.82	1.60		1.00	0.65	1.94	0.09	0.18
	Nitrogen metabolism	0.34	0.04	1.01	0.11		0.00	1.66	2.65	0.07	0.01		0.01	0.53	0.32	0.15	8.10		0.00	0.45	0.27	0.09	3.68
	Amino acid metabolism	1.52	0.68	2.85	0.59		1.40	0.08	0.50	0.44	7.54		0.07	0.45	1.90	1.34	3.27		1.00	0.45	0.27	0.09	0.18
	Nucleotide metabolism	0.71	0.93	7.22	0.00		2.24	0.00	0.52	1.19	0.42		0.90	0.41	1.47	0.15	0.10		0.00	0.00	0.00	0.00	0.00
	Cell wall biogenesis and remodeling	0.02	0.13	0.47	1.37		0.19	0.02	0.17	0.38	4.23		0.10	0.13	0.46	0.09	0.90		0.00	1.31	0.55	0.18	0.36
	Lipid metabolism	0.00	0.07	0.02	0.01		0.04	0.92	0.06	2.76	0.06		0.09	0.05	0.48	0.23	4.82		0.50	0.23	0.14	0.05	0.09
	Metal ion homeostasis	1.28	0.10	0.01	3.38		0.57	1.02	0.01	2.61	1.74		0.80	1.07	0.21	0.30	0.20		0.00	0.00	0.00	0.00	0.00
	Phosphate/Sulphate metabolism	2.40	5.60	0.80	0.51		0.01	0.18	0.02	0.12	0.58		0.01	0.41	0.32	0.15	0.10		0.00	0.00	0.00	0.00	0.00
	Stress response	4.57	0.84	5.95	0.01		3.92	0.05	0.94	1.93	0.39		0.00	0.82	1.74	0.16	0.45		0.00	0.91	0.38	0.18	1.11
	Multidrug resistance	4.92	1.31	0.01	8.45		0.02	0.29	0.23	1.42	0.00		1.35	1.80	0.58	0.23	0.15		0.00	0.00	0.00	0.00	0.00
	Ribosome constituents and translation	0.02	0.46	0.18	0.70		0.00	0.74	0.02	1.06	0.36		0.18	1.23	0.00	0.45	0.30		0.50	0.23	0.14	0.05	0.09
	Intracellular traficking and protein targeting	2.24	0.72	0.43	1.18		0.78	0.05	0.16	0.26	1.11		1.34	0.53	0.32	0.15	0.10		0.50	0.23	5.47	0.05	0.09
	Protein degradation	1.82	1.46	0.30	2.88		0.19	2.29	0.99	1.07	2.34		0.45	2.02	0.16	0.08	0.05		0.50	0.23	0.14	0.05	0.09
	Cell cycle	1.43	1.59	0.13	0.02		0.28	0.52	1.50	1.76	1.19		0.27	0.80	0.02	3.62	2.41		1.00	0.65	0.27	9.09	0.18
	DNA metabolism	2.42	0.97	2.26	0.01		3.20	0.04	3.40	0.60	0.12		0.31	0.05	0.48	0.23	0.15		0.50	2.63	0.14	0.05	0.09
	RNA metabolism	1.34	0.29	0.01	2.46		0.28	0.23	0.00	0.07	0.02		0.00	0.00	0.00	0.00	0.00		0.50	0.23	0.14	0.05	0.09
	Vitamin metabolism	1.12	0.52	0.32	0.20		0.79	0.76	0.33	0.36	0.24		0.00	0.00	0.00	0.00	0.00		0.00	0.00	0.00	0.00	0.00
	Unknown function	3.74	0.11	4.08	4.96		6.71	0.65	0.72	1.35	1.80		0.23	0.01	1.11	0.43	0.35		0.00	0.00	0.00	0.00	0.00
	Sum	106.92					93.29						58.49						40.28
	DF	51					68						68						68
	P-value	2.3E-05					0.022647						0.787863						0.997013
		Interval [10,19]- True values
		10	11	12	13	14	15	16	17	18	19
	Carbohydrate and energy metabolism	14	11	6	1	0	0	1	1	0	0	34
	Nitrogen metabolism	1	0	0	0	1	1	0	0	0	1	4
	Amino acid metabolism	6	2	0	2	2	2	0	0	0	0	14
	Nucleotide metabolism	0	1	1	0	0	0	0	0	0	0	2
	Cell wall biogenesis and remodeling	9	4	4	1	0	2	2	0	0	0	22
	Lipid metabolism	1	1	0	0	1	1	0	0	0	0	4
	Metal ion homeostasis	3	0	1	0	0	0	0	0	0	0	4
	Phosphate/Sulphate metabolism	1	1	0	0	0	0	0	0	0	0	2
	Stress response	4	1	3	1	0	2	0	1	0	1	13
	Multidrug resistance	0	2	1	0	0	0	0	0	0	0	3
	Ribosome constituents and translation	2	3	1	0	0	1	0	0	0	0	7
	Intracellular traficking and protein targeting	2	0	0	0	0	0	0	1	0	0	3
	Protein degradation	0	1	0	0	0	1	0	0	0	0	2
	Cell cycle	5	2	2	3	2	0	1	0	1	0	16
	DNA metabolism	2	1	0	0	0	0	1	0	0	0	4
	RNA metabolism	0	0	0	0	0	1	0	0	0	0	1
	Vitamin metabolism	0	0	0	0	0	0	0	0	0	0	0
	Unknown function	4	2	0	1	0	0	0	0	0	0	7
		54	32	19	9	6	11	5	3	1	2	142
		Interval [10,19] - Expected values
		10	11	12	13	14	15	16	17	18	19
	Carbohydrate and energy metabolism	12.93	7.66	4.55	2.15	1.44	2.63	1.20	0.72	0.24	0.48	34
	Nitrogen metabolism	1.52	0.90	0.54	0.25	0.17	0.31	0.14	0.08	0.03	0.06	4
	Amino acid metabolism	5.32	3.15	1.87	0.89	0.59	1.08	0.49	0.30	0.10	0.20	14
	Nucleotide metabolism	0.76	0.45	0.27	0.13	0.08	0.15	0.07	0.04	0.01	0.03	2
	Cell wall biogenesis and remodeling	8.37	4.96	2.94	1.39	0.93	1.70	0.77	0.46	0.15	0.31	22
	Lipid metabolism	1.52	0.90	0.54	0.25	0.17	0.31	0.14	0.08	0.03	0.06	4
	Metal ion homeostasis	1.52	0.90	0.54	0.25	0.17	0.31	0.14	0.08	0.03	0.06	4
	Phosphate/Sulphate metabolism	0.76	0.45	0.27	0.13	0.08	0.15	0.07	0.04	0.01	0.03	2
	Stress response	4.94	2.93	1.74	0.82	0.55	1.01	0.46	0.27	0.09	0.18	13
	Multidrug resistance	1.14	0.68	0.40	0.19	0.13	0.23	0.11	0.06	0.02	0.04	3
	Ribosome constituents and translation	2.66	1.58	0.94	0.44	0.30	0.54	0.25	0.15	0.05	0.10	7
	Intracellular traficking and protein targeting	1.14	0.68	0.40	0.19	0.13	0.23	0.11	0.06	0.02	0.04	3
	Protein degradation	0.76	0.45	0.27	0.13	0.08	0.15	0.07	0.04	0.01	0.03	2
	Cell cycle	6.08	3.61	2.14	1.01	0.68	1.24	0.56	0.34	0.11	0.23	16
	DNA metabolism	1.52	0.90	0.54	0.25	0.17	0.31	0.14	0.08	0.03	0.06	4
	RNA metabolism	0.38	0.23	0.13	0.06	0.04	0.08	0.04	0.02	0.01	0.01	1
	Vitamin metabolism	0.00	0.00	0.00	0.00	0.00	0.00	0.00	0.00	0.00	0.00	0
	Unknown function	2.66	1.58	0.94	0.44	0.30	0.54	0.25	0.15	0.05	0.10	7
		54	32	19	9	6	11	5	3	1	2	142
		Interval [10,19] - Sq diffs
		10	11	12	13	14	15	16	17	18	19
	Carbohydrate and energy metabolism	0.09	1.45	0.46	0.62	1.44	2.63	0.03	0.11	0.24	0.48
	Nitrogen metabolism	0.18	0.90	0.54	0.25	4.09	1.54	0.14	0.08	0.03	15.81
	Amino acid metabolism	0.09	0.42	1.87	1.40	3.35	0.77	0.49	0.30	0.10	0.20
	Nucleotide metabolism	0.76	0.67	2.00	0.13	0.08	0.15	0.07	0.04	0.01	0.03
	Cell wall biogenesis and remodeling	0.05	0.19	0.38	0.11	0.93	0.05	1.94	0.46	0.15	0.31
	Lipid metabolism	0.18	0.01	0.54	0.25	4.09	1.54	0.14	0.08	0.03	0.06
	Metal ion homeostasis	1.44	0.90	0.40	0.25	0.17	0.31	0.14	0.08	0.03	0.06
	Phosphate/Sulphate metabolism	0.08	0.67	0.27	0.13	0.08	0.15	0.07	0.04	0.01	0.03
	Stress response	0.18	1.27	0.91	0.04	0.55	0.98	0.46	1.92	0.09	3.64
	Multidrug resistance	1.14	2.59	0.89	0.19	0.13	0.23	0.11	0.06	0.02	0.04
	Ribosome constituents and translation	0.16	1.28	0.00	0.44	0.30	0.39	0.25	0.15	0.05	0.10
	Intracellular traficking and protein targeting	0.65	0.68	0.40	0.19	0.13	0.23	0.11	13.84	0.02	0.04
	Protein degradation	0.76	0.67	0.27	0.13	0.08	4.61	0.07	0.04	0.01	0.03
	Cell cycle	0.19	0.72	0.01	3.89	2.59	1.24	0.34	0.34	6.99	0.23
	DNA metabolism	0.15	0.01	0.54	0.25	0.17	0.31	5.24	0.08	0.03	0.06
	RNA metabolism	0.38	0.23	0.13	0.06	0.04	10.99	0.04	0.02	0.01	0.01
	Vitamin metabolism	0.00	0.00	0.00	0.00	0.00	0.00	0.00	0.00	0.00	0.00
	Unknown function	0.67	0.11	0.94	0.70	0.30	0.54	0.25	0.15	0.05	0.10
	Sum	141.45
	DF	153
	P-value	0.738682
		True values					Expected values					Sq Diffs
		1	2	3			1	2	3			1	2	3
	Carbohydrate and energy metabolism	153	89	67	309		164.9	89.2	54.8	309		0.86	0.00	2.70
	Nitrogen metabolism	10	6	6	22		11.7	6.4	3.9	22		0.26	0.02	1.13
	Amino acid metabolism	47	35	26	108		57.6	31.2	19.2	108		1.97	0.46	2.44
	Nucleotide metabolism	7	3	8	18		9.6	5.2	3.2	18		0.71	0.93	7.23
	Cell wall biogenesis and remodeling	110	56	32	198		105.7	57.2	35.1	198		0.18	0.02	0.28
	Lipid metabolism	74	42	24	140		74.7	40.4	24.8	140		0.01	0.06	0.03
	Metal ion homeostasis	31	22	13	66		35.2	19.1	11.7	66		0.51	0.45	0.14
	Phosphate/Sulphate metabolism	0	4	0	4		2.1	1.2	0.7	4		2.13	7.00	0.71
	Stress response	28	27	23	78		41.6	22.5	13.8	78		4.46	0.89	6.06
	Multidrug resistance	6	11	5	22		11.7	6.4	3.9	22		2.81	3.40	0.31
	Ribosome constituents and translation	213	109	75	397		211.9	114.7	70.4	397		0.01	0.28	0.29
	Intracellular traficking and protein targeting	68	26	16	110		58.7	31.8	19.5	110		1.47	1.05	0.63
	Protein degradation	29	8	9	46		24.6	13.3	8.2	46		0.81	2.10	0.09
	Cell cycle	123	85	48	256		136.6	73.9	45.4	256		1.36	1.65	0.15
	DNA metabolism	79	30	15	124		66.2	35.8	22.0	124		2.48	0.94	2.23
	RNA metabolism	34	13	9	56		29.9	16.2	9.9	56		0.57	0.62	0.09
	Vitamin metabolism	2	0	0	2		1.1	0.6	0.4	2		0.81	0.58	0.35
	Unknown function	505	256	129	890		475.0	257.1	157.9	890		1.89	0.00	5.30
		1519	822	505	2846		1519	822	505	2846		73.92
												34
												8.8E-05
		True values						Expected values						Sq Diffs
		1	2	3	4			1	2	3	4			1	2	3	4
	Carbohydrate and energy metabolism	153	89	67	48	357		171.6	92.9	57.1	35.5	357		2.02	0.16	1.73	4.42
	Nitrogen metabolism	10	6	6	3	25		12.0	6.5	4.0	2.5	25		0.34	0.04	1.01	0.11
	Amino acid metabolism	47	35	26	9	117		56.2	30.4	18.7	11.6	117		1.52	0.68	2.85	0.59
	Nucleotide metabolism	7	3	8	2	20		9.6	5.2	3.2	2.0	20		0.71	0.93	7.22	0.00
	Cell wall biogenesis and remodeling	110	56	32	28	226		108.6	58.8	36.1	22.5	226		0.02	0.13	0.47	1.37
	Lipid metabolism	74	42	24	15	155		74.5	40.3	24.8	15.4	155		0.00	0.07	0.02	0.01
	Metal ion homeostasis	31	22	13	13	79		38.0	20.6	12.6	7.9	79		1.28	0.10	0.01	3.38
	Phosphate/Sulphate metabolism	0	4	0	1	5		2.4	1.3	0.8	0.5	5		2.40	5.60	0.80	0.51
	Stress response	28	27	23	9	87		41.8	22.6	13.9	8.6	87		4.57	0.84	5.95	0.01
	Multidrug resistance	6	11	5	8	30		14.4	7.8	4.8	3.0	30		4.92	1.31	0.01	8.45
	Ribosome constituents and translation	213	109	75	50	447		214.9	116.3	71.4	44.4	447		0.02	0.46	0.18	0.70
	Intracellular traficking and protein targeting	68	26	16	8	118		56.7	30.7	18.9	11.7	118		2.24	0.72	0.43	1.18
	Protein degradation	29	8	9	1	47		22.6	12.2	7.5	4.7	47		1.82	1.46	0.30	2.88
	Cell cycle	123	85	48	29	285		137.0	74.1	45.5	28.3	285		1.43	1.59	0.13	0.02
	DNA metabolism	79	30	15	14	138		66.3	35.9	22.1	13.7	138		2.42	0.97	2.26	0.01
	RNA metabolism	34	13	9	2	58		27.9	15.1	9.3	5.8	58		1.34	0.29	0.01	2.46
	Vitamin metabolism	2	0	0	0	2		1.0	0.5	0.3	0.2	2		1.12	0.52	0.32	0.20
	Unknown function	505	256	129	74	964		463.4	250.8	154.1	95.8	964		3.74	0.11	4.08	4.96
		1519	822	505	314	3160		1519	822	505	314	3160		106.92
														51
														1E-05
		True values							Expected values							Sq Diffs
		1	2	3	4	5			1	2	3	4	5			1	2	3	4	5
	Carbohydrate and energy metabolism	153	89	67	48	22	379		170.4	92.2	56.7	35.2	24.5	379		1.78	0.11	1.89	4.63	0.25
	Nitrogen metabolism	10	6	6	3	5	30		13.5	7.3	4.5	2.8	1.9	30		0.90	0.23	0.51	0.02	4.85
	Amino acid metabolism	47	35	26	9	12	129		58.0	31.4	19.3	12.0	8.3	129		2.09	0.41	2.34	0.75	1.62
	Nucleotide metabolism	7	3	8	2	13	33		14.8	8.0	4.9	3.1	2.1	33		4.14	3.15	1.91	0.37	55.48
	Cell wall biogenesis and remodeling	110	56	32	28	8	234		105.2	56.9	35.0	21.8	15.1	234		0.22	0.02	0.25	1.80	3.34
	Lipid metabolism	74	42	24	15	15	170		76.4	41.4	25.4	15.8	11.0	170		0.08	0.01	0.08	0.04	1.48
	Metal ion homeostasis	31	22	13	13	10	89		40.0	21.7	13.3	8.3	5.7	89		2.03	0.01	0.01	2.70	3.15
	Phosphate/Sulphate metabolism	0	4	0	1	2	7		3.1	1.7	1.0	0.7	0.5	7		3.15	3.10	1.05	0.19	5.31
	Stress response	28	27	23	9	9	96		43.2	23.4	14.4	8.9	6.2	96		5.33	0.57	5.21	0.00	1.27
	Multidrug resistance	6	11	5	8	4	34		15.3	8.3	5.1	3.2	2.2	34		5.64	0.90	0.00	7.41	1.49
	Ribosome constituents and translation	213	109	75	50	35	482		216.7	117.3	72.1	44.8	31.1	482		0.06	0.59	0.12	0.60	0.49
	Intracellular traficking and protein targeting	68	26	16	8	7	125		56.2	30.4	18.7	11.6	8.1	125		2.47	0.64	0.39	1.13	0.14
	Protein degradation	29	8	9	1	4	51		22.9	12.4	7.6	4.7	3.3	51		1.60	1.57	0.25	2.95	0.15
	Cell cycle	123	85	48	29	11	296		133.1	72.0	44.3	27.5	19.1	296		0.77	2.34	0.32	0.08	3.44
	DNA metabolism	79	30	15	14	11	149		67.0	36.3	22.3	13.9	9.6	149		2.15	1.08	2.38	0.00	0.20
	RNA metabolism	34	13	9	2	5	63		28.3	15.3	9.4	5.9	4.1	63		1.14	0.35	0.02	2.54	0.21
	Vitamin metabolism	2	0	0	0	2	4		1.8	1.0	0.6	0.4	0.3	4		0.02	0.97	0.60	0.37	11.75
	Unknown function	505	256	129	74	43	1007		452.8	245.0	150.5	93.6	65.0	1007		6.01	0.49	3.08	4.11	7.44
		1519	822	505	314	218	3378		1519	822	505	314	218	3378		208.26
																68
																1E-05
		True values								Expected values								Sq Diffs
		1	2	3	4	5	6			1	2	3	4	5	6			1	2	3	4	5	6
	Carbohydrate and energy metabolism	153	89	67	48	22	27	406		174.6	94.5	58.0	36.1	25.1	17.8	406		2.66	0.32	1.39	3.94	0.37	4.74
	Nitrogen metabolism	10	6	6	3	5	6	36		15.5	8.4	5.1	3.2	2.2	1.6	36		1.94	0.67	0.14	0.01	3.48	12.37
	Amino acid metabolism	47	35	26	9	12	11	140		60.2	32.6	20.0	12.4	8.6	6.1	140		2.89	0.18	1.79	0.95	1.31	3.84
	Nucleotide metabolism	7	3	8	2	13	6	39		16.8	9.1	5.6	3.5	2.4	1.7	39		5.69	4.07	1.06	0.62	46.63	10.75
	Cell wall biogenesis and remodeling	110	56	32	28	8	7	241		103.6	56.1	34.4	21.4	14.9	10.6	241		0.39	0.00	0.17	2.02	3.17	1.21
	Lipid metabolism	74	42	24	15	15	8	178		76.5	41.4	25.4	15.8	11.0	7.8	178		0.08	0.01	0.08	0.04	1.47	0.00
	Metal ion homeostasis	31	22	13	13	10	8	97		41.7	22.6	13.9	8.6	6.0	4.3	97		2.75	0.01	0.05	2.22	2.69	3.29
	Phosphate/Sulphate metabolism	0	4	0	1	2	1	8		3.4	1.9	1.1	0.7	0.5	0.4	8		3.44	2.46	1.14	0.12	4.60	1.20
	Stress response	28	27	23	9	9	13	109		46.9	25.4	15.6	9.7	6.7	4.8	109		7.59	0.11	3.53	0.05	0.77	14.12
	Multidrug resistance	6	11	5	8	4	4	38		16.3	8.8	5.4	3.4	2.3	1.7	38		6.54	0.53	0.03	6.33	1.17	3.26
	Ribosome constituents and translation	213	109	75	50	35	29	511		219.7	118.9	73.0	45.4	31.5	22.4	511		0.20	0.82	0.05	0.46	0.38	1.93
	Intracellular traficking and protein targeting	68	26	16	8	7	4	129		55.5	30.0	18.4	11.5	8.0	5.7	129		2.83	0.54	0.32	1.05	0.12	0.49
	Protein degradation	29	8	9	1	4	0	51		21.9	11.9	7.3	4.5	3.1	2.2	51		2.28	1.26	0.40	2.75	0.23	2.24
	Cell cycle	123	85	48	29	11	7	303		130.3	70.5	43.3	26.9	18.7	13.3	303		0.41	2.98	0.51	0.16	3.17	2.98
	DNA metabolism	79	30	15	14	11	5	154		66.2	35.8	22.0	13.7	9.5	6.8	154		2.47	0.95	2.23	0.01	0.24	0.46
	RNA metabolism	34	13	9	2	5	2	65		27.9	15.1	9.3	5.8	4.0	2.9	65		1.31	0.30	0.01	2.47	0.24	0.25
	Vitamin metabolism	2	0	0	0	2	0	4		1.7	0.9	0.6	0.4	0.2	0.2	4		0.05	0.93	0.57	0.36	12.45	0.18
	Unknown function	505	256	129	74	43	17	1024		440.3	238.2	146.4	91.0	63.2	44.9	1024		9.52	1.32	2.06	3.18	6.45	17.36
		1519	822	505	314	218	155	3533		1519	822	505	314	218	155	3533		282.42
																		85
																		1E-05
		True values									Expected values									Sq Diffs
		1	2	3	4	5	6	7			1	2	3	4	5	6	7			1	2	3	4	5	6	7
	Carbohydrate and energy metabolism	153	89	67	48	22	27	19	425		177.0	95.8	58.8	36.6	25.4	18.1	13.4	425		3.25	0.48	1.13	3.56	0.45	4.43	2.34
	Nitrogen metabolism	10	6	6	3	5	6	0	36		15.0	8.1	5.0	3.1	2.2	1.5	1.1	36		1.66	0.55	0.21	0.00	3.77	13.07	1.13
	Amino acid metabolism	47	35	26	9	12	11	11	151		62.9	34.0	20.9	13.0	9.0	6.4	4.8	151		4.01	0.03	1.24	1.23	0.98	3.28	8.18
	Nucleotide metabolism	7	3	8	2	13	6	3	42		17.5	9.5	5.8	3.6	2.5	1.8	1.3	42		6.29	4.41	0.82	0.72	43.84	9.96	2.12
	Cell wall biogenesis and remodeling	110	56	32	28	8	7	4	245		102.0	55.2	33.9	21.1	14.6	10.4	7.7	245		0.62	0.01	0.11	2.27	3.01	1.12	1.80
	Lipid metabolism	74	42	24	15	15	8	9	187		77.9	42.1	25.9	16.1	11.2	7.9	5.9	187		0.19	0.00	0.14	0.07	1.31	0.00	1.64
	Metal ion homeostasis	31	22	13	13	10	8	4	101		42.1	22.8	14.0	8.7	6.0	4.3	3.2	101		2.91	0.03	0.07	2.13	2.60	3.20	0.21
	Phosphate/Sulphate metabolism	0	4	0	1	2	1	1	9		3.7	2.0	1.2	0.8	0.5	0.4	0.3	9		3.75	1.92	1.25	0.07	3.98	1.00	1.81
	Stress response	28	27	23	9	9	13	12	121		50.4	27.3	16.8	10.4	7.2	5.1	3.8	121		9.94	0.00	2.33	0.19	0.43	12.01	17.57
	Multidrug resistance	6	11	5	8	4	4	3	41		17.1	9.2	5.7	3.5	2.5	1.7	1.3	41		7.18	0.34	0.08	5.66	0.98	2.93	2.26
	Ribosome constituents and translation	213	109	75	50	35	29	19	530		220.7	119.4	73.4	45.6	31.7	22.5	16.7	530		0.27	0.91	0.04	0.42	0.35	1.87	0.31
	Intracellular traficking and protein targeting	68	26	16	8	7	4	2	131		54.5	29.5	18.1	11.3	7.8	5.6	4.1	131		3.32	0.42	0.25	0.95	0.09	0.44	1.10
	Protein degradation	29	8	9	1	4	0	3	54		22.5	12.2	7.5	4.6	3.2	2.3	1.7	54		1.89	1.43	0.31	2.86	0.19	2.29	0.99
	Cell cycle	123	85	48	29	11	7	10	313		130.3	70.5	43.3	26.9	18.7	13.3	9.9	313		0.41	2.97	0.50	0.16	3.17	2.98	0.00
	DNA metabolism	79	30	15	14	11	5	0	154		64.1	34.7	21.3	13.3	9.2	6.5	4.9	154		3.45	0.64	1.87	0.04	0.35	0.36	4.85
	RNA metabolism	34	13	9	2	5	2	2	67		27.9	15.1	9.3	5.8	4.0	2.8	2.1	67		1.33	0.29	0.01	2.46	0.25	0.25	0.01
	Vitamin metabolism	2	0	0	0	2	0	1	5		2.1	1.1	0.7	0.4	0.3	0.2	0.2	5		0.00	1.13	0.69	0.43	9.69	0.21	4.50
	Unknown function	505	256	129	74	43	17	12	1036		431.4	233.4	143.4	89.2	61.9	44.0	32.7	1036		12.56	2.18	1.45	2.58	5.78	16.58	13.07
		1519	822	505	314	218	155	115	3648		1519	822	505	314	218	155	115	3648		340.17
																				102
																				1E-05
		True values										Expected values										Sq Diffs
		1	2	3	4	5	6	7	8			1	2	3	4	5	6	7	8			1	2	3	4	5	6	7	8
	Carbohydrate and energy metabolism	153	89	67	48	22	27	19	20	445		181.7	98.3	60.4	37.6	26.1	18.5	13.8	8.6	445		4.54	0.89	0.72	2.90	0.64	3.86	2.00	15.05
	Nitrogen metabolism	10	6	6	3	5	6	0	2	38		15.5	8.4	5.2	3.2	2.2	1.6	1.2	0.7	38		1.96	0.68	0.14	0.01	3.45	12.32	1.17	2.17
	Amino acid metabolism	47	35	26	9	12	11	11	4	155		63.3	34.3	21.0	13.1	9.1	6.5	4.8	3.0	155		4.19	0.02	1.17	1.27	0.94	3.19	8.04	0.33
	Nucleotide metabolism	7	3	8	2	13	6	3	1	43		17.6	9.5	5.8	3.6	2.5	1.8	1.3	0.8	43		6.35	4.45	0.80	0.73	43.59	9.88	2.10	0.03
	Cell wall biogenesis and remodeling	110	56	32	28	8	7	4	2	247		100.9	54.6	33.5	20.8	14.5	10.3	7.6	4.8	247		0.83	0.04	0.07	2.45	2.90	1.05	1.73	1.62
	Lipid metabolism	74	42	24	15	15	8	9	9	196		80.0	43.3	26.6	16.5	11.5	8.2	6.1	3.8	196		0.45	0.04	0.26	0.14	1.08	0.00	1.43	7.15
	Metal ion homeostasis	31	22	13	13	10	8	4	0	101		41.2	22.3	13.7	8.5	5.9	4.2	3.1	2.0	101		2.54	0.00	0.04	2.35	2.81	3.42	0.25	1.95
	Phosphate/Sulphate metabolism	0	4	0	1	2	1	1	1	10		4.1	2.2	1.4	0.8	0.6	0.4	0.3	0.2	10		4.08	1.45	1.36	0.03	3.41	0.82	1.54	3.36
	Stress response	28	27	23	9	9	13	12	9	130		53.1	28.7	17.6	11.0	7.6	5.4	4.0	2.5	130		11.85	0.10	1.62	0.35	0.25	10.62	15.85	16.71
	Multidrug resistance	6	11	5	8	4	4	3	0	41		16.7	9.1	5.6	3.5	2.4	1.7	1.3	0.8	41		6.89	0.42	0.06	5.95	1.06	3.07	2.37	0.79
	Ribosome constituents and translation	213	109	75	50	35	29	19	8	538		219.7	118.9	73.0	45.4	31.5	22.4	16.6	10.4	538		0.20	0.82	0.05	0.46	0.38	1.93	0.34	0.56
	Intracellular traficking and protein targeting	68	26	16	8	7	4	2	1	132		53.9	29.2	17.9	11.1	7.7	5.5	4.1	2.6	132		3.69	0.34	0.21	0.89	0.07	0.41	1.06	0.95
	Protein degradation	29	8	9	1	4	0	3	0	54		22.1	11.9	7.3	4.6	3.2	2.3	1.7	1.0	54		2.19	1.30	0.38	2.78	0.22	2.25	1.06	1.05
	Cell cycle	123	85	48	29	11	7	10	7	320		130.7	70.7	43.4	27.0	18.8	13.3	9.9	6.2	320		0.45	2.89	0.48	0.15	3.21	3.01	0.00	0.11
	DNA metabolism	79	30	15	14	11	5	0	1	155		63.3	34.3	21.0	13.1	9.1	6.5	4.8	3.0	155		3.90	0.53	1.73	0.06	0.40	0.33	4.79	1.33
	RNA metabolism	34	13	9	2	5	2	2	1	68		27.8	15.0	9.2	5.7	4.0	2.8	2.1	1.3	68		1.40	0.27	0.01	2.44	0.26	0.25	0.00	0.08
	Vitamin metabolism	2	0	0	0	2	0	1	0	5		2.0	1.1	0.7	0.4	0.3	0.2	0.2	0.1	5		0.00	1.10	0.68	0.42	9.94	0.21	4.62	0.10
	Unknown function	505	256	129	74	43	17	12	6	1042		425.5	230.2	141.5	88.0	61.1	43.4	32.2	20.2	1042		14.86	2.88	1.10	2.21	5.34	16.07	12.68	9.95
		1519	822	505	314	218	155	115	72	3720		1519	822	505	314	218	155	115	72	3720		402.06
																						119
																						1E-05
		True values											Expected values											Sq Diffs
		1	2	3	4	5	6	7	8	9			1	2	3	4	5	6	7	8	9			1	2	3	4	5	6	7	8	9
	Carbohydrate and energy metabolism	153	89	67	48	22	27	19	20	8	453		182.6	98.8	60.7	37.8	26.2	18.6	13.8	8.7	5.8	453		4.80	0.98	0.65	2.78	0.68	3.76	1.94	14.87	0.86
	Nitrogen metabolism	10	6	6	3	5	6	0	2	1	39		15.7	8.5	5.2	3.3	2.3	1.6	1.2	0.7	0.5	39		2.08	0.74	0.11	0.02	3.34	12.04	1.19	2.11	0.51
	Amino acid metabolism	47	35	26	9	12	11	11	4	9	164		66.1	35.8	22.0	13.7	9.5	6.7	5.0	3.1	2.1	164		5.53	0.02	0.74	1.59	0.66	2.68	7.18	0.24	22.86
	Nucleotide metabolism	7	3	8	2	13	6	3	1	1	44		17.7	9.6	5.9	3.7	2.5	1.8	1.3	0.8	0.6	44		6.50	4.54	0.75	0.76	42.93	9.70	2.04	0.03	0.34
	Cell wall biogenesis and remodeling	110	56	32	28	8	7	4	2	5	252		101.6	55.0	33.8	21.0	14.6	10.4	7.7	4.8	3.2	252		0.70	0.02	0.09	2.33	2.97	1.09	1.77	1.65	1.00
	Lipid metabolism	74	42	24	15	15	8	9	9	3	199		80.2	43.4	26.7	16.6	11.5	8.2	6.1	3.8	2.5	199		0.48	0.05	0.27	0.15	1.06	0.00	1.41	7.10	0.09
	Metal ion homeostasis	31	22	13	13	10	8	4	0	0	101		40.7	22.0	13.5	8.4	5.8	4.2	3.1	1.9	1.3	101		2.32	0.00	0.02	2.50	2.96	3.56	0.27	1.93	1.29
	Phosphate/Sulphate metabolism	0	4	0	1	2	1	1	1	1	11		4.4	2.4	1.5	0.9	0.6	0.5	0.3	0.2	0.1	11		4.43	1.07	1.47	0.01	2.92	0.66	1.31	2.97	5.28
	Stress response	28	27	23	9	9	13	12	9	5	135		54.4	29.5	18.1	11.3	7.8	5.6	4.1	2.6	1.7	135		12.83	0.20	1.33	0.45	0.18	9.99	15.07	15.98	6.26
	Multidrug resistance	6	11	5	8	4	4	3	0	1	42		16.9	9.2	5.6	3.5	2.4	1.7	1.3	0.8	0.5	42		7.06	0.37	0.07	5.79	1.01	2.99	2.30	0.80	0.40
	Ribosome constituents and translation	213	109	75	50	35	29	19	8	6	544		219.3	118.7	72.9	45.3	31.5	22.4	16.6	10.4	6.9	544		0.18	0.79	0.06	0.48	0.40	1.96	0.35	0.55	0.12
	Intracellular traficking and protein targeting	68	26	16	8	7	4	2	1	0	132		53.2	28.8	17.7	11.0	7.6	5.4	4.0	2.5	1.7	132		4.11	0.27	0.16	0.82	0.05	0.38	1.02	0.92	1.68
	Protein degradation	29	8	9	1	4	0	3	0	2	56		22.6	12.2	7.5	4.7	3.2	2.3	1.7	1.1	0.7	56		1.83	1.46	0.30	2.88	0.18	2.30	0.97	1.07	2.32
	Cell cycle	123	85	48	29	11	7	10	7	1	321		129.4	70.0	43.0	26.8	18.6	13.2	9.8	6.1	4.1	321		0.32	3.20	0.58	0.19	3.09	2.92	0.00	0.12	2.33
	DNA metabolism	79	30	15	14	11	5	0	1	1	156		62.9	34.0	20.9	13.0	9.0	6.4	4.8	3.0	2.0	156		4.13	0.48	1.67	0.08	0.43	0.31	4.76	1.32	0.49
	RNA metabolism	34	13	9	2	5	2	2	1	1	69		27.8	15.1	9.2	5.8	4.0	2.8	2.1	1.3	0.9	69		1.37	0.28	0.01	2.45	0.25	0.25	0.01	0.08	0.02
	Vitamin metabolism	2	0	0	0	2	0	1	0	0	5		2.0	1.1	0.7	0.4	0.3	0.2	0.2	0.1	0.1	5		0.00	1.09	0.67	0.42	10.12	0.21	4.71	0.10	0.06
	Unknown function	505	256	129	74	43	17	12	6	3	1045		421.3	228.0	140.1	87.1	60.5	43.0	31.9	20.0	13.3	1045		16.64	3.45	0.87	1.97	5.04	15.71	12.41	9.77	7.99
		1519	822	505	314	218	155	115	72	48	3768		1519	822	505	314	218	155	115	72	48	3768		452.77
																								136
																								1E-05
		True values												Expected values												Sq Diffs
		1	2	3	4	5	6	7	8	9	10			1	2	3	4	5	6	7	8	9	10			1	2	3	4	5	6	7	8	9	10
	Carbohydrate and energy metabolism	153	89	67	48	22	27	19	20	8	14	467		185.6	100.4	61.7	38.4	26.6	18.9	14.1	8.8	5.9	6.6	467		5.73	1.30	0.45	2.42	0.81	3.43	1.74	14.27	0.78	8.30
	Nitrogen metabolism	10	6	6	3	5	6	0	2	1	1	40		15.9	8.6	5.3	3.3	2.3	1.6	1.2	0.8	0.5	0.6	40		2.19	0.79	0.10	0.02	3.24	11.81	1.20	2.06	0.49	0.33
	Amino acid metabolism	47	35	26	9	12	11	11	4	9	6	170		67.6	36.6	22.5	14.0	9.7	6.9	5.1	3.2	2.1	2.4	170		6.26	0.07	0.56	1.77	0.55	2.45	6.77	0.20	22.07	5.39
	Nucleotide metabolism	7	3	8	2	13	6	3	1	1	0	44		17.5	9.5	5.8	3.6	2.5	1.8	1.3	0.8	0.6	0.6	44		6.29	4.41	0.82	0.72	43.85	9.96	2.12	0.04	0.36	0.62
	Cell wall biogenesis and remodeling	110	56	32	28	8	7	4	2	5	9	261		103.7	56.1	34.5	21.4	14.9	10.6	7.9	4.9	3.3	3.7	261		0.38	0.00	0.18	2.01	3.19	1.21	1.89	1.73	0.90	7.65
	Lipid metabolism	74	42	24	15	15	8	9	9	3	1	200		79.5	43.0	26.4	16.4	11.4	8.1	6.0	3.8	2.5	2.8	200		0.38	0.02	0.22	0.12	1.13	0.00	1.48	7.27	0.09	1.18
	Metal ion homeostasis	31	22	13	13	10	8	4	0	0	3	104		41.3	22.4	13.7	8.5	5.9	4.2	3.1	2.0	1.3	1.5	104		2.58	0.01	0.04	2.32	2.79	3.39	0.24	1.96	1.31	1.59
	Phosphate/Sulphate metabolism	0	4	0	1	2	1	1	1	1	1	12		4.8	2.6	1.6	1.0	0.7	0.5	0.4	0.2	0.2	0.2	12		4.77	0.78	1.59	0.00	2.53	0.54	1.13	2.65	4.79	4.07
	Stress response	28	27	23	9	9	13	12	9	5	4	139		55.2	29.9	18.4	11.4	7.9	5.6	4.2	2.6	1.7	2.0	139		13.44	0.28	1.17	0.51	0.14	9.62	14.61	15.55	6.07	2.11
	Multidrug resistance	6	11	5	8	4	4	3	0	1	0	42		16.7	9.0	5.5	3.5	2.4	1.7	1.3	0.8	0.5	0.6	42		6.85	0.43	0.05	6.00	1.07	3.10	2.39	0.79	0.42	0.59
	Ribosome constituents and translation	213	109	75	50	35	29	19	8	6	2	546		217.0	117.4	72.1	44.9	31.1	22.1	16.4	10.3	6.9	7.7	546		0.07	0.60	0.11	0.59	0.48	2.12	0.40	0.51	0.11	4.23
	Intracellular traficking and protein targeting	68	26	16	8	7	4	2	1	0	2	134		53.3	28.8	17.7	11.0	7.6	5.4	4.0	2.5	1.7	1.9	134		4.08	0.28	0.16	0.82	0.05	0.38	1.02	0.92	1.68	0.01
	Protein degradation	29	8	9	1	4	0	3	0	2	0	56		22.3	12.0	7.4	4.6	3.2	2.3	1.7	1.1	0.7	0.8	56		2.04	1.36	0.35	2.82	0.20	2.27	1.03	1.05	2.39	0.79
	Cell cycle	123	85	48	29	11	7	10	7	1	5	326		129.6	70.1	43.1	26.8	18.6	13.2	9.8	6.1	4.1	4.6	326		0.33	3.16	0.56	0.18	3.10	2.93	0.00	0.12	2.34	0.03
	DNA metabolism	79	30	15	14	11	5	0	1	1	2	158		62.8	34.0	20.9	13.0	9.0	6.4	4.8	3.0	2.0	2.2	158		4.18	0.47	1.65	0.08	0.44	0.31	4.75	1.31	0.49	0.02
	RNA metabolism	34	13	9	2	5	2	2	1	1	0	69		27.4	14.8	9.1	5.7	3.9	2.8	2.1	1.3	0.9	1.0	69		1.58	0.23	0.00	2.37	0.29	0.23	0.00	0.07	0.02	0.97
	Vitamin metabolism	2	0	0	0	2	0	1	0	0	0	5		2.0	1.1	0.7	0.4	0.3	0.2	0.2	0.1	0.1	0.1	5		0.00	1.08	0.66	0.41	10.31	0.20	4.80	0.09	0.06	0.07
	Unknown function	505	256	129	74	43	17	12	6	3	4	1049		416.9	225.6	138.6	86.2	59.8	42.5	31.6	19.8	13.2	14.8	1049		18.61	4.09	0.67	1.72	4.74	15.34	12.13	9.58	7.86	7.90
		1519	822	505	314	218	155	115	72	48	54	3822		1519	822	505	314	218	155	115	72	48	54	3822		497.56
																										153
																										1E-05
		True values													Expected values													Sq Diffs
		1	2	3	4	5	6	7	8	9	10	11			1	2	3	4	5	6	7	8	9	10	11			1	2	3	4	5	6	7	8	9	10	11
	Carbohydrate and energy metabolism	153	89	67	48	22	27	19	20	8	14	11	478		188.4	102.0	62.6	38.9	27.0	19.2	14.3	8.9	6.0	6.7	4.0	478		6.65	1.64	0.30	2.11	0.94	3.15	1.57	13.72	0.70	7.96	12.46
	Nitrogen metabolism	10	6	6	3	5	6	0	2	1	1	0	40		15.8	8.5	5.2	3.3	2.3	1.6	1.2	0.7	0.5	0.6	0.3	40		2.11	0.75	0.11	0.02	3.31	11.99	1.19	2.10	0.51	0.34	0.33
	Amino acid metabolism	47	35	26	9	12	11	11	4	9	6	2	172		67.8	36.7	22.5	14.0	9.7	6.9	5.1	3.2	2.1	2.4	1.4	172		6.38	0.08	0.53	1.79	0.53	2.41	6.71	0.19	21.95	5.35	0.23
	Nucleotide metabolism	7	3	8	2	13	6	3	1	1	0	1	45		17.7	9.6	5.9	3.7	2.5	1.8	1.3	0.8	0.6	0.6	0.4	45		6.50	4.54	0.75	0.76	42.94	9.70	2.05	0.03	0.34	0.63	1.05
	Cell wall biogenesis and remodeling	110	56	32	28	8	7	4	2	5	9	4	265		104.4	56.5	34.7	21.6	15.0	10.7	7.9	5.0	3.3	3.7	2.2	265		0.30	0.00	0.21	1.90	3.26	1.26	1.93	1.76	0.88	7.53	1.47
	Lipid metabolism	74	42	24	15	15	8	9	9	3	1	1	201		79.2	42.9	26.3	16.4	11.4	8.1	6.0	3.8	2.5	2.8	1.7	201		0.34	0.02	0.21	0.12	1.16	0.00	1.50	7.33	0.10	1.17	0.27
	Metal ion homeostasis	31	22	13	13	10	8	4	0	0	3	0	104		41.0	22.2	13.6	8.5	5.9	4.2	3.1	1.9	1.3	1.5	0.9	104		2.43	0.00	0.03	2.42	2.88	3.48	0.26	1.94	1.30	1.63	0.86
	Phosphate/Sulphate metabolism	0	4	0	1	2	1	1	1	1	1	1	13		5.1	2.8	1.7	1.1	0.7	0.5	0.4	0.2	0.2	0.2	0.1	13		5.12	0.54	1.70	0.00	2.18	0.44	0.97	2.36	4.34	3.67	7.37
	Stress response	28	27	23	9	9	13	12	9	5	4	1	140		55.2	29.9	18.3	11.4	7.9	5.6	4.2	2.6	1.7	2.0	1.2	140		13.39	0.27	1.18	0.51	0.15	9.65	14.65	15.59	6.08	2.12	0.02
	Multidrug resistance	6	11	5	8	4	4	3	0	1	0	2	44		17.3	9.4	5.8	3.6	2.5	1.8	1.3	0.8	0.5	0.6	0.4	44		7.42	0.28	0.10	5.44	0.92	2.81	2.17	0.82	0.37	0.62	7.31
	Ribosome constituents and translation	213	109	75	50	35	29	19	8	6	2	3	549		216.4	117.1	71.9	44.7	31.1	22.1	16.4	10.3	6.8	7.7	4.6	549		0.05	0.56	0.13	0.62	0.50	2.17	0.42	0.50	0.10	4.21	0.53
	Intracellular traficking and protein targeting	68	26	16	8	7	4	2	1	0	2	0	134		52.8	28.6	17.6	10.9	7.6	5.4	4.0	2.5	1.7	1.9	1.1	134		4.37	0.23	0.14	0.78	0.04	0.36	1.00	0.90	1.67	0.01	1.11
	Protein degradation	29	8	9	1	4	0	3	0	2	0	1	57		22.5	12.2	7.5	4.6	3.2	2.3	1.7	1.1	0.7	0.8	0.5	57		1.90	1.42	0.31	2.86	0.19	2.29	0.99	1.06	2.34	0.80	0.59
	Cell cycle	123	85	48	29	11	7	10	7	1	5	2	328		129.3	70.0	43.0	26.7	18.6	13.2	9.8	6.1	4.1	4.6	2.7	328		0.30	3.23	0.59	0.19	3.07	2.91	0.00	0.12	2.33	0.04	0.19
	DNA metabolism	79	30	15	14	11	5	0	1	1	2	1	159		62.7	33.9	20.8	13.0	9.0	6.4	4.7	3.0	2.0	2.2	1.3	159		4.26	0.45	1.63	0.08	0.45	0.30	4.74	1.31	0.49	0.02	0.08
	RNA metabolism	34	13	9	2	5	2	2	1	1	0	0	69		27.2	14.7	9.0	5.6	3.9	2.8	2.1	1.3	0.9	1.0	0.6	69		1.70	0.20	0.00	2.33	0.31	0.22	0.00	0.06	0.02	0.97	0.57
	Vitamin metabolism	2	0	0	0	2	0	1	0	0	0	0	5		2.0	1.1	0.7	0.4	0.3	0.2	0.1	0.1	0.1	0.1	0.0	5		0.00	1.07	0.66	0.41	10.43	0.20	4.85	0.09	0.06	0.07	0.04
	Unknown function	505	256	129	74	43	17	12	6	3	4	2	1051		414.2	224.2	137.7	85.6	59.4	42.3	31.4	19.6	13.1	14.7	8.7	1051		19.89	4.52	0.55	1.58	4.55	15.11	11.95	9.47	7.78	7.81	5.18
		1519	822	505	314	218	155	115	72	48	54	32	3854		1519	822	505	314	218	155	115	72	48	54	32	3854		534.54
																												170
																												1E-05
		True values														Expected values														Sq Diffs
		1	2	3	4	5	6	7	8	9	10	11	12			1	2	3	4	5	6	7	8	9	10	11	12			1	2	3	4	5	6	7	8	9	10	11	12
	Carbohydrate and energy metabolism	153	89	67	48	22	27	19	20	8	14	11	6	484		188.4	102.0	62.6	38.9	27.2	19.3	14.3	9.0	6.0	6.7	4.0	3.4	484		6.65	1.64	0.30	2.11	0.99	3.04	1.51	13.53	0.68	7.84	12.31	2.06
	Nitrogen metabolism	10	6	6	3	5	6	0	2	1	1	0	0	40		15.8	8.5	5.2	3.3	2.2	1.6	1.2	0.7	0.5	0.6	0.3	0.3	40		2.11	0.75	0.11	0.02	3.37	12.13	1.19	2.13	0.52	0.35	0.33	0.28
	Amino acid metabolism	47	35	26	9	12	11	11	4	9	6	2	2	174		67.8	36.7	22.5	14.0	9.8	6.9	5.2	3.2	2.2	2.4	1.4	1.2	174		6.38	0.08	0.53	1.79	0.51	2.36	6.62	0.18	21.79	5.29	0.22	0.51
	Nucleotide metabolism	7	3	8	2	13	6	3	1	1	0	1	1	46		17.7	9.6	5.9	3.7	2.6	1.8	1.4	0.9	0.6	0.6	0.4	0.3	46		6.50	4.54	0.75	0.76	41.99	9.43	1.97	0.03	0.33	0.64	1.02	1.44
	Cell wall biogenesis and remodeling	110	56	32	28	8	7	4	2	5	9	4	4	269		104.4	56.5	34.7	21.6	15.1	10.7	8.0	5.0	3.3	3.7	2.2	1.9	269		0.30	0.00	0.21	1.90	3.35	1.30	1.98	1.79	0.84	7.38	1.43	2.42
	Lipid metabolism	74	42	24	15	15	8	9	9	3	1	1	1	202		79.2	42.9	26.3	16.4	11.3	8.1	6.0	3.7	2.5	2.8	1.7	1.4	202		0.34	0.02	0.21	0.12	1.18	0.00	1.52	7.36	0.10	1.17	0.27	0.12
	Metal ion homeostasis	31	22	13	13	10	8	4	0	0	3	0	0	104		41.0	22.2	13.6	8.5	5.8	4.2	3.1	1.9	1.3	1.4	0.9	0.7	104		2.43	0.00	0.03	2.42	2.96	3.56	0.27	1.93	1.29	1.67	0.86	0.72
	Phosphate/Sulphate metabolism	0	4	0	1	2	1	1	1	1	1	1	1	14		5.1	2.8	1.7	1.1	0.8	0.6	0.4	0.3	0.2	0.2	0.1	0.1	14		5.12	0.54	1.70	0.00	1.87	0.35	0.83	2.11	3.95	3.33	6.78	8.36
	Stress response	28	27	23	9	9	13	12	9	5	4	1	1	141		55.2	29.9	18.3	11.4	7.9	5.6	4.2	2.6	1.7	2.0	1.2	1.0	141		13.39	0.27	1.18	0.51	0.15	9.64	14.64	15.58	6.08	2.12	0.02	0.00
	Multidrug resistance	6	11	5	8	4	4	3	0	1	0	2	2	46		17.3	9.4	5.8	3.6	2.6	1.8	1.4	0.9	0.6	0.6	0.4	0.3	46		7.42	0.28	0.10	5.44	0.78	2.55	1.97	0.85	0.33	0.64	6.93	8.82
	Ribosome constituents and translation	213	109	75	50	35	29	19	8	6	2	3	3	552		216.4	117.1	71.9	44.7	31.0	22.0	16.4	10.2	6.8	7.7	4.6	3.8	552		0.05	0.56	0.13	0.62	0.51	2.19	0.43	0.49	0.10	4.20	0.53	0.18
	Intracellular traficking and protein targeting	68	26	16	8	7	4	2	1	0	2	0	0	134		52.8	28.6	17.6	10.9	7.5	5.4	4.0	2.5	1.7	1.9	1.1	0.9	134		4.37	0.23	0.14	0.78	0.04	0.34	0.98	0.89	1.66	0.01	1.10	0.93
	Protein degradation	29	8	9	1	4	0	3	0	2	0	1	1	58		22.5	12.2	7.5	4.6	3.3	2.3	1.7	1.1	0.7	0.8	0.5	0.4	58		1.90	1.42	0.31	2.86	0.17	2.32	0.96	1.08	2.29	0.81	0.57	0.88
	Cell cycle	123	85	48	29	11	7	10	7	1	5	2	2	330		129.3	70.0	43.0	26.7	18.5	13.2	9.8	6.1	4.1	4.6	2.7	2.3	330		0.30	3.23	0.59	0.19	3.06	2.90	0.01	0.13	2.33	0.04	0.19	0.04
	DNA metabolism	79	30	15	14	11	5	0	1	1	2	1	1	160		62.7	33.9	20.8	13.0	9.0	6.4	4.7	3.0	2.0	2.2	1.3	1.1	160		4.26	0.45	1.63	0.08	0.45	0.30	4.74	1.31	0.48	0.02	0.08	0.01
	RNA metabolism	34	13	9	2	5	2	2	1	1	0	0	0	69		27.2	14.7	9.0	5.6	3.9	2.8	2.0	1.3	0.9	1.0	0.6	0.5	69		1.70	0.20	0.00	2.33	0.33	0.21	0.00	0.06	0.03	0.96	0.57	0.48
	Vitamin metabolism	2	0	0	0	2	0	1	0	0	0	0	0	5		2.0	1.1	0.7	0.4	0.3	0.2	0.1	0.1	0.1	0.1	0.0	0.0	5		0.00	1.07	0.66	0.41	10.52	0.20	4.90	0.09	0.06	0.07	0.04	0.03
	Unknown function	505	256	129	74	43	17	12	6	3	4	2	2	1053		414.2	224.2	137.7	85.6	59.1	42.1	31.2	19.5	13.0	14.7	8.7	7.3	1053		19.89	4.52	0.55	1.58	4.41	14.93	11.82	9.38	7.71	7.74	5.14	3.87
		1519	822	505	314	218	155	115	72	48	54	32	27	3881		1519	822	505	314	218	155	115	72	48	54	32	27	3881		560.00
																														187
																														1E-05
		True values															Expected values															Sq Diffs
		1	2	3	4	5	6	7	8	9	10	11	12	13			1	2	3	4	5	6	7	8	9	10	11	12	13			1	2	3	4	5	6	7	8	9	10	11	12	13
	Carbohydrate and energy metabolism	153	89	67	48	22	27	19	20	8	14	11	6	1	485		189.8	102.7	63.1	39.2	27.2	19.4	14.4	9.0	6.0	6.7	4.0	2.4	1.1	485		7.13	1.83	0.24	1.96	1.01	3.01	1.49	13.46	0.67	7.80	12.26	5.54	0.01
	Nitrogen metabolism	10	6	6	3	5	6	0	2	1	1	0	0	0	40		15.7	8.5	5.2	3.2	2.2	1.6	1.2	0.7	0.5	0.6	0.3	0.2	0.1	40		2.04	0.72	0.12	0.02	3.38	12.14	1.18	2.13	0.52	0.35	0.33	0.20	0.09
	Amino acid metabolism	47	35	26	9	12	11	11	4	9	6	2	0	2	174		68.1	36.8	22.6	14.1	9.8	6.9	5.2	3.2	2.2	2.4	1.4	0.9	0.4	174		6.53	0.09	0.50	1.83	0.51	2.36	6.63	0.19	21.80	5.29	0.22	0.85	6.32
	Nucleotide metabolism	7	3	8	2	13	6	3	1	1	0	1	1	0	46		18.0	9.7	6.0	3.7	2.6	1.8	1.4	0.9	0.6	0.6	0.4	0.2	0.1	46		6.72	4.66	0.68	0.80	42.01	9.44	1.97	0.03	0.33	0.64	1.02	2.67	0.11
	Cell wall biogenesis and remodeling	110	56	32	28	8	7	4	2	5	9	4	4	1	270		105.6	57.2	35.1	21.8	15.2	10.8	8.0	5.0	3.3	3.8	2.2	1.3	0.6	270		0.18	0.02	0.28	1.74	3.38	1.33	2.00	1.81	0.83	7.32	1.41	5.43	0.22
	Lipid metabolism	74	42	24	15	15	8	9	9	3	1	1	0	0	201		78.6	42.6	26.1	16.3	11.3	8.0	6.0	3.7	2.5	2.8	1.7	1.0	0.5	201		0.27	0.01	0.18	0.10	1.22	0.00	1.56	7.46	0.11	1.15	0.26	0.98	0.47
	Metal ion homeostasis	31	22	13	13	10	8	4	0	0	3	0	1	0	105		41.1	22.2	13.7	8.5	5.9	4.2	3.1	1.9	1.3	1.5	0.9	0.5	0.2	105		2.48	0.00	0.03	2.39	2.86	3.46	0.25	1.95	1.30	1.62	0.87	0.46	0.24
	Phosphate/Sulphate metabolism	0	4	0	1	2	1	1	1	1	1	1	0	0	13		5.1	2.8	1.7	1.1	0.7	0.5	0.4	0.2	0.2	0.2	0.1	0.1	0.0	13		5.09	0.57	1.69	0.00	2.21	0.45	0.98	2.39	4.38	3.71	7.44	0.06	0.03
	Stress response	28	27	23	9	9	13	12	9	5	4	1	3	1	144		56.3	30.5	18.7	11.6	8.1	5.7	4.3	2.7	1.8	2.0	1.2	0.7	0.3	144		14.26	0.40	0.97	0.60	0.10	9.14	14.02	15.00	5.82	1.99	0.03	7.47	1.33
	Multidrug resistance	6	11	5	8	4	4	3	0	1	0	2	1	0	45		17.6	9.5	5.9	3.6	2.5	1.8	1.3	0.8	0.6	0.6	0.4	0.2	0.1	45		7.65	0.23	0.12	5.22	0.86	2.70	2.08	0.83	0.35	0.63	7.15	2.76	0.10
	Ribosome constituents and translation	213	109	75	50	35	29	19	8	6	2	3	1	0	550		215.2	116.5	71.5	44.5	30.9	22.0	16.3	10.2	6.8	7.7	4.5	2.7	1.3	550		0.02	0.48	0.17	0.68	0.55	2.26	0.45	0.47	0.09	4.17	0.52	1.06	1.28
	Intracellular traficking and protein targeting	68	26	16	8	7	4	2	1	0	2	0	0	0	134		52.4	28.4	17.4	10.8	7.5	5.4	4.0	2.5	1.7	1.9	1.1	0.7	0.3	134		4.62	0.20	0.12	0.74	0.04	0.34	0.98	0.89	1.66	0.01	1.10	0.66	0.31
	Protein degradation	29	8	9	1	4	0	3	0	2	0	1	0	0	57		22.3	12.1	7.4	4.6	3.2	2.3	1.7	1.1	0.7	0.8	0.5	0.3	0.1	57		2.01	1.37	0.34	2.83	0.20	2.28	1.02	1.06	2.38	0.79	0.60	0.28	0.13
	Cell cycle	123	85	48	29	11	7	10	7	1	5	2	2	3	333		130.3	70.5	43.3	26.9	18.7	13.3	9.9	6.2	4.1	4.6	2.7	1.6	0.8	333		0.41	2.98	0.51	0.16	3.17	2.98	0.00	0.11	2.36	0.03	0.20	0.08	6.43
	DNA metabolism	79	30	15	14	11	5	0	1	1	2	1	0	0	159		62.2	33.7	20.7	12.9	8.9	6.3	4.7	2.9	2.0	2.2	1.3	0.8	0.4	159		4.53	0.40	1.56	0.10	0.48	0.29	4.71	1.29	0.47	0.02	0.07	0.78	0.37
	RNA metabolism	34	13	9	2	5	2	2	1	1	0	0	0	0	69		27.0	14.6	9.0	5.6	3.9	2.8	2.0	1.3	0.9	1.0	0.6	0.3	0.2	69		1.82	0.18	0.00	2.30	0.33	0.21	0.00	0.06	0.03	0.96	0.57	0.34	0.16
	Vitamin metabolism	2	0	0	0	2	0	1	0	0	0	0	0	0	5		2.0	1.1	0.7	0.4	0.3	0.2	0.1	0.1	0.1	0.1	0.0	0.0	0.0	5		0.00	1.06	0.65	0.40	10.53	0.20	4.90	0.09	0.06	0.07	0.04	0.02	0.01
	Unknown function	505	256	129	74	43	17	12	6	3	4	2	0	1	1052		411.6	222.8	136.9	85.1	59.1	42.0	31.2	19.5	13.0	14.6	8.7	5.1	2.4	1052		21.17	4.96	0.45	1.45	4.38	14.88	11.79	9.36	7.70	7.73	5.13	5.15	0.85
		1519	822	505	314	218	155	115	72	48	54	32	19	9	3882		1519	822	505	314	218	155	115	72	48	54	32	19	9	3882		585.89
																																204
																																1E-05
		True values																Expected values																Sq Diffs
		1	2	3	4	5	6	7	8	9	10	11	12	13	14			1	2	3	4	5	6	7	8	9	10	11	12	13	14			1	2	3	4	5	6	7	8	9	10	11	12	13	14
	Carbohydrate and energy metabolism	153	89	67	48	22	27	19	20	8	14	11	6	1	0	485		189.5	102.5	63.0	39.2	27.2	19.3	14.3	9.0	6.0	6.7	4.0	2.4	1.1	0.7	485		7.02	1.79	0.25	1.99	0.99	3.04	1.51	13.52	0.68	7.83	12.30	5.56	0.01	0.75
	Nitrogen metabolism	10	6	6	3	5	6	0	2	1	1	0	0	0	1	41		16.0	8.7	5.3	3.3	2.3	1.6	1.2	0.8	0.5	0.6	0.3	0.2	0.1	0.1	41		2.26	0.82	0.09	0.03	3.17	11.66	1.21	2.03	0.48	0.33	0.34	0.20	0.09	13.87
	Amino acid metabolism	47	35	26	9	12	11	11	4	9	6	2	0	2	2	176		68.8	37.2	22.9	14.2	9.9	7.0	5.2	3.3	2.2	2.4	1.4	0.9	0.4	0.3	176		6.89	0.13	0.43	1.91	0.46	2.26	6.45	0.17	21.45	5.17	0.21	0.86	6.23	11.00
	Nucleotide metabolism	7	3	8	2	13	6	3	1	1	0	1	1	0	0	46		18.0	9.7	6.0	3.7	2.6	1.8	1.4	0.9	0.6	0.6	0.4	0.2	0.1	0.1	46		6.70	4.65	0.69	0.79	42.10	9.46	1.98	0.03	0.33	0.64	1.02	2.67	0.11	0.07
	Cell wall biogenesis and remodeling	110	56	32	28	8	7	4	2	5	9	4	4	1	0	270		105.5	57.1	35.1	21.8	15.1	10.8	8.0	5.0	3.3	3.8	2.2	1.3	0.6	0.4	270		0.19	0.02	0.27	1.76	3.37	1.32	1.99	1.80	0.83	7.35	1.42	5.45	0.23	0.42
	Lipid metabolism	74	42	24	15	15	8	9	9	3	1	1	0	0	1	202		78.9	42.7	26.2	16.3	11.3	8.1	6.0	3.7	2.5	2.8	1.7	1.0	0.5	0.3	202		0.31	0.01	0.19	0.11	1.19	0.00	1.53	7.39	0.10	1.16	0.26	0.99	0.47	1.52
	Metal ion homeostasis	31	22	13	13	10	8	4	0	0	3	0	1	0	0	105		41.0	22.2	13.6	8.5	5.9	4.2	3.1	1.9	1.3	1.5	0.9	0.5	0.2	0.2	105		2.45	0.00	0.03	2.41	2.87	3.48	0.26	1.94	1.30	1.63	0.86	0.46	0.24	0.16
	Phosphate/Sulphate metabolism	0	4	0	1	2	1	1	1	1	1	1	0	0	0	13		5.1	2.7	1.7	1.0	0.7	0.5	0.4	0.2	0.2	0.2	0.1	0.1	0.0	0.0	13		5.08	0.57	1.69	0.00	2.22	0.45	0.99	2.39	4.39	3.72	7.45	0.06	0.03	0.02
	Stress response	28	27	23	9	9	13	12	9	5	4	1	3	1	0	144		56.3	30.4	18.7	11.6	8.1	5.7	4.3	2.7	1.8	2.0	1.2	0.7	0.3	0.2	144		14.19	0.39	0.99	0.59	0.11	9.18	14.07	15.04	5.84	2.00	0.03	7.49	1.33	0.22
	Multidrug resistance	6	11	5	8	4	4	3	0	1	0	2	1	0	0	45		17.6	9.5	5.8	3.6	2.5	1.8	1.3	0.8	0.6	0.6	0.4	0.2	0.1	0.1	45		7.63	0.23	0.12	5.24	0.86	2.71	2.09	0.83	0.36	0.63	7.17	2.77	0.10	0.07
	Ribosome constituents and translation	213	109	75	50	35	29	19	8	6	2	3	1	0	0	550		214.9	116.3	71.4	44.4	30.8	21.9	16.3	10.2	6.8	7.6	4.5	2.7	1.3	0.8	550		0.02	0.46	0.18	0.70	0.56	2.28	0.46	0.47	0.09	4.16	0.51	1.06	1.27	0.85
	Intracellular traficking and protein targeting	68	26	16	8	7	4	2	1	0	2	0	0	0	0	134		52.4	28.3	17.4	10.8	7.5	5.3	4.0	2.5	1.7	1.9	1.1	0.7	0.3	0.2	134		4.68	0.19	0.11	0.74	0.04	0.34	0.97	0.88	1.65	0.01	1.10	0.65	0.31	0.21
	Protein degradation	29	8	9	1	4	0	3	0	2	0	1	0	0	0	57		22.3	12.1	7.4	4.6	3.2	2.3	1.7	1.1	0.7	0.8	0.5	0.3	0.1	0.1	57		2.03	1.36	0.34	2.82	0.20	2.27	1.02	1.06	2.39	0.79	0.60	0.28	0.13	0.09
	Cell cycle	123	85	48	29	11	7	10	7	1	5	2	2	3	2	335		130.9	70.8	43.5	27.1	18.8	13.4	9.9	6.2	4.1	4.7	2.8	1.6	0.8	0.5	335		0.47	2.84	0.46	0.14	3.23	3.02	0.00	0.10	2.38	0.03	0.21	0.08	6.38	4.25
	DNA metabolism	79	30	15	14	11	5	0	1	1	2	1	0	0	0	159		62.1	33.6	20.7	12.8	8.9	6.3	4.7	2.9	2.0	2.2	1.3	0.8	0.4	0.2	159		4.59	0.39	1.55	0.10	0.49	0.28	4.70	1.28	0.47	0.02	0.07	0.78	0.37	0.25
	RNA metabolism	34	13	9	2	5	2	2	1	1	0	0	0	0	0	69		27.0	14.6	9.0	5.6	3.9	2.8	2.0	1.3	0.9	1.0	0.6	0.3	0.2	0.1	69		1.84	0.17	0.00	2.29	0.33	0.20	0.00	0.06	0.03	0.96	0.57	0.34	0.16	0.11
	Vitamin metabolism	2	0	0	0	2	0	1	0	0	0	0	0	0	0	5		2.0	1.1	0.6	0.4	0.3	0.2	0.1	0.1	0.1	0.1	0.0	0.0	0.0	0.0	5		0.00	1.06	0.65	0.40	10.55	0.20	4.91	0.09	0.06	0.07	0.04	0.02	0.01	0.01
	Unknown function	505	256	129	74	43	17	12	6	3	4	2	0	1	0	1052		411.0	222.4	136.6	85.0	59.0	41.9	31.1	19.5	13.0	14.6	8.7	5.1	2.4	1.6	1052		21.50	5.07	0.43	1.41	4.33	14.83	11.74	9.33	7.68	7.71	5.12	5.14	0.85	1.62
		1519	822	505	314	218	155	115	72	48	54	32	19	9	6	3888		1519	822	505	314	218	155	115	72	48	54	32	19	9	6	3888		620.97
																																		221
																																		1E-05
		True values																	Expected values																	Sq Diffs
		1	2	3	4	5	6	7	8	9	10	11	12	13	14	15			1	2	3	4	5	6	7	8	9	10	11	12	13	14	15			1	2	3	4	5	6	7	8	9	10	11	12	13	14
	Carbohydrate and energy metabolism	153	89	67	48	22	27	19	20	8	14	11	6	1	0	0	485		188.9	102.2	62.8	39.1	27.1	19.3	14.3	9.0	6.0	6.7	4.0	2.4	1.1	0.7	1.4	485		6.84	1.72	0.28	2.05	0.97	3.09	1.54	13.62	0.69	7.90	12.38	5.60	0.01	0.75
	Nitrogen metabolism	10	6	6	3	5	6	0	2	1	1	0	0	0	1	1	42		16.4	8.9	5.4	3.4	2.3	1.7	1.2	0.8	0.5	0.6	0.3	0.2	0.1	0.1	0.1	42		2.47	0.92	0.06	0.04	2.99	11.23	1.24	1.93	0.45	0.30	0.34	0.20	0.10	13.54
	Amino acid metabolism	47	35	26	9	12	11	11	4	9	6	2	0	2	2	2	178		69.3	37.5	23.1	14.3	10.0	7.1	5.3	3.3	2.2	2.5	1.5	0.9	0.4	0.3	0.5	178		7.20	0.17	0.38	1.99	0.42	2.18	6.30	0.15	21.16	5.07	0.20	0.87	6.15	10.88
	Nucleotide metabolism	7	3	8	2	13	6	3	1	1	0	1	1	0	0	0	46		17.9	9.7	6.0	3.7	2.6	1.8	1.4	0.8	0.6	0.6	0.4	0.2	0.1	0.1	0.1	46		6.66	4.63	0.70	0.78	42.28	9.52	1.99	0.03	0.33	0.64	1.03	2.69	0.11	0.07
	Cell wall biogenesis and remodeling	110	56	32	28	8	7	4	2	5	9	4	4	1	0	2	272		106.0	57.3	35.2	21.9	15.2	10.8	8.0	5.0	3.3	3.8	2.2	1.3	0.6	0.4	0.8	272		0.15	0.03	0.30	1.70	3.42	1.34	2.02	1.82	0.81	7.27	1.40	5.40	0.22	0.42
	Lipid metabolism	74	42	24	15	15	8	9	9	3	1	1	0	0	1	1	203		79.1	42.8	26.3	16.3	11.4	8.1	6.0	3.7	2.5	2.8	1.7	1.0	0.5	0.3	0.6	203		0.33	0.01	0.20	0.11	1.17	0.00	1.52	7.36	0.10	1.17	0.27	0.99	0.47	1.51
	Metal ion homeostasis	31	22	13	13	10	8	4	0	0	3	0	1	0	0	0	105		40.9	22.1	13.6	8.5	5.9	4.2	3.1	1.9	1.3	1.5	0.9	0.5	0.2	0.2	0.3	105		2.40	0.00	0.03	2.44	2.90	3.51	0.26	1.94	1.29	1.64	0.86	0.47	0.24	0.16
	Phosphate/Sulphate metabolism	0	4	0	1	2	1	1	1	1	1	1	0	0	0	0	13		5.1	2.7	1.7	1.0	0.7	0.5	0.4	0.2	0.2	0.2	0.1	0.1	0.0	0.0	0.0	13		5.06	0.58	1.68	0.00	2.23	0.45	0.99	2.41	4.41	3.73	7.48	0.06	0.03	0.02
	Stress response	28	27	23	9	9	13	12	9	5	4	1	3	1	0	2	146		56.9	30.8	18.9	11.8	8.2	5.8	4.3	2.7	1.8	2.0	1.2	0.7	0.3	0.2	0.4	146		14.66	0.46	0.88	0.65	0.09	8.92	13.75	14.74	5.71	1.93	0.03	7.36	1.30	0.22
	Multidrug resistance	6	11	5	8	4	4	3	0	1	0	2	1	0	0	0	45		17.5	9.5	5.8	3.6	2.5	1.8	1.3	0.8	0.6	0.6	0.4	0.2	0.1	0.1	0.1	45		7.58	0.24	0.12	5.28	0.88	2.73	2.11	0.83	0.36	0.62	7.20	2.78	0.10	0.07
	Ribosome constituents and translation	213	109	75	50	35	29	19	8	6	2	3	1	0	0	1	551		214.7	116.2	71.4	44.4	30.8	21.9	16.3	10.2	6.8	7.6	4.5	2.7	1.3	0.8	1.6	551		0.01	0.44	0.19	0.71	0.57	2.30	0.46	0.46	0.09	4.16	0.51	1.06	1.27	0.85
	Intracellular traficking and protein targeting	68	26	16	8	7	4	2	1	0	2	0	0	0	0	0	134		52.2	28.3	17.4	10.8	7.5	5.3	4.0	2.5	1.6	1.9	1.1	0.7	0.3	0.2	0.4	134		4.78	0.18	0.11	0.72	0.03	0.33	0.96	0.88	1.65	0.01	1.10	0.65	0.31	0.21
	Protein degradation	29	8	9	1	4	0	3	0	2	0	1	0	0	0	1	58		22.6	12.2	7.5	4.7	3.2	2.3	1.7	1.1	0.7	0.8	0.5	0.3	0.1	0.1	0.2	58		1.81	1.46	0.29	2.89	0.18	2.31	0.97	1.07	2.32	0.80	0.58	0.28	0.13	0.09
	Cell cycle	123	85	48	29	11	7	10	7	1	5	2	2	3	2	0	335		130.5	70.6	43.4	27.0	18.7	13.3	9.9	6.2	4.1	4.6	2.7	1.6	0.8	0.5	0.9	335		0.43	2.93	0.49	0.15	3.19	3.00	0.00	0.11	2.37	0.03	0.20	0.08	6.41	4.27
	DNA metabolism	79	30	15	14	11	5	0	1	1	2	1	0	0	0	0	159		61.9	33.5	20.6	12.8	8.9	6.3	4.7	2.9	2.0	2.2	1.3	0.8	0.4	0.2	0.4	159		4.70	0.37	1.52	0.11	0.50	0.28	4.69	1.28	0.47	0.02	0.07	0.77	0.37	0.24
	RNA metabolism	34	13	9	2	5	2	2	1	1	0	0	0	0	0	1	70		27.3	14.8	9.1	5.6	3.9	2.8	2.1	1.3	0.9	1.0	0.6	0.3	0.2	0.1	0.2	70		1.66	0.21	0.00	2.35	0.30	0.22	0.00	0.07	0.02	0.97	0.57	0.34	0.16	0.11
	Vitamin metabolism	2	0	0	0	2	0	1	0	0	0	0	0	0	0	0	5		1.9	1.1	0.6	0.4	0.3	0.2	0.1	0.1	0.1	0.1	0.0	0.0	0.0	0.0	0.0	5		0.00	1.05	0.65	0.40	10.59	0.20	4.93	0.09	0.06	0.07	0.04	0.02	0.01	0.01
	Unknown function	505	256	129	74	43	17	12	6	3	4	2	0	1	0	0	1052		409.8	221.8	136.3	84.7	58.8	41.8	31.0	19.4	13.0	14.6	8.6	5.1	2.4	1.6	3.0	1052		22.09	5.28	0.39	1.36	4.25	14.73	11.67	9.28	7.65	7.67	5.10	5.13	0.84	1.62
		1519	822	505	314	218	155	115	72	48	54	32	19	9	6	11	3899		1519	822	505	314	218	155	115	72	48	54	32	19	9	6	11	3899		653.48
																																				238
																																				1E-05
		True values																		Expected values																		Sq Diffs
		1	2	3	4	5	6	7	8	9	10	11	12	13	14	15	16			1	2	3	4	5	6	7	8	9	10	11	12	13	14	15	16			1	2	3	4	5	6	7	8	9	10	11	12
	Carbohydrate and energy metabolism	153	89	67	48	22	27	19	20	8	14	11	6	1	0	0	1	486		189.1	102.3	62.9	39.1	27.1	19.3	14.3	9.0	6.0	6.7	4.0	2.4	1.1	0.7	1.4	0.6	486		6.89	1.74	0.27	2.03	0.97	3.08	1.53	13.59	0.69	7.88	12.36	5.59
	Nitrogen metabolism	10	6	6	3	5	6	0	2	1	1	0	0	0	1	1	0	42		16.3	8.8	5.4	3.4	2.3	1.7	1.2	0.8	0.5	0.6	0.3	0.2	0.1	0.1	0.1	0.1	42		2.46	0.91	0.06	0.04	3.00	11.26	1.24	1.94	0.45	0.30	0.34	0.20
	Amino acid metabolism	47	35	26	9	12	11	11	4	9	6	2	0	2	2	2	0	178		69.3	37.5	23.0	14.3	9.9	7.1	5.2	3.3	2.2	2.5	1.5	0.9	0.4	0.3	0.5	0.2	178		7.15	0.16	0.38	1.97	0.43	2.19	6.32	0.16	21.20	5.08	0.20	0.87
	Nucleotide metabolism	7	3	8	2	13	6	3	1	1	0	1	1	0	0	0	0	46		17.9	9.7	6.0	3.7	2.6	1.8	1.4	0.8	0.6	0.6	0.4	0.2	0.1	0.1	0.1	0.1	46		6.64	4.61	0.71	0.78	42.36	9.54	2.00	0.03	0.33	0.64	1.03	2.69
	Cell wall biogenesis and remodeling	110	56	32	28	8	7	4	2	5	9	4	4	1	0	2	2	274		106.6	57.7	35.4	22.0	15.3	10.9	8.1	5.1	3.4	3.8	2.2	1.3	0.6	0.4	0.8	0.4	274		0.11	0.05	0.33	1.61	3.48	1.38	2.05	1.84	0.79	7.16	1.37	5.33
	Lipid metabolism	74	42	24	15	15	8	9	9	3	1	1	0	0	1	1	0	203		79.0	42.7	26.3	16.3	11.3	8.1	6.0	3.7	2.5	2.8	1.7	1.0	0.5	0.3	0.6	0.3	203		0.31	0.01	0.19	0.11	1.18	0.00	1.53	7.38	0.10	1.16	0.26	0.99
	Metal ion homeostasis	31	22	13	13	10	8	4	0	0	3	0	1	0	0	0	0	105		40.9	22.1	13.6	8.4	5.9	4.2	3.1	1.9	1.3	1.5	0.9	0.5	0.2	0.2	0.3	0.1	105		2.38	0.00	0.02	2.46	2.92	3.52	0.27	1.94	1.29	1.65	0.86	0.47
	Phosphate/Sulphate metabolism	0	4	0	1	2	1	1	1	1	1	1	0	0	0	0	0	13		5.1	2.7	1.7	1.0	0.7	0.5	0.4	0.2	0.2	0.2	0.1	0.1	0.0	0.0	0.0	0.0	13		5.06	0.58	1.68	0.00	2.24	0.45	0.99	2.41	4.42	3.74	7.49	0.06
	Stress response	28	27	23	9	9	13	12	9	5	4	1	3	1	0	2	0	146		56.8	30.7	18.9	11.7	8.2	5.8	4.3	2.7	1.8	2.0	1.2	0.7	0.3	0.2	0.4	0.2	146		14.61	0.46	0.90	0.64	0.09	8.95	13.78	14.77	5.72	1.94	0.03	7.38
	Multidrug resistance	6	11	5	8	4	4	3	0	1	0	2	1	0	0	0	0	45		17.5	9.5	5.8	3.6	2.5	1.8	1.3	0.8	0.6	0.6	0.4	0.2	0.1	0.1	0.1	0.1	45		7.57	0.25	0.12	5.30	0.88	2.74	2.12	0.83	0.36	0.62	7.21	2.79
	Ribosome constituents and translation	213	109	75	50	35	29	19	8	6	2	3	1	0	0	1	0	551		214.4	116.0	71.3	44.3	30.8	21.9	16.2	10.2	6.8	7.6	4.5	2.7	1.3	0.8	1.6	0.7	551		0.01	0.42	0.19	0.73	0.58	2.32	0.47	0.46	0.09	4.15	0.51	1.05
	Intracellular traficking and protein targeting	68	26	16	8	7	4	2	1	0	2	0	0	0	0	0	0	134		52.1	28.2	17.3	10.8	7.5	5.3	3.9	2.5	1.6	1.9	1.1	0.7	0.3	0.2	0.4	0.2	134		4.83	0.17	0.10	0.72	0.03	0.33	0.96	0.88	1.65	0.01	1.10	0.65
	Protein degradation	29	8	9	1	4	0	3	0	2	0	1	0	0	0	1	0	58		22.6	12.2	7.5	4.7	3.2	2.3	1.7	1.1	0.7	0.8	0.5	0.3	0.1	0.1	0.2	0.1	58		1.83	1.45	0.30	2.88	0.18	2.30	0.98	1.07	2.32	0.80	0.58	0.28
	Cell cycle	123	85	48	29	11	7	10	7	1	5	2	2	3	2	0	1	336		130.7	70.7	43.5	27.0	18.8	13.3	9.9	6.2	4.1	4.6	2.8	1.6	0.8	0.5	0.9	0.4	336		0.46	2.87	0.47	0.14	3.21	3.01	0.00	0.10	2.37	0.03	0.21	0.08
	DNA metabolism	79	30	15	14	11	5	0	1	1	2	1	0	0	0	0	1	160		62.3	33.7	20.7	12.9	8.9	6.4	4.7	3.0	2.0	2.2	1.3	0.8	0.4	0.2	0.5	0.2	160		4.50	0.40	1.57	0.10	0.48	0.29	4.71	1.29	0.48	0.02	0.07	0.78
	RNA metabolism	34	13	9	2	5	2	2	1	1	0	0	0	0	0	1	0	70		27.2	14.7	9.1	5.6	3.9	2.8	2.1	1.3	0.9	1.0	0.6	0.3	0.2	0.1	0.2	0.1	70		1.68	0.21	0.00	2.34	0.30	0.22	0.00	0.07	0.02	0.97	0.57	0.34
	Vitamin metabolism	2	0	0	0	2	0	1	0	0	0	0	0	0	0	0	0	5		1.9	1.1	0.6	0.4	0.3	0.2	0.1	0.1	0.1	0.1	0.0	0.0	0.0	0.0	0.0	0.0	5		0.00	1.05	0.65	0.40	10.61	0.20	4.94	0.09	0.06	0.07	0.04	0.02
	Unknown function	505	256	129	74	43	17	12	6	3	4	2	0	1	0	0	0	1052		409.3	221.5	136.1	84.6	58.7	41.8	31.0	19.4	12.9	14.6	8.6	5.1	2.4	1.6	3.0	1.3	1052		22.37	5.37	0.37	1.33	4.22	14.69	11.64	9.26	7.63	7.65	5.09	5.12
		1519	822	505	314	218	155	115	72	48	54	32	19	9	6	11	5	3904		1519	822	505	314	218	155	115	72	48	54	32	19	9	6	11	5	3904		669.05
																																						255
																																						1E-05
		True values																			Expected values																			Sq Diffs
		1	2	3	4	5	6	7	8	9	10	11	12	13	14	15	16	17			1	2	3	4	5	6	7	8	9	10	11	12	13	14	15	16	17			1	2	3	4	5	6	7	8	9	10
	Carbohydrate and energy metabolism	153	89	67	48	22	27	19	20	8	14	11	6	1	0	0	1	1	487		189.3	102.5	62.9	39.1	27.2	19.3	14.3	9.0	6.0	6.7	4.0	2.4	1.1	0.7	1.4	0.6	0.4	487		6.97	1.77	0.26	2.01	0.98	3.05	1.52	13.54	0.68	7.85
	Nitrogen metabolism	10	6	6	3	5	6	0	2	1	1	0	0	0	1	1	0	0	42		16.3	8.8	5.4	3.4	2.3	1.7	1.2	0.8	0.5	0.6	0.3	0.2	0.1	0.1	0.1	0.1	0.0	42		2.45	0.91	0.06	0.04	3.01	11.27	1.24	1.94	0.45	0.30
	Amino acid metabolism	47	35	26	9	12	11	11	4	9	6	2	0	2	2	2	0	0	178		69.2	37.4	23.0	14.3	9.9	7.1	5.2	3.3	2.2	2.5	1.5	0.9	0.4	0.3	0.5	0.2	0.1	178		7.12	0.16	0.39	1.97	0.43	2.20	6.33	0.16	21.23	5.09
	Nucleotide metabolism	7	3	8	2	13	6	3	1	1	0	1	1	0	0	0	0	0	46		17.9	9.7	5.9	3.7	2.6	1.8	1.4	0.8	0.6	0.6	0.4	0.2	0.1	0.1	0.1	0.1	0.0	46		6.62	4.61	0.71	0.78	42.41	9.55	2.00	0.03	0.33	0.64
	Cell wall biogenesis and remodeling	110	56	32	28	8	7	4	2	5	9	4	4	1	0	2	2	0	274		106.5	57.6	35.4	22.0	15.3	10.9	8.1	5.0	3.4	3.8	2.2	1.3	0.6	0.4	0.8	0.4	0.2	274		0.11	0.05	0.33	1.62	3.47	1.38	2.05	1.84	0.79	7.18
	Lipid metabolism	74	42	24	15	15	8	9	9	3	1	1	0	0	1	1	0	0	203		78.9	42.7	26.2	16.3	11.3	8.1	6.0	3.7	2.5	2.8	1.7	1.0	0.5	0.3	0.6	0.3	0.2	203		0.31	0.01	0.19	0.11	1.19	0.00	1.53	7.39	0.10	1.16
	Metal ion homeostasis	31	22	13	13	10	8	4	0	0	3	0	1	0	0	0	0	0	105		40.8	22.1	13.6	8.4	5.9	4.2	3.1	1.9	1.3	1.5	0.9	0.5	0.2	0.2	0.3	0.1	0.1	105		2.36	0.00	0.02	2.47	2.93	3.53	0.27	1.93	1.29	1.65
	Phosphate/Sulphate metabolism	0	4	0	1	2	1	1	1	1	1	1	0	0	0	0	0	0	13		5.1	2.7	1.7	1.0	0.7	0.5	0.4	0.2	0.2	0.2	0.1	0.1	0.0	0.0	0.0	0.0	0.0	13		5.05	0.58	1.68	0.00	2.24	0.45	1.00	2.41	4.42	3.75
	Stress response	28	27	23	9	9	13	12	9	5	4	1	3	1	0	2	0	1	147		57.2	30.9	19.0	11.8	8.2	5.8	4.3	2.7	1.8	2.0	1.2	0.7	0.3	0.2	0.4	0.2	0.1	147		14.87	0.50	0.84	0.67	0.08	8.81	13.61	14.61	5.65	1.91
	Multidrug resistance	6	11	5	8	4	4	3	0	1	0	2	1	0	0	0	0	0	45		17.5	9.5	5.8	3.6	2.5	1.8	1.3	0.8	0.6	0.6	0.4	0.2	0.1	0.1	0.1	0.1	0.0	45		7.55	0.25	0.11	5.31	0.88	2.75	2.12	0.83	0.36	0.62
	Ribosome constituents and translation	213	109	75	50	35	29	19	8	6	2	3	1	0	0	1	0	0	551		214.2	115.9	71.2	44.3	30.7	21.9	16.2	10.2	6.8	7.6	4.5	2.7	1.3	0.8	1.6	0.7	0.4	551		0.01	0.41	0.20	0.74	0.59	2.33	0.48	0.46	0.09	4.14
	Intracellular traficking and protein targeting	68	26	16	8	7	4	2	1	0	2	0	0	0	0	0	0	1	135		52.5	28.4	17.4	10.8	7.5	5.4	4.0	2.5	1.7	1.9	1.1	0.7	0.3	0.2	0.4	0.2	0.1	135		4.59	0.20	0.12	0.75	0.04	0.34	0.98	0.89	1.66	0.01
	Protein degradation	29	8	9	1	4	0	3	0	2	0	1	0	0	0	1	0	0	58		22.5	12.2	7.5	4.7	3.2	2.3	1.7	1.1	0.7	0.8	0.5	0.3	0.1	0.1	0.2	0.1	0.0	58		1.85	1.45	0.30	2.88	0.18	2.30	0.98	1.07	2.33	0.80
	Cell cycle	123	85	48	29	11	7	10	7	1	5	2	2	3	2	0	1	0	336		130.6	70.7	43.4	27.0	18.7	13.3	9.9	6.2	4.1	4.6	2.8	1.6	0.8	0.5	0.9	0.4	0.3	336		0.45	2.90	0.48	0.15	3.20	3.01	0.00	0.11	2.37	0.03
	DNA metabolism	79	30	15	14	11	5	0	1	1	2	1	0	0	0	0	1	0	160		62.2	33.7	20.7	12.9	8.9	6.3	4.7	2.9	2.0	2.2	1.3	0.8	0.4	0.2	0.5	0.2	0.1	160		4.53	0.40	1.56	0.10	0.48	0.29	4.71	1.29	0.47	0.02
	RNA metabolism	34	13	9	2	5	2	2	1	1	0	0	0	0	0	1	0	0	70		27.2	14.7	9.0	5.6	3.9	2.8	2.1	1.3	0.9	1.0	0.6	0.3	0.2	0.1	0.2	0.1	0.1	70		1.69	0.20	0.00	2.34	0.31	0.22	0.00	0.07	0.02	0.97
	Vitamin metabolism	2	0	0	0	2	0	1	0	0	0	0	0	0	0	0	0	0	5		1.9	1.1	0.6	0.4	0.3	0.2	0.1	0.1	0.1	0.1	0.0	0.0	0.0	0.0	0.0	0.0	0.0	5		0.00	1.05	0.65	0.40	10.62	0.20	4.94	0.09	0.06	0.07
	Unknown function	505	256	129	74	43	17	12	6	3	4	2	0	1	0	0	0	0	1052		409.0	221.3	136.0	84.5	58.7	41.7	31.0	19.4	12.9	14.5	8.6	5.1	2.4	1.6	3.0	1.3	0.8	1052		22.53	5.43	0.36	1.32	4.20	14.66	11.62	9.24	7.62	7.64
		1519	822	505	314	218	155	115	72	48	54	32	19	9	6	11	5	3	3907		1519	822	505	314	218	155	115	72	48	54	32	19	9	6	11	5	3	3907		687.02
																																								272
																																								1E-05
		True values																				Expected values																				Sq Diffs
		1	2	3	4	5	6	7	8	9	10	11	12	13	14	15	16	17	18			1	2	3	4	5	6	7	8	9	10	11	12	13	14	15	16	17	18			1	2	3	4	5	6	7	8
	Carbohydrate and energy metabolism	153	89	67	48	22	27	19	20	8	14	11	6	1	0	0	1	1	0	487		189.3	102.4	62.9	39.1	27.2	19.3	14.3	9.0	6.0	6.7	4.0	2.4	1.1	0.7	1.4	0.6	0.4	0.1	487		6.96	1.76	0.26	2.01	0.98	3.06	1.52	13.55
	Nitrogen metabolism	10	6	6	3	5	6	0	2	1	1	0	0	0	1	1	0	0	0	42		16.3	8.8	5.4	3.4	2.3	1.7	1.2	0.8	0.5	0.6	0.3	0.2	0.1	0.1	0.1	0.1	0.0	0.0	42		2.45	0.91	0.06	0.04	3.01	11.28	1.24	1.94
	Amino acid metabolism	47	35	26	9	12	11	11	4	9	6	2	0	2	2	2	0	0	0	178		69.2	37.4	23.0	14.3	9.9	7.1	5.2	3.3	2.2	2.5	1.5	0.9	0.4	0.3	0.5	0.2	0.1	0.0	178		7.11	0.16	0.39	1.97	0.43	2.20	6.34	0.16
	Nucleotide metabolism	7	3	8	2	13	6	3	1	1	0	1	1	0	0	0	0	0	0	46		17.9	9.7	5.9	3.7	2.6	1.8	1.4	0.8	0.6	0.6	0.4	0.2	0.1	0.1	0.1	0.1	0.0	0.0	46		6.62	4.61	0.71	0.78	42.43	9.56	2.00	0.03
	Cell wall biogenesis and remodeling	110	56	32	28	8	7	4	2	5	9	4	4	1	0	2	2	0	0	274		106.5	57.6	35.4	22.0	15.3	10.9	8.1	5.0	3.4	3.8	2.2	1.3	0.6	0.4	0.8	0.4	0.2	0.1	274		0.11	0.05	0.33	1.63	3.47	1.38	2.05	1.84
	Lipid metabolism	74	42	24	15	15	8	9	9	3	1	1	0	0	1	1	0	0	0	203		78.9	42.7	26.2	16.3	11.3	8.1	6.0	3.7	2.5	2.8	1.7	1.0	0.5	0.3	0.6	0.3	0.2	0.1	203		0.30	0.01	0.19	0.11	1.19	0.00	1.53	7.40
	Metal ion homeostasis	31	22	13	13	10	8	4	0	0	3	0	1	0	0	0	0	0	0	105		40.8	22.1	13.6	8.4	5.9	4.2	3.1	1.9	1.3	1.5	0.9	0.5	0.2	0.2	0.3	0.1	0.1	0.0	105		2.36	0.00	0.02	2.47	2.93	3.53	0.27	1.93
	Phosphate/Sulphate metabolism	0	4	0	1	2	1	1	1	1	1	1	0	0	0	0	0	0	0	13		5.1	2.7	1.7	1.0	0.7	0.5	0.4	0.2	0.2	0.2	0.1	0.1	0.0	0.0	0.0	0.0	0.0	0.0	13		5.05	0.59	1.68	0.00	2.24	0.46	1.00	2.41
	Stress response	28	27	23	9	9	13	12	9	5	4	1	3	1	0	2	0	1	0	147		57.1	30.9	19.0	11.8	8.2	5.8	4.3	2.7	1.8	2.0	1.2	0.7	0.3	0.2	0.4	0.2	0.1	0.0	147		14.86	0.50	0.84	0.67	0.08	8.82	13.61	14.62
	Multidrug resistance	6	11	5	8	4	4	3	0	1	0	2	1	0	0	0	0	0	0	45		17.5	9.5	5.8	3.6	2.5	1.8	1.3	0.8	0.6	0.6	0.4	0.2	0.1	0.1	0.1	0.1	0.0	0.0	45		7.55	0.25	0.11	5.32	0.88	2.75	2.12	0.83
	Ribosome constituents and translation	213	109	75	50	35	29	19	8	6	2	3	1	0	0	1	0	0	0	551		214.2	115.9	71.2	44.3	30.7	21.9	16.2	10.2	6.8	7.6	4.5	2.7	1.3	0.8	1.6	0.7	0.4	0.1	551		0.01	0.41	0.20	0.74	0.59	2.34	0.48	0.46
	Intracellular traficking and protein targeting	68	26	16	8	7	4	2	1	0	2	0	0	0	0	0	0	1	0	135		52.5	28.4	17.4	10.8	7.5	5.4	4.0	2.5	1.7	1.9	1.1	0.7	0.3	0.2	0.4	0.2	0.1	0.0	135		4.59	0.20	0.12	0.75	0.04	0.34	0.98	0.89
	Protein degradation	29	8	9	1	4	0	3	0	2	0	1	0	0	0	1	0	0	0	58		22.5	12.2	7.5	4.7	3.2	2.3	1.7	1.1	0.7	0.8	0.5	0.3	0.1	0.1	0.2	0.1	0.0	0.0	58		1.85	1.45	0.30	2.87	0.18	2.30	0.98	1.07
	Cell cycle	123	85	48	29	11	7	10	7	1	5	2	2	3	2	0	1	0	1	337		131.0	70.9	43.5	27.1	18.8	13.4	9.9	6.2	4.1	4.7	2.8	1.6	0.8	0.5	0.9	0.4	0.3	0.1	337		0.49	2.81	0.46	0.14	3.24	3.03	0.00	0.10
	DNA metabolism	79	30	15	14	11	5	0	1	1	2	1	0	0	0	0	1	0	0	160		62.2	33.7	20.7	12.9	8.9	6.3	4.7	2.9	2.0	2.2	1.3	0.8	0.4	0.2	0.5	0.2	0.1	0.0	160		4.54	0.40	1.56	0.10	0.48	0.29	4.71	1.29
	RNA metabolism	34	13	9	2	5	2	2	1	1	0	0	0	0	0	1	0	0	0	70		27.2	14.7	9.0	5.6	3.9	2.8	2.1	1.3	0.9	1.0	0.6	0.3	0.2	0.1	0.2	0.1	0.1	0.0	70		1.70	0.20	0.00	2.34	0.31	0.22	0.00	0.07
	Vitamin metabolism	2	0	0	0	2	0	1	0	0	0	0	0	0	0	0	0	0	0	5		1.9	1.1	0.6	0.4	0.3	0.2	0.1	0.1	0.1	0.1	0.0	0.0	0.0	0.0	0.0	0.0	0.0	0.0	5		0.00	1.05	0.65	0.40	10.62	0.20	4.94	0.09
	Unknown function	505	256	129	74	43	17	12	6	3	4	2	0	1	0	0	0	0	0	1052		408.9	221.3	135.9	84.5	58.7	41.7	31.0	19.4	12.9	14.5	8.6	5.1	2.4	1.6	3.0	1.3	0.8	0.3	1052		22.58	5.45	0.35	1.31	4.19	14.65	11.61	9.24
		1519	822	505	314	218	155	115	72	48	54	32	19	9	6	11	5	3	1	3908		1519	822	505	314	218	155	115	72	48	54	32	19	9	6	11	5	3	1	3908		697.72
																																										289
																																										1E-05
		True values																					Expected values																					Sq Diffs
		1	2	3	4	5	6	7	8	9	10	11	12	13	14	15	16	17	18	19			1	2	3	4	5	6	7	8	9	10	11	12	13	14	15	16	17	18	19			1	2	3	4	5	6
	Carbohydrate and energy metabolism	153	89	67	48	22	27	19	20	8	14	11	6	1	0	0	1	1	0	0	487		189.2	102.4	62.9	39.1	27.2	19.3	14.3	9.0	6.0	6.7	4.0	2.4	1.1	0.7	1.4	0.6	0.4	0.1	0.2	487		6.92	1.75	0.27	2.02	0.98	3.07
	Nitrogen metabolism	10	6	6	3	5	6	0	2	1	1	0	0	0	1	1	0	0	0	1	43		16.7	9.0	5.6	3.5	2.4	1.7	1.3	0.8	0.5	0.6	0.4	0.2	0.1	0.1	0.1	0.1	0.0	0.0	0.0	43		2.69	1.02	0.04	0.06	2.83	10.82
	Amino acid metabolism	47	35	26	9	12	11	11	4	9	6	2	0	2	2	2	0	0	0	0	178		69.2	37.4	23.0	14.3	9.9	7.1	5.2	3.3	2.2	2.5	1.5	0.9	0.4	0.3	0.5	0.2	0.1	0.0	0.1	178		7.10	0.16	0.39	1.96	0.43	2.20
	Nucleotide metabolism	7	3	8	2	13	6	3	1	1	0	1	1	0	0	0	0	0	0	0	46		17.9	9.7	5.9	3.7	2.6	1.8	1.4	0.8	0.6	0.6	0.4	0.2	0.1	0.1	0.1	0.1	0.0	0.0	0.0	46		6.61	4.60	0.71	0.78	42.46	9.57
	Cell wall biogenesis and remodeling	110	56	32	28	8	7	4	2	5	9	4	4	1	0	2	2	0	0	0	274		106.4	57.6	35.4	22.0	15.3	10.9	8.1	5.0	3.4	3.8	2.2	1.3	0.6	0.4	0.8	0.4	0.2	0.1	0.1	274		0.12	0.04	0.32	1.63	3.47	1.37
	Lipid metabolism	74	42	24	15	15	8	9	9	3	1	1	0	0	1	1	0	0	0	0	203		78.9	42.7	26.2	16.3	11.3	8.0	6.0	3.7	2.5	2.8	1.7	1.0	0.5	0.3	0.6	0.3	0.2	0.1	0.1	203		0.30	0.01	0.19	0.10	1.20	0.00
	Metal ion homeostasis	31	22	13	13	10	8	4	0	0	3	0	1	0	0	0	0	0	0	0	105		40.8	22.1	13.6	8.4	5.9	4.2	3.1	1.9	1.3	1.5	0.9	0.5	0.2	0.2	0.3	0.1	0.1	0.0	0.1	105		2.35	0.00	0.02	2.47	2.94	3.54
	Phosphate/Sulphate metabolism	0	4	0	1	2	1	1	1	1	1	1	0	0	0	0	0	0	0	0	13		5.1	2.7	1.7	1.0	0.7	0.5	0.4	0.2	0.2	0.2	0.1	0.1	0.0	0.0	0.0	0.0	0.0	0.0	0.0	13		5.05	0.59	1.68	0.00	2.24	0.46
	Stress response	28	27	23	9	9	13	12	9	5	4	1	3	1	0	2	0	1	0	1	148		57.5	31.1	19.1	11.9	8.3	5.9	4.4	2.7	1.8	2.0	1.2	0.7	0.3	0.2	0.4	0.2	0.1	0.0	0.1	148		15.13	0.54	0.79	0.70	0.07	8.67
	Multidrug resistance	6	11	5	8	4	4	3	0	1	0	2	1	0	0	0	0	0	0	0	45		17.5	9.5	5.8	3.6	2.5	1.8	1.3	0.8	0.6	0.6	0.4	0.2	0.1	0.1	0.1	0.1	0.0	0.0	0.0	45		7.54	0.25	0.11	5.32	0.89	2.75
	Ribosome constituents and translation	213	109	75	50	35	29	19	8	6	2	3	1	0	0	1	0	0	0	0	551		214.1	115.8	71.2	44.2	30.7	21.8	16.2	10.1	6.8	7.6	4.5	2.7	1.3	0.8	1.6	0.7	0.4	0.1	0.3	551		0.01	0.40	0.21	0.75	0.60	2.35
	Intracellular traficking and protein targeting	68	26	16	8	7	4	2	1	0	2	0	0	0	0	0	0	1	0	0	135		52.4	28.4	17.4	10.8	7.5	5.4	4.0	2.5	1.7	1.9	1.1	0.7	0.3	0.2	0.4	0.2	0.1	0.0	0.1	135		4.61	0.20	0.12	0.74	0.04	0.34
	Protein degradation	29	8	9	1	4	0	3	0	2	0	1	0	0	0	1	0	0	0	0	58		22.5	12.2	7.5	4.7	3.2	2.3	1.7	1.1	0.7	0.8	0.5	0.3	0.1	0.1	0.2	0.1	0.0	0.0	0.0	58		1.86	1.44	0.30	2.87	0.18	2.30
	Cell cycle	123	85	48	29	11	7	10	7	1	5	2	2	3	2	0	1	0	1	0	337		130.9	70.8	43.5	27.1	18.8	13.4	9.9	6.2	4.1	4.7	2.8	1.6	0.8	0.5	0.9	0.4	0.3	0.1	0.2	337		0.48	2.83	0.46	0.14	3.23	3.03
	DNA metabolism	79	30	15	14	11	5	0	1	1	2	1	0	0	0	0	1	0	0	0	160		62.2	33.6	20.7	12.8	8.9	6.3	4.7	2.9	2.0	2.2	1.3	0.8	0.4	0.2	0.5	0.2	0.1	0.0	0.1	160		4.56	0.39	1.55	0.10	0.48	0.28
	RNA metabolism	34	13	9	2	5	2	2	1	1	0	0	0	0	0	1	0	0	0	0	70		27.2	14.7	9.0	5.6	3.9	2.8	2.1	1.3	0.9	1.0	0.6	0.3	0.2	0.1	0.2	0.1	0.1	0.0	0.0	70		1.70	0.20	0.00	2.33	0.31	0.22
	Vitamin metabolism	2	0	0	0	2	0	1	0	0	0	0	0	0	0	0	0	0	0	0	5		1.9	1.1	0.6	0.4	0.3	0.2	0.1	0.1	0.1	0.1	0.0	0.0	0.0	0.0	0.0	0.0	0.0	0.0	0.0	5		0.00	1.05	0.65	0.40	10.63	0.20
	Unknown function	505	256	129	74	43	17	12	6	3	4	2	0	1	0	0	0	0	0	0	1052		408.7	221.2	135.9	84.5	58.7	41.7	30.9	19.4	12.9	14.5	8.6	5.1	2.4	1.6	3.0	1.3	0.8	0.3	0.5	1052		22.69	5.49	0.35	1.30	4.18	14.63
		1519	822	505	314	218	155	115	72	48	54	32	19	9	6	11	5	3	1	2	3910		1519	822	505	314	218	155	115	72	48	54	32	19	9	6	11	5	3	1	2	3910		753.22
																																												306
																																												1E-05
[truncated: 2 more columns]

## Sheet: 1-4_Indegree
Gene name	ORF Name	Description
Carbohydrate and energy metabolism
AAC1	YMR056C	Mitochondrial inner membrane ADP/ATP translocator, exchanges cytosolic ADP for mitochondrially synthesized ATP; phosphorylated; Aac1p is a minor isoform while Pet9p is the major ADP/ATP translocator
AAC3	YBR085W	Mitochondrial inner membrane ADP/ATP translocator, exchanges cytosolic ADP for mitochondrially synthesized ATP; expressed under anaerobic conditions; similar to Pet9p and Aac1p; has roles in maintenance of viability and in respiration
AAD10	YJR155W	Putative aryl-alcohol dehydrogenase; similar to P. chrysosporium aryl-alcohol dehydrogenase; mutational analysis has not yet revealed a physiological role
AAD14	YNL331C	Putative aryl-alcohol dehydrogenase; similar to P. chrysosporium aryl-alcohol dehydrogenase; mutational analysis has not yet revealed a physiological role
AAD15	YOL165C	Putative aryl-alcohol dehydrogenase; similar to P. chrysosporium aryl-alcohol dehydrogenase; mutational analysis has not yet revealed a physiological role
AAD16	YFL057C	Putative aryl-alcohol dehydrogenase; similar to P. chrysosporium aryl-alcohol dehydrogenase; mutational analysis has not yet revealed a physiological role
AAD4	YDL243C	Putative aryl-alcohol dehydrogenase; involved in oxidative stress response; similar to P. chrysosporium aryl-alcohol dehydrogenase; expression induced in cells treated with the mycotoxin patulin
AAD6	YFL056C	Putative aryl-alcohol dehydrogenase; involved in oxidative stress response; similar to P. chrysosporium aryl-alcohol dehydrogenase; expression induced in cells treated with the mycotoxin patulin
AAR2	YBL074C	Component of the U5 snRNP, required for splicing of U3 precursors; originally described as a splicing factor specifically required for splicing pre-mRNA of the MATa1 cistron
ABZ1	YNR033W	Para-aminobenzoate (PABA) synthase, has similarity to Escherichia coli PABA synthase components PabA and PabB; required for the synthesis of para-aminobenzoic acid, an important intermediate for folate and ubiquinone Q biosynthesis
ACO2	YJL200C	Putative mitochondrial aconitase isozyme; similarity to Aco1p, an aconitase required for the TCA cycle; expression induced during growth on glucose, by amino acid starvation via Gcn4p, and repressed on ethanol
ACS2	YLR153C	Acetyl-coA synthetase isoform which, along with Acs1p, is the nuclear source of acetyl-coA for histone acetylation; mutants affect global transcription; required for growth on glucose; expressed under anaerobic conditions
ADH2	YMR303C	Glucose-repressible alcohol dehydrogenase II, catalyzes the conversion of ethanol to acetaldehyde; involved in the production of certain carboxylate esters; regulated by ADR1
ADH3	YMR083W	Mitochondrial alcohol dehydrogenase isozyme III; involved in the shuttling of mitochondrial NADH to the cytosol under anaerobic conditions and ethanol production
ADH4	YGL256W	Alcohol dehydrogenase isoenzyme type IV, dimeric enzyme demonstrated to be zinc-dependent despite sequence similarity to iron-activated alcohol dehydrogenases; transcription is induced in response to zinc deficiency
ADH6	YMR318C	NADPH-dependent medium chain alcohol dehydrogenase with broad substrate specificity; member of the cinnamyl family of alcohol dehydrogenases; may be involved in fusel alcohol synthesis or in aldehyde tolerance
AEP1	YMR064W	Protein required for expression of the mitochondrial OLI1 gene encoding subunit 9 of F1-F0 ATP synthase
AFG1	YEL052W	Conserved protein that may act as a chaperone in the degradation of misfolded or unassembled cytochrome c oxidase subunits; localized to matrix face of the mitochondrial inner membrane; member of the AAA family but lacks a protease domain
AHC1	YOR023C	Subunit of the Ada histone acetyltransferase complex, required for structural integrity of the complex
AI1	Q0050	Reverse transcriptase required for splicing of the COX1 pre-mRNA, encoded by a mobile group II intron within the mitochondrial COX1 gene
ALD2	YMR170C	Cytoplasmic aldehyde dehydrogenase, involved in ethanol oxidation and beta-alanine biosynthesis; uses NAD+ as the preferred coenzyme; expression is stress induced and glucose repressed; very similar to Ald3p
ALD3	YMR169C	Cytoplasmic aldehyde dehydrogenase, involved in beta-alanine synthesis; uses NAD+ as the preferred coenzyme; very similar to Ald2p; expression is induced by stress and repressed by glucose
AMD1	YML035C	AMP deaminase, tetrameric enzyme that catalyzes the deamination of AMP to form IMP and ammonia; may be involved in regulation of intracellular adenine nucleotide pools
AQY3	YFL054C	Putative channel-like protein; similar to Fps1p; mediates passive diffusion of glycerol in the presence of ethanol
ARA1	YBR149W	NADP+ dependent arabinose dehydrogenase, involved in carbohydrate metabolism; purified as homodimer; naturally occurs with a N-terminus degradation product
ARA2	YMR041C	NAD-dependent arabinose dehydrogenase, involved in biosynthesis of dehydro-D-arabinono-1,4-lactone; similar to plant L-galactose dehydrogenase
ARF3	YOR094W	Glucose-repressible ADP-ribosylation factor, GTPase of the Ras superfamily involved in development of polarity; also has mRNA binding activity
ARI1	YGL157W	NADPH-dependent aldehyde reductase, utilizes aromatic and alophatic aldehyde substrates; member of the short-chain dehydrogenase/reductase superfamily
ARO2	YGL148W	Bifunctional chorismate synthase and flavin reductase, catalyzes the conversion of 5-enolpyruvylshikimate 3-phosphate (EPSP) to form chorismate, which is a precursor to aromatic amino acids
ARP10	YDR106W	Component of the dynactin complex, localized to the pointed end of the Arp1p filament; may regulate membrane association of the complex
ASI3	YNL008C	Putative integral membrane E3 ubiquitin ligase; acts with Asi1p and Asi2p to ensure the fidelity of SPS-sensor signalling by maintaining the dormant repressed state of gene expression in the absence of inducing signals
ASK10	YGR097W	Component of RNA polymerase II holoenzyme, phosphorylated in response to oxidative stress; has a role in destruction of Ssn8p; proposed to function in activation of the glycerol channel Fps1p; paralogous to Rgc1p
ASR1	YPR093C	Ubiquitin ligase that modifies and regulates RNA Pol II; involved in a putative alcohol-responsive signaling pathway; accumulates in the nucleus under alcohol stress; contains a Ring/PHD finger domain similar to the mammalian rA9 protein
ATF2	YGR177C	Alcohol acetyltransferase, may play a role in steroid detoxification; forms volatile esters during fermentation, which is important for brewing and winemaking
ATP1	YBL099W	Alpha subunit of the F1 sector of mitochondrial F1F0 ATP synthase, which is a large, evolutionarily conserved enzyme complex required for ATP synthesis; phosphorylated
ATP14	YLR295C	Subunit h of the F0 sector of mitochondrial F1F0 ATP synthase, which is a large, evolutionarily conserved enzyme complex required for ATP synthesis
ATP15	YPL271W	Epsilon subunit of the F1 sector of mitochondrial F1F0 ATP synthase, which is a large, evolutionarily conserved enzyme complex required for ATP synthesis; phosphorylated
ATP16	YDL004W	Delta subunit of the central stalk of mitochondrial F1F0 ATP synthase, which is a large, evolutionarily conserved enzyme complex required for ATP synthesis; phosphorylated
ATP17	YDR377W	Subunit f of the F0 sector of mitochondrial F1F0 ATP synthase, which is a large, evolutionarily conserved enzyme complex required for ATP synthesis
ATP18	YML081C-A	Subunit of the mitochondrial F1F0 ATP synthase, which is a large enzyme complex required for ATP synthesis; termed subunit I or subunit j; does not correspond to known ATP synthase subunits in other organisms
ATP19	YOL077W-A	Subunit k of the mitochondrial F1F0 ATP synthase, which is a large enzyme complex required for ATP synthesis; associated only with the dimeric form of ATP synthase
ATP20	YPR020W	Subunit g of the mitochondrial F1F0 ATP synthase; reversibly phosphorylated on two residues; unphosphorylated form is required for dimerization of the ATP synthase complex
ATP3	YBR039W	Gamma subunit of the F1 sector of mitochondrial F1F0 ATP synthase, which is a large, evolutionarily conserved enzyme complex required for ATP synthesis
ATP5	YDR298C	Subunit 5 of the stator stalk of mitochondrial F1F0 ATP synthase, which is an evolutionarily conserved enzyme complex required for ATP synthesis; homologous to bovine subunit OSCP (oligomycin sensitivity-conferring protein); phosphorylated
AVT7	YIL088C	Putative transporter, member of a family of seven S. cerevisiae genes (AVT1-7) related to vesicular GABA-glycine transporters
BCS1	YDR375C	Mitochondrial protein of the AAA ATPase family; has ATP-dependent chaperone activity; required for assembly of Rip1p and Qcr10p into cytochrome bc(1) complex; mutations in human homolog BCS1L are linked to neonatal mitochondrial diseases
BDH1	YAL060W	NAD-dependent (R,R)-butanediol dehydrogenase, catalyzes oxidation of (R,R)-2,3-butanediol to (3R)-acetoin, oxidation of meso-butanediol to (3S)-acetoin, and reduction of acetoin; enhances use of 2,3-butanediol as an aerobic carbon source
BDS1	YOL164W	Bacterially-derived sulfatase required for use of alkyl- and aryl-sulfates as sulfur sources
BI4	Q0120	Mitochondrial mRNA maturase, forms a complex with Nam2p to mediate splicing of the bI4 intron of the COB gene; encoded by both exon and intron sequences of partially processed COB mRNA
BRN1	YBL097W	Subunit of the condensin complex; required for chromosome condensation and for clustering of tRNA genes at the nucleolus; may influence multiple aspects of chromosome transmission
CAT2	YML042W	Carnitine acetyl-CoA transferase present in both mitochondria and peroxisomes, transfers activated acetyl groups to carnitine to form acetylcarnitine which can be shuttled across membranes
CAT8	YMR280C	Zinc cluster transcriptional activator necessary for derepression of a variety of genes under non-fermentative growth conditions, active after diauxic shift, binds carbon source responsive elements
CBP3	YPL215W	Mitochondrial protein required for assembly of cytochrome bc1 complex; forms a complex with Cbp6p that binds to mt ribosomes near the polypeptide tunnel exit and promotes efficient translation of the COB mRNA; Cbp3p-Cbp6p complex also interacts with newly synthesized cytochrome b (Cobp) and Cbp4p to promote assembly of Cobp into the cytochrome bc1 complex
CCE1	YKL011C	Mitochondrial cruciform cutting endonuclease, cleaves Holliday junctions formed during recombination of mitochondrial DNA
CDS1	YBR029C	Phosphatidate cytidylyltransferase (CDP-diglyceride synthetase); an enzyme that catalyzes that conversion of CTP + phosphate into diphosphate + CDP-diaclglyerol, a critical step in the synthesis of all major yeast phospholipids
CEM1	YER061C	Mitochondrial beta-keto-acyl synthase with possible role in fatty acid synthesis; required for mitochondrial respiration
CIR2	YOR356W	Putative ortholog of human electron transfer flavoprotein dehydrogenase (ETF-dH); found in a large supramolecular complex with other mitochondrial dehydrogenases; may have a role in oxidative stress response
CIT3	YPR001W	Dual specificity mitochondrial citrate and methylcitrate synthase; catalyzes the condensation of acetyl-CoA and oxaloacetate to form citrate and that of propionyl-CoA and oxaloacetate to form 2-methylcitrate
CMD1	YBR109C	Calmodulin; Ca++ binding protein that regulates Ca++ independent processes (mitosis, bud growth, actin organization, endocytosis, etc.) and Ca++ dependent processes (stress-activated pathways), targets include Nuf1p, Myo2p and calcineurin
COX11	YPL132W	Mitochondrial inner membrane protein required for delivery of copper to the Cox1p subunit of cytochrome c oxidase; association with mitochondrial ribosomes suggests that copper delivery may occur during translation of Cox1p
COX12	YLR038C	Subunit VIb of cytochrome c oxidase, which is the terminal member of the mitochondrial inner membrane electron transport chain; required for assembly of cytochrome c oxidase but not required for activity after assembly; phosphorylated
COX13	YGL191W	Subunit VIa of cytochrome c oxidase, which is the terminal member of the mitochondrial inner membrane electron transport chain; not essential for cytochrome c oxidase activity but may modulate activity in response to ATP
COX15	YER141W	Protein required for the hydroxylation of heme O to form heme A, which is an essential prosthetic group for cytochrome c oxidase
COX16	YJL003W	Mitochondrial inner membrane protein, required for assembly of cytochrome c oxidase
COX17	YLL009C	Copper metallochaperone that transfers copper to Sco1p and Cox11p for eventual delivery to cytochrome c oxidase; contains twin cysteine-x9-cysteine motifs
COX19	YLL018C-A	Protein required for cytochrome c oxidase assembly, located in the cytosol and mitochondrial intermembrane space; putative copper metallochaperone that delivers copper to cytochrome c oxidase; contains twin cysteine-x9-cysteine motifs
COX20	YDR231C	Mitochondrial inner membrane protein, required for proteolytic processing of Cox2p and its assembly into cytochrome c oxidase
COX23	YHR116W	Mitochondrial intermembrane space protein that functions in mitochondrial copper homeostasis, essential for functional cytochrome oxidase expression; homologous to Cox17p; contains twin cysteine-x9-cysteine motifs
COX4	YGL187C	Subunit IV of cytochrome c oxidase, the terminal member of the mitochondrial inner membrane electron transport chain; precursor N-terminal 25 residues are cleaved during mitochondrial import; phosphorylated; spermidine enhances translation
COX5A	YNL052W	Subunit Va of cytochrome c oxidase, which is the terminal member of the mitochondrial inner membrane electron transport chain; predominantly expressed during aerobic growth while its isoform Vb (Cox5Bp) is expressed during anaerobic growth
COX5B	YIL111W	Subunit Vb of cytochrome c oxidase, which is the terminal member of the mitochondrial inner membrane electron transport chain; predominantly expressed during anaerobic growth while its isoform Va (Cox5Ap) is expressed during aerobic growth
COX7	YMR256C	Subunit VII of cytochrome c oxidase, which is the terminal member of the mitochondrial inner membrane electron transport chain
COX8	YLR395C	Subunit VIII of cytochrome c oxidase, which is the terminal member of the mitochondrial inner membrane electron transport chain
COX9	YDL067C	Subunit VIIa of cytochrome c oxidase, which is the terminal member of the mitochondrial inner membrane electron transport chain
CRD1	YDL142C	Cardiolipin synthase; produces cardiolipin, which is a phospholipid of the mitochondrial inner membrane that is required for normal mitochondrial membrane potential and function; also required for normal vacuolar ion homeostasis
CRF1	YDR223W	Transcriptional corepressor involved in repression of ribosomal protein (RP) gene transcription via the TOR signaling pathway which promotes accumulation of Crf1p in the nucleus; role in repression of RP genes varies by strain
CST6	YIL036W	Basic leucine zipper (bZIP) transcription factor of the ATF/CREB family, proposed to be a regulator of oleate responsive genes; involved in utilization of non-optimal carbon sources and chromosome stability
CYB2	YML054C	Cytochrome b2 (L-lactate cytochrome-c oxidoreductase), component of the mitochondrial intermembrane space, required for lactate utilization; expression is repressed by glucose and anaerobic conditions
CYC7	YEL039C	Cytochrome c isoform 2, expressed under hypoxic conditions; electron carrier of the mitochondrial intermembrane space that transfers electrons from ubiquinone-cytochrome c oxidoreductase to cytochrome c oxidase during cellular respiration
CYC8	YBR112C	General transcriptional co-repressor, acts together with Tup1p; also acts as part of a transcriptional co-activator complex that recruits the SWI/SNF and SAGA complexes to promoters; can form the prion [OCT+]
CYT2	YKL087C	Cytochrome c1 heme lyase, involved in maturation of cytochrome c1, which is a subunit of the mitochondrial ubiquinol-cytochrome-c reductase; links heme covalently to apocytochrome c1
DCP2	YNL118C	Catalytic subunit of the Dcp1p-Dcp2p decapping enzyme complex, which removes the 5' cap structure from mRNAs prior to their degradation; member of the Nudix hydrolase family
DHR2	YKL078W	Predominantly nucleolar DEAH-box ATP-dependent RNA helicase, required for 18S rRNA synthesis
DIC1	YLR348C	Mitochondrial dicarboxylate carrier, integral membrane protein, catalyzes a dicarboxylate-phosphate exchange across the inner mitochondrial membrane, transports cytoplasmic dicarboxylates into the mitochondrial matrix
DLD2	YDL178W	D-lactate dehydrogenase, located in the mitochondrial matrix
DNM1	YLL001W	Dynamin-related GTPase required for mitochondrial fission and morphology; assembles on the cytoplasmic face of mitochondrial tubules at sites at which division will occur; also participates in endocytosis and regulating peroxisome abundance
DSD1	YGL196W	D-serine dehydratase (aka D-serine ammonia-lyase); converts D-serine to pyruvate and ammonia by a reaction dependent on pyridoxal 5'-phosphate and zinc; may play a role in D-serine detoxification; L-serine is not a substrate
DUG1	YFR044C	Cys-Gly metallo-di-peptidase; forms a complex with Dug2p and Dug3p to degrade glutathione (GSH) and other peptides containing a gamma-glu-X bond in an alternative pathway to GSH degradation by gamma-glutamyl transpeptidase (Ecm38p)
DUG3	YNL191W	Probable glutamine amidotransferase, forms a complex with Dug1p and Dug2p to degrade glutathione (GSH) and other peptides containing a gamma-glu-X bond in an alternative pathway to GSH degradation by gamma-glutamyl transpeptidase (Ecm38p)
ELP6	YMR312W	Subunit of Elongator complex, which is required for modification of wobble nucleosides in tRNA; required for Elongator structural integrity
EPL1	YFL024C	Component of NuA4, which is an essential histone H4/H2A acetyltransferase complex; homologous to Drosophila Enhancer of Polycomb
ERV1	YGR029W	Flavin-linked sulfhydryl oxidase of the mitochondrial intermembrane space (IMS), oxidizes Mia40p as part of a disulfide relay system that promotes IMS retention of imported proteins; ortholog of human hepatopoietin (ALR)
FBP26	YJL155C	Fructose-2,6-bisphosphatase, required for glucose metabolism
FDH1	YOR388C	NAD(+)-dependent formate dehydrogenase, may protect cells from exogenous formate
FDH2	YPL275W	NAD(+)-dependent formate dehydrogenase, may protect cells from exogenous formate; YPL275W and YPL276W comprise a continuous open reading frame in some S. cerevisiae strains but not in the genomic reference strain S288C
FIP1	YJR093C	Subunit of cleavage polyadenylation factor (CPF), interacts directly with poly(A) polymerase (Pap1p) to regulate its activity; bridging factor that links Pap1p and the CPF complex via Yth1p
FMC1	YIL098C	Mitochondrial matrix protein, required for assembly or stability at high temperature of the F1 sector of mitochondrial F1F0 ATP synthase; null mutant temperature sensitive growth on glycerol is suppressed by multicopy expression of Odc1p
FMP25	YLR077W	Mitochondrial inner membrane protein required for an early step in assembly of respiratory complex III (cytochrome bc1 complex); mRNA is targeted to mitochondria
FPS1	YLL043W	Plasma membrane channel, member of major intrinsic protein (MIP) family; involved in efflux of glycerol and in uptake of acetic acid and the trivalent metalloids arsenite and antimonite; phosphorylated by Hog1p MAPK under acetate stress
GAL2	YLR081W	Galactose permease, required for utilization of galactose; also able to transport glucose
GAL4	YPL248C	DNA-binding transcription factor required for the activation of the GAL genes in response to galactose; repressed by Gal80p and activated by Gal3p
GAL7	YBR018C	Galactose-1-phosphate uridyl transferase, synthesizes glucose-1-phosphate and UDP-galactose from UDP-D-glucose and alpha-D-galactose-1-phosphate in the second step of galactose catabolism
GAL80	YML051W	Transcriptional regulator involved in the repression of GAL genes in the absence of galactose; inhibits transcriptional activation by Gal4p; inhibition relieved by Gal3p or Gal1p binding
GCN1	YGL195W	Positive regulator of the Gcn2p kinase activity, forms a complex with Gcn20p; proposed to stimulate Gcn2p activation by an uncharged tRNA
GCN20	YFR009W	Positive regulator of the Gcn2p kinase activity, forms a complex with Gcn1p; proposed to stimulate Gcn2p activation by an uncharged tRNA
GDE1	YPL110C	Glycerophosphocholine (GroPCho) phosphodiesterase; hydrolyzes GroPCho to choline and glycerolphosphate, for use as a phosphate source and as a precursor for phosphocholine synthesis; may interact with ribosomes
GLG1	YKR058W	Self-glucosylating initiator of glycogen synthesis, also glucosylates n-dodecyl-beta-D-maltoside; similar to mammalian glycogenin
GLO4	YOR040W	Mitochondrial glyoxalase II, catalyzes the hydrolysis of S-D-lactoylglutathione into glutathione and D-lactate
GPH1	YPR160W	Non-essential glycogen phosphorylase required for the mobilization of glycogen, activity is regulated by cyclic AMP-mediated phosphorylation, expression is regulated by stress-response elements and by the HOG MAP kinase pathway
GPM2	YDL021W	Homolog of Gpm1p phosphoglycerate mutase, which converts 3-phosphoglycerate to 2-phosphoglycerate in glycolysis; may be non-functional derivative of a gene duplication event
GPM3	YOL056W	Homolog of Gpm1p phosphoglycerate mutase, which converts 3-phosphoglycerate to 2-phosphoglycerate in glycolysis; may be non-functional derivative of a gene duplication event
GPT2	YKR067W	Glycerol-3-phosphate/dihydroxyacetone phosphate dual substrate-specific sn-1 acyltransferase located in lipid particles and the ER; involved in the stepwise acylation of glycerol-3-phosphate and dihydroxyacetone in lipid biosynthesis
GSF2	YML048W	ER localized integral membrane protein that may promote secretion of certain hexose transporters, including Gal2p; involved in glucose-dependent repression
GSY1	YFR015C	Glycogen synthase with similarity to Gsy2p, the more highly expressed yeast homolog; expression induced by glucose limitation, nitrogen starvation, environmental stress, and entry into stationary phase
GTR1	YML121W	Cytoplasmic GTP binding protein and negative regulator of the Ran/Tc4 GTPase cycle; component of GSE complex, which is required for sorting of Gap1p; involved in phosphate transport and telomeric silencing; similar to human RagA and RagB
GTT1	YIR038C	ER associated glutathione S-transferase capable of homodimerization; expression induced during the diauxic shift and throughout stationary phase; functional overlap with Gtt2p, Grx1p, and Grx2p
GUT1	YHL032C	Glycerol kinase, converts glycerol to glycerol-3-phosphate; glucose repression of expression is mediated by Adr1p and Ino2p-Ino4p; derepression of expression on non-fermentable carbon sources is mediated by Opi1p and Rsf1p
GUT2	YIL155C	Mitochondrial glycerol-3-phosphate dehydrogenase; expression is repressed by both glucose and cAMP and derepressed by non-fermentable carbon sources in a Snf1p, Rsf1p, Hap2/3/4/5 complex dependent manner
HAP1	YLR256W	Zinc finger transcription factor involved in the complex regulation of gene expression in response to levels of heme and oxygen; the S288C sequence differs from other strain backgrounds due to a Ty1 insertion in the carboxy terminus
HAP3	YBL021C	Subunit of the heme-activated, glucose-repressed Hap2p/3p/4p/5p CCAAT-binding complex, a transcriptional activator and global regulator of respiratory gene expression; contains sequences contributing to both complex assembly and DNA binding
HAT2	YEL056W	Subunit of the Hat1p-Hat2p histone acetyltransferase complex; required for high affinity binding of the complex to free histone H4, thereby enhancing Hat1p activity; similar to human RbAp46 and 48; has a role in telomeric silencing
HDA3	YPR179C	Subunit of a possibly tetrameric trichostatin A-sensitive class II histone deacetylase complex that contains an Hda1p homodimer and an Hda2p-Hda3p heterodimer; required for the activity of the complex; has similarity to Hda2p
HIS7	YBR248C	Imidazole glycerol phosphate synthase (glutamine amidotransferase:cyclase), catalyzes the fifth and sixth steps of histidine biosynthesis and also produces 5-aminoimidazole-4-carboxamide ribotide (AICAR), a purine precursor
HOS2	YGL194C	Histone deacetylase required for gene activation via specific deacetylation of lysines in H3 and H4 histone tails; subunit of the Set3 complex, a meiotic-specific repressor of sporulation specific genes that contains deacetylase activity
HOT1	YMR172W	Transcription factor required for the transient induction of glycerol biosynthetic genes GPD1 and GPP2 in response to high osmolarity; targets Hog1p to osmostress responsive promoters; has similarity to Msn1p and Gcr1p
HSP60	YLR259C	Tetradecameric mitochondrial chaperonin required for ATP-dependent folding of precursor polypeptides and complex assembly; prevents aggregation and mediates protein refolding after heat shock; role in mtDNA transmission; phosphorylated
HTD2	YHR067W	Mitochondrial 3-hydroxyacyl-thioester dehydratase involved in fatty acid biosynthesis, required for respiratory growth and for normal mitochondrial morphology
HUL5	YGL141W	Multiubiquitin chain assembly factor (E4); proteasome processivity factor that elongates polyUb chains on substrates, opposing Ubp6p, a branched polyubiquitin protease; required for retrograde transport of misfolded proteins during ERAD
HXT10	YFL011W	Putative hexose transporter, expressed at low levels and expression is repressed by glucose
HXT14	YNL318C	Protein with similarity to hexose transporter family members, expression is induced in low glucose and repressed in high glucose; the authentic, non-tagged protein is detected in highly purified mitochondria in high-throughput studies
HXT15	YDL245C	Protein of unknown function with similarity to hexose transporter family members, expression is induced by low levels of glucose and repressed by high levels of glucose
HXT17	YNR072W	Hexose transporter, up-regulated in media containing raffinose and galactose at pH 7.7 versus pH 4.7, repressed by high levels of glucose
HXT4	YHR092C	High-affinity glucose transporter of the major facilitator superfamily, expression is induced by low levels of glucose and repressed by high levels of glucose
HXT8	YJL214W	Protein of unknown function with similarity to hexose transporter family members, expression is induced by low levels of glucose and repressed by high levels of glucose
IAH1	YOR126C	Isoamyl acetate-hydrolyzing esterase, required in balance with alcohol acetyltransferase to maintain optimal amounts of isoamyl acetate, which is particularly important in sake brewing
ICL2	YPR006C	2-methylisocitrate lyase of the mitochondrial matrix, functions in the methylcitrate cycle to catalyze the conversion of 2-methylisocitrate to succinate and pyruvate; ICL2 transcription is repressed by glucose and induced by ethanol
IDH2	YOR136W	Subunit of mitochondrial NAD(+)-dependent isocitrate dehydrogenase, which catalyzes the oxidation of isocitrate to alpha-ketoglutarate in the TCA cycle; phosphorylated
IDP1	YDL066W	Mitochondrial NADP-specific isocitrate dehydrogenase, catalyzes the oxidation of isocitrate to alpha-ketoglutarate; not required for mitochondrial respiration and may function to divert alpha-ketoglutarate to biosynthetic processes
IKI3	YLR384C	Subunit of Elongator complex, which is required for modification of wobble nucleosides in tRNA; maintains structural integrity of Elongator; homolog of human IKAP, mutations in which cause familial dysautonomia (FD)
IMA4	YJL221C	Alpha-glucosidase with broad substrate specificity for alpha-1,4- and alpha-1,6-glucosides; member of IMA isomaltase family; not required for isomaltose utilization, but Ima4p overexpression allows the ima1 null mutant to grow on isomaltose
IMA5	YJL216C	Alpha-glucosidase with specificity for isomaltose, maltose, and palatinose; member of the IMA isomaltase family; not required for isomaltose utilization, but Ima5p overexpression allows the ima1 null mutant to grow on isomaltose
IML1	YJR138W	Subunit of the SEA (Seh1-associated) complex, a coatomer-related complex that associates dynamically with the vacuole; has an N-terminal CDC48-like domain and a C-terminal DEP domain; central region is readily accessible to proteases
IOC4	YMR044W	Member of a complex (Isw1b) with Isw1p and Ioc2p that exhibits nucleosome-stimulated ATPase activity and acts within coding regions to coordinate transcription elongation with termination and processing, contains a PWWP motif
IRA1	YBR140C	GTPase-activating protein that negatively regulates RAS by converting it from the GTP- to the GDP-bound inactive form, required for reducing cAMP levels under nutrient limiting conditions, mediates membrane association of adenylate cyclase
ISF1	YMR081C	Serine-rich, hydrophilic protein with similarity to Mbr1p; overexpression suppresses growth defects of hap2, hap3, and hap4 mutants; expression is under glucose control; cotranscribed with NAM7 in a cyp1 mutant
KGD2	YDR148C	Dihydrolipoyl transsuccinylase, component of the mitochondrial alpha-ketoglutarate dehydrogenase complex, which catalyzes the oxidative decarboxylation of alpha-ketoglutarate to succinyl-CoA in the TCA cycle; phosphorylated
KOG1	YHR186C	Subunit of TORC1, a rapamycin-sensitive complex involved in growth control that contains Tor1p or Tor2p, Lst8p and Tco89p; contains four HEAT repeats and seven WD-40 repeats; may act as a scaffold protein to couple TOR and its effectors
LDB7	YBL006C	Component of the RSC chromatin remodeling complex; interacts with Rsc3p, Rsc30p, Npl6p, and Htl1p to form a module important for a broad range of RSC functions
LIA1	YJR070C	Deoxyhypusine hydroxylase, a HEAT-repeat containing metalloenzyme that catalyzes hypusine formation; binds to and is required for the modification of Hyp2p (eIF5A); complements S. pombe mmd1 mutants defective in mitochondrial positioning
LPD1	YFL018C	Dihydrolipoamide dehydrogenase, the lipoamide dehydrogenase component (E3) of the pyruvate dehydrogenase and 2-oxoglutarate dehydrogenase multi-enzyme complexes
LRO1	YNR008W	Acyltransferase that catalyzes diacylglycerol esterification; one of several acyltransferases that contribute to triglyceride synthesis; putative homolog of human lecithin cholesterol acyltransferase
LYS12	YIL094C	Homo-isocitrate dehydrogenase, an NAD-linked mitochondrial enzyme required for the fourth step in the biosynthesis of lysine, in which homo-isocitrate is oxidatively decarboxylated to alpha-ketoadipate
LYS5	YGL154C	Phosphopantetheinyl transferase involved in lysine biosynthesis; converts inactive apo-form of Lys2p (alpha-aminoadipate reductase) into catalytically active holo-form by posttranslational addition of phosphopantetheine
MAL11	YGR289C	Inducible high-affinity maltose transporter (alpha-glucoside transporter); encoded in the MAL1 complex locus; broad substrate specificity that includes maltotriose; required for isomaltose utilization
MAL62	MALS	Maltase (alpha-D-glucosidase)
MAN2	YNR073C	Putative mannitol dehydrogenase
MDH3	YDL078C	Peroxisomal malate dehydrogenase, catalyzes interconversion of malate and oxaloacetate; involved in the glyoxylate cycle
MDL2	YPL270W	Mitochondrial inner membrane half-type ATP-binding cassette (ABC) transporter, required for respiratory growth at high temperature; similar to human TAP1 and TAP2 implicated in bare lymphocyte syndrome and Wegener-like granulomatosis
MDM34	YGL219C	Mitochondrial component of the ERMES complex that links the ER to mitochondria and may promote inter-organellar calcium and phospholipid exchange as well as coordinating mitochondrial DNA replication and growth
MDS3	YGL197W	Putative component of the TOR regulatory pathway; negative regulator of early meiotic gene expression; required, with Pmd1p, for growth under alkaline conditions; has an N-terminal kelch-like domain
MEL1	MEL1	Secreted alpha-galactosidase
MFM1	YPL060W	Mitochondrial inner membrane magnesium transporter, involved in maintenance of mitochondrial magnesium concentrations and membrane potential; indirectly affects splicing of group II introns; functionally and structurally related to Mrs2p
MFT1	YML062C	Subunit of the THO complex, which is a nuclear complex comprised of Hpr1p, Mft1p, Rlr1p, and Thp2p, that is involved in transcription elongation and mitotic recombination; involved in telomere maintenance
MIG2	YGL209W	Protein containing zinc fingers, involved in repression, along with Mig1p, of SUC2 (invertase) expression by high levels of glucose; binds to Mig1p-binding sites in SUC2 promoter
MIG3	YER028C	Probable transcriptional repressor involved in response to toxic agents such as hydroxyurea that inhibit ribonucleotide reductase; phosphorylation by Snf1p or the Mec1p pathway inactivates Mig3p, allowing induction of damage response genes
MNN11	YJL183W	Subunit of a Golgi mannosyltransferase complex that also contains Anp1p, Mnn9p, Mnn10p, and Hoc1p, and mediates elongation of the polysaccharide mannan backbone; has homology to Mnn10p
MNN2	YBR015C	Alpha-1,2-mannosyltransferase, responsible for addition of the first alpha-1,2-linked mannose to form the branches on the mannan backbone of oligosaccharides, localizes to an early Golgi compartment
MPH2	YDL247W	Alpha-glucoside permease, transports maltose, maltotriose, alpha-methylglucoside, and turanose; identical to Mph3p; encoded in a subtelomeric position in a region likely to have undergone duplication
MPH3	YJR160C	Alpha-glucoside permease, transports maltose, maltotriose, alpha-methylglucoside, and turanose; identical to Mph2p; encoded in a subtelomeric position in a region likely to have undergone duplication
MRK1	YDL079C	Glycogen synthase kinase 3 (GSK-3) homolog; one of four GSK-3 homologs in S. cerevisiae that function to activate Msn2p-dependent transcription of stress responsive genes and that function in protein degradation
MRM1	YOR201C	Ribose methyltransferase that modifies a functionally critical, conserved nucleotide in mitochondrial 21S rRNA
MRM2	YGL136C	Mitochondrial 2' O-ribose methyltransferase, required for methylation of U(2791) in 21S rRNA; MRM2 deletion confers thermosensitive respiration and loss of mitochondrial DNA; has similarity to Spb1p and Trm7p, and to E. coli FtsJ/RrmJ
MRS2	YOR334W	Mitochondrial inner membrane Mg(2+) channel, required for maintenance of intramitochondrial Mg(2+) concentrations at the correct level to support splicing of group II introns
MSN1	YOL116W	Transcriptional activator involved in regulation of invertase and glucoamylase expression, invasive growth and pseudohyphal differentiation, iron uptake, chromium accumulation, and response to osmotic stress; localizes to the nucleus
MSS1	YMR023C	Mitochondrial protein, forms a heterodimer complex with Mto1p that performs the 5-carboxymethylaminomethyl modification of the wobble uridine base in mitochondrial tRNAs; similar to human GTPBP3
MSS11	YMR164C	Transcription factor involved in regulation of invasive growth and starch degradation; controls the activation of MUC1 and STA2 in response to nutritional signals
MTH1	YDR277C	Negative regulator of the glucose-sensing signal transduction pathway, required for repression of transcription by Rgt1p; interacts with Rgt1p and the Snf3p and Rgt2p glucose sensors; phosphorylated by Yck1p, triggering Mth1p degradation
MTR4	YJL050W	ATP-dependent 3'-5' RNA helicase of the Dead-box family, involved in nuclear RNA processing and degradation both as a component of the TRAMP complex and in TRAMP independent processes; has a KOW domain that shows RNA binding activity
MYO5	YMR109W	One of two type I myosins; contains proline-rich tail homology 2 (TH2) and SH3 domains; MYO5 deletion has little effect on growth, but myo3 myo5 double deletion causes severe defects in growth and actin cytoskeleton organization
NAT4	YMR069W	N alpha-acetyl-transferase, involved in acetylation of the N-terminal residues of histones H4 and H2A
NCA2	YPR155C	Protein involved in regulation of mitochondrial expression of subunits 6 (Atp6p) and 8 (Atp8p) of the Fo-F1 ATP synthase; functions with Nca3p
NPP2	YEL016C	Nucleotide pyrophosphatase/phosphodiesterase family member; mediates extracellular nucleotide phosphate hydrolysis along with Npp1p and Pho5p; activity and expression enhanced during conditions of phosphate starvation
NPR2	YEL062W	Subunit of the conserved Npr2/3 complex that mediates downregulation of TORC1 activity upon amino acid limitation; subunit of SEA (Seh1-associated) complex; homolog of human NPRL2; target of Grr1p; required for growth on urea and proline
NTC20	YBR188C	Member of the NineTeen Complex (NTC) that contains Prp19p and stabilizes U6 snRNA in catalytic forms of the spliceosome containing U2, U5, and U6 snRNAs
NTE1	YML059C	Serine esterase, homolog of human neuropathy target esterase (NTE); Nte1p-mediated phosphatidylcholine turnover influences transcription factor Opi1p localization, affecting transcriptional regulation of phospholipid biosynthesis genes
NUP159	YIL115C	Nucleoporin, subunit of the Nup82 subcomplex of the nuclear pore; part of the nuclear pore that is found exclusively on the cytoplasmic side; required for mRNA export; regulates ADP release from the ATP-dependent RNA helicase Dbp5p
OM14	YBR230C	Integral mitochondrial outer membrane protein; abundance is decreased in cells grown in glucose relative to other carbon sources; appears to contain 3 alpha-helical transmembrane segments; ORF encodes a 97-basepair intron
OMA1	YKR087C	Metalloendopeptidase of the mitochondrial inner membrane, involved in turnover of membrane-embedded proteins; member of a family of predicted membrane-bound metallopeptidases in prokaryotes and higher eukaryotes
OSM1	YJR051W	Fumarate reductase, catalyzes the reduction of fumarate to succinate, required for the reoxidation of intracellular NADH under anaerobic conditions; mutations cause osmotic sensitivity
PAM16	YJL104W	Constituent of the import motor (PAM complex) component of the Translocase of the Inner Mitochondrial membrane (TIM23 complex); forms a 1:1 subcomplex with Pam18p and inhibits its cochaperone activity; contains a J-like domain
PAN3	YKL025C	Essential subunit of the Pan2p-Pan3p poly(A)-ribonuclease complex, which acts to control poly(A) tail length and regulate the stoichiometry and activity of postreplication repair complexes
PCM1	YEL058W	Essential N-acetylglucosamine-phosphate mutase; converts GlcNAc-6-P to GlcNAc-1-P, which is a precursor for the biosynthesis of chitin and for the formation of N-glycosylated mannoproteins and glycosylphosphatidylinositol anchors
PCT1	YGR202C	Cholinephosphate cytidylyltransferase, also known as CTP:phosphocholine cytidylyltransferase, rate-determining enzyme of the CDP-choline pathway for phosphatidylcholine synthesis, inhibited by Sec14p, activated upon lipid-binding
PDC5	YLR134W	Minor isoform of pyruvate decarboxylase, key enzyme in alcoholic fermentation, decarboxylates pyruvate to acetaldehyde, regulation is glucose- and ethanol-dependent, repressed by thiamine, involved in amino acid catabolism
PDH1	YPR002W	Mitochondrial protein that participates in respiration, induced by diauxic shift; homologous to E. coli PrpD, may take part in the conversion of 2-methylcitrate to 2-methylisocitrate
PDX1	YGR193C	Dihydrolipoamide dehydrogenase (E3)-binding protein (E3BP) of the mitochondrial pyruvate dehydrogenase (PDH) complex, plays a structural role in the complex by binding and positioning E3 to the dihydrolipoamide acetyltransferase (E2) core
PET111	YMR257C	Mitochondrial translational activator specific for the COX2 mRNA; located in the mitochondrial inner membrane
PET117	YER058W	Protein required for assembly of cytochrome c oxidase
PET122	YER153C	Mitochondrial translational activator specific for the COX3 mRNA, acts together with Pet54p and Pet494p; located in the mitochondrial inner membrane
PET20	YPL159C	Mitochondrial protein, required for respiratory growth under some conditions and for stability of the mitochondrial genome
PET309	YLR067C	Specific translational activator for the COX1 mRNA, also influences stability of intron-containing COX1 primary transcripts; localizes to the mitochondrial inner membrane; contains seven pentatricopeptide repeats (PPRs)
PET494	YNR045W	Mitochondrial translational activator specific for the COX3 mRNA, acts together with Pet54p and Pet122p; located in the mitochondrial inner membrane
PFA5	YDR459C	Palmitoyltransferase with autoacylation activity; likely functions in pathway(s) outside Ras; member of a family of putative palmitoyltransferases containing an Asp-His-His-Cys-cysteine rich (DHHC-CRD) domain
PFK1	YGR240C	Alpha subunit of heterooctameric phosphofructokinase involved in glycolysis, indispensable for anaerobic growth, activated by fructose-2,6-bisphosphate and AMP, mutation inhibits glucose induction of cell cycle-related genes
PFK2	YMR205C	Beta subunit of heterooctameric phosphofructokinase involved in glycolysis, indispensable for anaerobic growth, activated by fructose-2,6-bisphosphate and AMP, mutation inhibits glucose induction of cell cycle-related genes
PFK26	YIL107C	6-phosphofructo-2-kinase, inhibited by phosphoenolpyruvate and sn-glycerol 3-phosphate; has negligible fructose-2,6-bisphosphatase activity; transcriptional regulation involves protein kinase A
PGC1	YPL206C	Phosphatidyl Glycerol phospholipase C; regulates the phosphatidylglycerol (PG) content via a phospholipase C-type degradation mechanism; contains glycerophosphodiester phosphodiesterase motifs
PGI1	YBR196C	Glycolytic enzyme phosphoglucose isomerase, catalyzes the interconversion of glucose-6-phosphate and fructose-6-phosphate; required for cell cycle progression and completion of the gluconeogenic events of sporulation
PGM1	YKL127W	Phosphoglucomutase, minor isoform; catalyzes the conversion from glucose-1-phosphate to glucose-6-phosphate, which is a key step in hexose metabolism
PGS1	YCL004W	Phosphatidylglycerolphosphate synthase, catalyzes the synthesis of phosphatidylglycerolphosphate from CDP-diacylglycerol and sn-glycerol 3-phosphate in the first committed and rate-limiting step of cardiolipin biosynthesis
PGU1	YJR153W	Endo-polygalacturonase, pectolytic enzyme that hydrolyzes the alpha-1,4-glycosidic bonds in the rhamnogalacturonan chains in pectins
PHB1	YGR132C	Subunit of the prohibitin complex (Phb1p-Phb2p), a 1.2 MDa ring-shaped inner mitochondrial membrane chaperone that stabilizes newly synthesized proteins; determinant of replicative life span; involved in mitochondrial segregation
PHO23	YNL097C	Probable component of the Rpd3 histone deacetylase complex, involved in transcriptional regulation of PHO5; affects termination of snoRNAs and cryptic unstable transcripts (CUTs); C-terminus has similarity to human candidate tumor suppressor p33(ING1) and its isoform ING3
PHO91	YNR013C	Low-affinity phosphate transporter of the vacuolar membrane; deletion of pho84, pho87, pho89, pho90, and pho91 causes synthetic lethality; transcription independent of Pi and Pho4p activity; overexpression results in vigorous growth
PIG1	YLR273C	Putative targeting subunit for the type-1 protein phosphatase Glc7p that tethers it to the Gsy2p glycogen synthase
PIG2	YIL045W	Putative type-1 protein phosphatase targeting subunit that tethers Glc7p type-1 protein phosphatase to Gsy2p glycogen synthase
PKP2	YGL059W	Mitochondrial protein kinase that negatively regulates activity of the pyruvate dehydrogenase complex by phosphorylating the ser-133 residue of the Pda1p subunit; acts in concert with kinase Pkp1p and phosphatases Ptc5p and Ptc6p
PMI40	YER003C	Mannose-6-phosphate isomerase, catalyzes the interconversion of fructose-6-P and mannose-6-P; required for early steps in protein mannosylation
PNC1	YGL037C	Nicotinamidase that converts nicotinamide to nicotinic acid as part of the NAD(+) salvage pathway, required for life span extension by calorie restriction; PNC1 expression responds to all known stimuli that extend replicative life span
PNG1	YPL096W	Conserved peptide N-glycanase required for deglycosylation of misfolded glycoproteins during proteasome-dependent degradation; localizes to the cytoplasm and nucleus; activity is enhanced by interaction with Rad23p
POC4	YPL144W	Component of a heterodimeric Poc4p-Irc25p chaperone involved in assembly of alpha subunits into the 20S proteasome; may regulate formation of proteasome isoforms with alternative subunits under different conditions
POP2	YNR052C	RNase of the DEDD superfamily, subunit of the Ccr4-Not complex that mediates 3' to 5' mRNA deadenylation
POR1	YNL055C	Mitochondrial porin (voltage-dependent anion channel), outer membrane protein required for the maintenance of mitochondrial osmotic stability and mitochondrial membrane permeability; phosphorylated
POR2	YIL114C	Putative mitochondrial porin (voltage-dependent anion channel), related to Por1p but not required for mitochondrial membrane permeability or mitochondrial osmotic stability
POS5	YPL188W	Mitochondrial NADH kinase, phosphorylates NADH; also phosphorylates NAD(+) with lower specificity; required for the response to oxidative stress
PPR1	YLR014C	Zinc finger transcription factor containing a Zn(2)-Cys(6) binuclear cluster domain, positively regulates transcription of genes involved in uracil biosynthesis; activity may be modulated by interaction with Tup1p
PRE10	YOR362C	Alpha 7 subunit of the 20S proteasome
PRE2	YPR103W	Beta 5 subunit of the 20S proteasome, responsible for the chymotryptic activity of the proteasome
PRE5	YMR314W	Alpha 6 subunit of the 20S proteasome
PRE6	YOL038W	Alpha 4 subunit of the 20S proteasome; may replace alpha 3 subunit (Pre9p) under stress conditions to create a more active proteasomal isoform; GFP-fusion protein relocates from cytosol to the mitochondrial surface upon oxidative stress
PRE8	YML092C	Alpha 2 subunit of the 20S proteasome
PRM15	YMR278W	Phosphoglucomutase, catalyzes interconversion of glucose-1-phosphate and glucose-6-phospate; transcription induced in response to stress; green fluorescent protein (GFP)-fusion protein localizes to the cytoplasm and nucleus; non-essential
PRP46	YPL151C	Member of the NineTeen Complex (NTC) that contains Prp19p and stabilizes U6 snRNA in catalytic forms of the spliceosome containing U2, U5, and U6 snRNAs
PSD1	YNL169C	Phosphatidylserine decarboxylase of the mitochondrial inner membrane, converts phosphatidylserine to phosphatidylethanolamine
PSP2	YML017W	Asn rich cytoplasmic protein that contains RGG motifs; high-copy suppressor of group II intron-splicing defects of a mutation in MRS2 and of a conditional mutation in POL1 (DNA polymerase alpha); possible role in mitochondrial mRNA splicing
PUF3	YLL013C	Protein of the mitochondrial outer surface, links the Arp2/3 complex with the mitochore during anterograde mitochondrial movement; also binds to and promotes degradation of mRNAs for select nuclear-encoded mitochondrial proteins
PUP1	YOR157C	Beta 2 subunit of the 20S proteasome; endopeptidase with trypsin-like activity that cleaves after basic residues; synthesized as a proprotein before being proteolytically processed for assembly into 20S particle; human homolog is subunit Z
PUS5	YLR165C	Pseudouridine synthase, catalyzes only the formation of pseudouridine (Psi)-2819 in mitochondrial 21S rRNA; not essential for viability
PUT3	YKL015W	Transcriptional activator of proline utilization genes, constitutively binds PUT1 and PUT2 promoter sequences and undergoes a conformational change to form the active state; has a Zn(2)-Cys(6) binuclear cluster domain
PYC2	YBR218C	Pyruvate carboxylase isoform, cytoplasmic enzyme that converts pyruvate to oxaloacetate; highly similar to isoform Pyc1p but differentially regulated; mutations in the human homolog are associated with lactic acidosis
QCR7	YDR529C	Subunit 7 of the ubiquinol cytochrome-c reductase complex, which is a component of the mitochondrial inner membrane electron transport chain; oriented facing the mitochondrial matrix; N-terminus appears to play a role in complex assembly
QCR8	YJL166W	Subunit 8 of ubiquinol cytochrome-c reductase complex, which is a component of the mitochondrial inner membrane electron transport chain; oriented facing the intermembrane space; expression is regulated by Abf1p and Cpf1p
REG1	YDR028C	Regulatory subunit of type 1 protein phosphatase Glc7p, involved in negative regulation of glucose-repressible genes
REG2	YBR050C	Regulatory subunit of the Glc7p type-1 protein phosphatase; involved with Reg1p, Glc7p, and Snf1p in regulation of glucose-repressible genes, also involved in glucose-induced proteolysis of maltose permease
RGT1	YKL038W	Glucose-responsive transcription factor that regulates expression of several glucose transporter (HXT) genes in response to glucose; binds to promoters and acts both as a transcriptional activator and repressor
RIB3	YDR487C	3,4-dihydroxy-2-butanone-4-phosphate synthase (DHBP synthase), required for riboflavin biosynthesis from ribulose-5-phosphate, also has an unrelated function in mitochondrial respiration
RIB4	YOL143C	Lumazine synthase (6,7-dimethyl-8-ribityllumazine synthase, also known as DMRL synthase); catalyzes synthesis of immediate precursor to riboflavin
RIP1	YEL024W	Ubiquinol-cytochrome-c reductase, a Rieske iron-sulfur protein of the mitochondrial cytochrome bc1 complex; transfers electrons from ubiquinol to cytochrome c1 during respiration
RMD9	YGL107C	Mitochondrial protein required for respiratory growth; mutant phenotype and genetic interactions suggest a role in delivering mt mRNAs to ribosomes; located on matrix face of the inner membrane and loosely associated with mitoribosomes
RNH202	YDR279W	Ribonuclease H2 subunit, required for RNase H2 activity; related to human AGS2 that causes Aicardi-Goutieres syndrome
RNH203	YLR154C	Ribonuclease H2 subunit, required for RNase H2 activity; related to human AGS3 that causes Aicardi-Goutieres syndrome
ROK1	YGL171W	ATP-dependent RNA helicase of the DEAD box family; required for 18S rRNA synthesis
RPH1	YER169W	JmjC domain-containing histone demethylase; specifically demethylates H3K36 tri- and dimethyl modification states; associates with actively transcribed (RNA polymerase II) regions in vivo and specifically targets H3K36 in its trimethylation state as its substrate; transcriptional repressor of PHR1; Rph1p phosphorylation during DNA damage is under control of the MEC1-RAD53 pathway
RPN11	YFR004W	Metalloprotease subunit of the 19S regulatory particle of the 26S proteasome lid; couples the deubiquitination and degradation of proteasome substrates; involved, independent of catalytic activity, in fission of mitochondria and peroxisomes
RPT3	YDR394W	One of six ATPases of the 19S regulatory particle of the 26S proteasome involved in the degradation of ubiquitinated substrates; substrate of N-acetyltransferase B
RPT4	YOR259C	One of six ATPases of the 19S regulatory particle of the 26S proteasome involved in degradation of ubiquitinated substrates; contributes preferentially to ERAD; required for spindle pole body duplication; mainly nuclear localization
RPT5	YOR117W	One of six ATPases of the 19S regulatory particle of the 26S proteasome involved in the degradation of ubiquitinated substrates; recruited to the GAL1-10 promoter region upon induction of transcription; similar to human TBP1
RRN11	YML043C	Component of the core factor (CF) rDNA transcription factor complex; CF is required for transcription of 35S rRNA genes by RNA polymerase I and is composed of Rrn6p, Rrn7p, and Rrn11p
RRN6	YBL014C	Component of the core factor (CF) rDNA transcription factor complex; CF is required for transcription of 35S rRNA genes by RNA polymerase I and is composed of Rrn6p, Rrn7p, and Rrn11p
RSF1	YMR030W	Protein required for respiratory growth; localized to both the nucleus and mitochondrion; may interact with transcription factors to mediate the transition to respiratory growth and activate transcription of nuclear and mitochondrial genes
RTG2	YGL252C	Sensor of mitochondrial dysfunction; regulates the subcellular location of Rtg1p and Rtg3p, transcriptional activators of the retrograde (RTG) and TOR pathways; Rtg2p is inhibited by the phosphorylated form of Mks1p
SAG1	YJR004C	Alpha-agglutinin of alpha-cells, binds to Aga1p during agglutination, N-terminal half is homologous to the immunoglobulin superfamily and contains binding site for a-agglutinin, C-terminal half is highly glycosylated and contains GPI anchor
SBA1	YKL117W	Co-chaperone that binds to and regulates Hsp90 family chaperones; important for pp60v-src activity in yeast; homologous to the mammalian p23 proteins and like p23 can regulate telomerase activity
SCL1	YGL011C	Alpha 1 subunit of the 20S proteasome involved in the degradation of ubiquitinated substrates; 20S proteasome is the core complex of the 26S proteasome; essential for growth; detected in the mitochondria
SCO1	YBR037C	Copper-binding protein of the mitochondrial inner membrane, required for cytochrome c oxidase activity and respiration; may function to deliver copper to cytochrome c oxidase; has similarity to thioredoxins
SCT1	YBL011W	Glycerol 3-phosphate/dihydroxyacetone phosphate dual substrate-specific sn-1 acyltransferase of the glycerolipid biosynthesis pathway, prefers 16-carbon fatty acids, similar to Gpt2p, gene is constitutively transcribed
SDC25	YLL016W	Non-essential Ras guanine nucleotide exchange factor (GEF) localized to the membrane; expressed in poor nutrients and on non-fermentable carbon sources; homologous to CDC25; contains a stop codon in S288C; full-length gene includes YLL017W
SDH1	YKL148C	Flavoprotein subunit of succinate dehydrogenase (Sdh1p, Sdh2p, Sdh3p, Sdh4p), which couples the oxidation of succinate to the transfer of electrons to ubiquinone as part of the TCA cycle and the mitochondrial respiratory chain
SEN1	YLR430W	Presumed helicase required for RNA polymerase II transcription termination and processing of RNAs; homolog of Senataxin which causes Ataxia-Oculomotor Apraxia 2 and a dominant form of amyotrophic lateral sclerosis
SFA1	YDL168W	Bifunctional enzyme containing both alcohol dehydrogenase and glutathione-dependent formaldehyde dehydrogenase activities, functions in formaldehyde detoxification and formation of long chain and complex alcohols, regulated by Hog1p-Sko1p
SFB3	YHR098C	Component of the Sec23p-Sfb3p heterodimer of the COPII vesicle coat, required for cargo selection during vesicle formation in ER to Golgi transport; homologous to Sec24p and Sfb2p
SFL1	YOR140W	Transcriptional repressor and activator; involved in repression of flocculation-related genes, and activation of stress responsive genes; negatively regulated by cAMP-dependent protein kinase A subunit Tpk2p
SHB17	YKR043C	Sedoheptulose bisphosphatase involved in riboneogenesis; dephosphorylates sedoheptulose 1,7-bisphosphate, which is converted via the nonoxidative pentose phosphate pathway to ribose-5-phosphate; facilitates the conversion of glycolytic intermediates to pentose phosphate units; also has fructose 1,6-bisphosphatase activity but this is probably not biologically relevant, since deletion does not aff…
SHE9	YDR393W	Mitochondrial inner membrane protein required for normal mitochondrial morphology, may be involved in fission of the inner membrane; forms a homo-oligomeric complex
SHO1	YER118C	Transmembrane osmosensor involved in activation of the Cdc42p- and MAP kinase-dependent filamentous growth pathway and the high-osmolarity glycerol response pathway; phosphorylated by Hog1p; interacts with Pbs2p, Msb2p, Hkr1p, and Ste11p
SHR5	YOL110W	Subunit of a palmitoyltransferase, composed of Shr5p and Erf2p, that adds a palmitoyl lipid moiety to heterolipidated substrates such as Ras1p and Ras2p through a thioester linkage; palmitoylation is required for Ras2p membrane localization
SHY1	YGR112W	Mitochondrial inner membrane protein required for assembly of cytochrome c oxidase (complex IV); associates with complex IV assembly intermediates and complex III/complex IV supercomplexes; similar to human SURF1 involved in Leigh Syndrome
SIP2	YGL208W	One of three beta subunits of the Snf1 serine/threonine protein kinase complex involved in the response to glucose starvation; null mutants exhibit accelerated aging; N-myristoylprotein localized to the cytoplasm and the plasma membrane
SIP4	YJL089W	C6 zinc cluster transcriptional activator that binds to the carbon source-responsive element (CSRE) of gluconeogenic genes; involved in the positive regulation of gluconeogenesis; regulated by Snf1p protein kinase; localized to the nucleus
SLC1	YDL052C	1-acyl-sn-glycerol-3-phosphate acyltransferase, catalyzes the acylation of lysophosphatidic acid to form phosphatidic acid, a key intermediate in lipid metabolism; enzymatic activity detected in lipid particles and microsomes
SLS1	YLR139C	Mitochondrial membrane protein that coordinates expression of mitochondrially-encoded genes; may facilitate delivery of mRNA to membrane-bound translation machinery
SLU7	YDR088C	RNA splicing factor, required for ATP-independent portion of 2nd catalytic step of spliceosomal RNA splicing; interacts with Prp18p; contains zinc knuckle domain
SNF1	YDR477W	AMP-activated serine/threonine protein kinase found in a complex containing Snf4p and members of the Sip1p/Sip2p/Gal83p family; required for transcription of glucose-repressed genes, thermotolerance, sporulation, and peroxisome biogenesis
SNF4	YGL115W	Activating gamma subunit of the AMP-activated Snf1p kinase complex (contains Snf1p and a Sip1p/Sip2p/Gal83p family member); activates glucose-repressed genes, represses glucose-induced genes; role in sporulation, and peroxisome biogenesis
SNT309	YPR101W	Member of the NineTeen Complex (NTC) that contains Prp19p and stabilizes U6 snRNA in catalytic forms of the spliceosome containing U2, U5, and U6 snRNAs; interacts physically and genetically with Prp19p
SNZ3	YFL059W	Member of a stationary phase-induced gene family; transcription of SNZ2 is induced prior to diauxic shift, and also in the absence of thiamin in a Thi2p-dependent manner; forms a coregulated gene pair with SNO3
SOL1	YNR034W	Protein with a possible role in tRNA export; shows similarity to 6-phosphogluconolactonase non-catalytic domains but does not exhibit this enzymatic activity; homologous to Sol2p, Sol3p, and Sol4p
SOL3	YHR163W	6-phosphogluconolactonase, catalyzes the second step of the pentose phosphate pathway; weak multicopy suppressor of los1-1 mutation; homologous to Sol2p and Sol1p
SOM1	YEL059C-A	Subunit of the mitochondrial inner membrane peptidase, which is required for maturation of mitochondrial proteins of the intermembrane space; Som1p facilitates cleavage of a subset of substrates; contains twin cysteine-x9-cysteine motifs
SOR1	YJR159W	Sorbitol dehydrogenase; expression is induced in the presence of sorbitol or xylose
SPC2	YML055W	Subunit of signal peptidase complex (Spc1p, Spc2p, Spc3p, Sec11p), which catalyzes cleavage of N-terminal signal sequences of proteins targeted to the secretory pathway; homologous to mammalian SPC25
SPC24	YMR117C	Component of the evolutionarily conserved kinetochore-associated Ndc80 complex (Ndc80p-Nuf2p-Spc24p-Spc25p); involved in chromosome segregation, spindle checkpoint activity and kinetochore clustering
SPC25	YER018C	Component of the evolutionarily conserved kinetochore-associated Ndc80 complex (Ndc80p-Nuf2p-Spc24p-Spc25p); involved in chromosome segregation, spindle checkpoint activity and kinetochore clustering
SPS19	YNL202W	Peroxisomal 2,4-dienoyl-CoA reductase, auxiliary enzyme of fatty acid beta-oxidation; homodimeric enzyme required for growth and sporulation on petroselineate medium; expression induced during late sporulation and in the presence of oleate
SPT7	YBR081C	Subunit of the SAGA transcriptional regulatory complex, involved in proper assembly of the complex; also present as a C-terminally truncated form in the SLIK/SALSA transcriptional regulatory complex
SRB8	YCR081W	Subunit of the RNA polymerase II mediator complex; associates with core polymerase subunits to form the RNA polymerase II holoenzyme; essential for transcriptional regulation; involved in glucose repression
SRY1	YKL218C	3-hydroxyaspartate dehydratase, deaminates L-threo-3-hydroxyaspartate to form oxaloacetate and ammonia; required in the presence of hydroxyaspartate; highly similar to mouse serine racemase (Srr) but has no serine racemase activity
SSN3	YPL042C	Cyclin-dependent protein kinase, component of RNA polymerase II holoenzyme; involved in phosphorylation of the RNA polymerase II C-terminal domain; involved in glucose repression
SSN8	YNL025C	Cyclin-like component of the RNA polymerase II holoenzyme, involved in phosphorylation of the RNA polymerase II C-terminal domain; involved in glucose repression and telomere maintenance
STB3	YDR169C	Ribosomal RNA processing element (RRPE)-binding protein involved in the glucose-induced transition from quiescence to growth; restricted to nucleus in quiescent cells, released into cytoplasm after glucose repletion; binds Sin3p
STD1	YOR047C	Protein involved in control of glucose-regulated gene expression; interacts with kinase Snf1p, glucose sensors Snf3p and Rgt2p, TATA-binding Spt15p; regulator of transcription factor Rgt1p; interactions with Pma1p appear to propagate [GAR+]
STE23	YLR389C	Metalloprotease involved, with homolog Axl1p, in N-terminal processing of pro-a-factor to the mature form; expressed in both haploids and diploids; member of the insulin-degrading enzyme family
STE6	YKL209C	Plasma membrane ATP-binding cassette (ABC) transporter required for the export of a-factor, catalyzes ATP hydrolysis coupled to a-factor transport; contains 12 transmembrane domains and two ATP binding domains; expressed only in MATa cells
STF1	YDL130W-A	Protein involved in regulation of the mitochondrial F1F0-ATP synthase; Stf1p and Stf2p may act as stabilizing factors that enhance inhibitory action of the Inh1p protein
STF2	YGR008C	Protein involved in regulation of the mitochondrial F1F0-ATP synthase; Stf1p and Stf2p may act as stabilizing factors that enhance inhibitory action of the Inh1p protein
SUT2	YPR009W	Putative transcription factor; multicopy suppressor of mutations that cause low activity of the cAMP/protein kinase A pathway; highly similar to Sut1p
SYC1	YOR179C	Subunit of the APT subcomplex of cleavage and polyadenylation factor, may have a role in 3' end formation of both polyadenylated and non-polyadenylated RNAs
SYF1	YDR416W	Member of the NineTeen Complex (NTC) that contains Prp19p and stabilizes U6 snRNA in catalytic forms of the spliceosome containing U2, U5, and U6 snRNAs; null mutant has splicing defect and arrests in G2/M; homologs in human and C. elegans
TAL1	YLR354C	Transaldolase, enzyme in the non-oxidative pentose phosphate pathway; converts sedoheptulose 7-phosphate and glyceraldehyde 3-phosphate to erythrose 4-phosphate and fructose 6-phosphate
TCM62	YBR044C	Protein involved in the assembly of the mitochondrial succinate dehydrogenase complex; putative chaperone
TCO89	YPL180W	Subunit of TORC1 (Tor1p or Tor2p-Kog1p-Lst8p-Tco89p), a complex that regulates growth in response to nutrient availability; cooperates with Ssd1p in the maintenance of cellular integrity; deletion strains are hypersensitive to rapamycin
TGL4	YKR089C	Multifunctional triacylglycerol lipase, steryl ester hydrolase, and Ca2+-independent phospholipase A2; catalyzes acyl-CoA dependent acylation of LPA to PA; required with Tgl3p for timely bud formation; phosphorylated and activated by Cdc28p
THI4	YGR144W	Thiazole synthase, catalyzes formation of a thiazole intermediate during thiamine biosynthesis; required for mitochondrial genome stability in response to DNA damaging agents
THI80	YOR143C	Thiamine pyrophosphokinase, phosphorylates thiamine to produce the coenzyme thiamine pyrophosphate (thiamine diphosphate)
THO2	YNL139C	Subunit of the THO complex, which is required for efficient transcription elongation and involved in transcriptional elongation-associated recombination; required for LacZ RNA expression from certain plasmids
THP2	YHR167W	Subunit of the THO complex, which connects transcription elongation and mitotic recombination, and of the TREX complex, which is recruited to activated genes and couples transcription to mRNA export; involved in telomere maintenance
THP3	YPR045C	Protein that forms a complex with Csn12p that is recruited to transcribed genes and may have a role in transcription elongation; possibly involved in splicing based on pre-mRNA accumulation defect for many intron-containing genes
TIM11	YDR322C-A	Subunit e of mitochondrial F1F0-ATPase, which is a large, evolutionarily conserved enzyme complex required for ATP synthesis; essential for the dimeric and oligomeric state of ATP synthase
TIM17	YJL143W	Essential subunit of the Translocase of the Inner Mitochondrial membrane (TIM23 complex); with Tim23p, contributes to the architecture and function of the import channel; may link the import motor to the core TIM23 complex
TIM18	YOR297C	Component of the mitochondrial TIM22 complex involved in insertion of polytopic proteins into the inner membrane; may mediate assembly or stability of the complex
TIM21	YGR033C	Nonessential subunit of the Translocase of the Inner Mitochondrial membrane (TIM23 complex); interacts with the Translocase of the Outer Mitochondrial membrane (TOM complex) and with respiratory enzymes; may regulate TIM23 complex activity
TKL1	YPR074C	Transketolase, similar to Tkl2p; catalyzes conversion of xylulose-5-phosphate and ribose-5-phosphate to sedoheptulose-7-phosphate and glyceraldehyde-3-phosphate in the pentose phosphate pathway; needed for synthesis of aromatic amino acids
TMT1	YER175C	Trans-aconitate methyltransferase, cytosolic enzyme that catalyzes the methyl esterification of 3-isopropylmalate, an intermediate of the leucine biosynthetic pathway, and trans-aconitate, which inhibits the citric acid cycle
TOA2	YKL058W	TFIIA small subunit; involved in transcriptional activation, acts as antirepressor or as coactivator; homologous to smallest subunit of human and Drosophila TFIIA
TOG1	YER184C	Putative zinc cluster protein; deletion confers sensitivity to Calcufluor white, and prevents growth on glycerol or lactate as sole carbon source
TOM1	YDR457W	E3 ubiquitin ligase of the hect-domain class; has a role in mRNA export from the nucleus and may regulate transcriptional coactivators; involved in degradation of excess histones
TOM6	YOR045W	Component of the TOM (translocase of outer membrane) complex responsible for recognition and initial import steps for all mitochondrially directed proteins; promotes assembly and stability of the TOM complex
TOM7	YNL070W	Component of the TOM (translocase of outer membrane) complex responsible for recognition and initial import steps for all mitochondrially directed proteins; promotes assembly and stability of the TOM complex
TPK1	YJL164C	cAMP-dependent protein kinase catalytic subunit; promotes vegetative growth in response to nutrients via the Ras-cAMP signaling pathway; inhibited by regulatory subunit Bcy1p in the absence of cAMP; partially redundant with Tpk2p and Tpk3p
TPM1	YNL079C	Major isoform of tropomyosin; binds to and stabilizes actin cables and filaments, which direct polarized cell growth and the distribution of several organelles; acetylated by the NatB complex and acetylated form binds actin most efficiently
TPS3	YMR261C	Regulatory subunit of trehalose-6-phosphate synthase/phosphatase complex, which synthesizes the storage carbohydrate trehalose; expression is induced by stress conditions and repressed by the Ras-cAMP pathway
TRA1	YHR099W	Subunit of SAGA and NuA4 histone acetyltransferase complexes; interacts with acidic activators (e.g., Gal4p) which leads to transcription activation; similar to human TRRAP, which is a cofactor for c-Myc mediated oncogenic transformation
TRM3	YDL112W	2'-O-ribose methyltransferase, catalyzes the ribose methylation of the guanosine nucleotide at position 18 of tRNAs
TRP2	YER090W	Anthranilate synthase, catalyzes the initial step of tryptophan biosynthesis, forms multifunctional hetero-oligomeric anthranilate synthase:indole-3-glycerol phosphate synthase enzyme complex with Trp3p
TRP3	YKL211C	Bifunctional enzyme exhibiting both indole-3-glycerol-phosphate synthase and anthranilate synthase activities, forms multifunctional hetero-oligomeric anthranilate synthase:indole-3-glycerol phosphate synthase enzyme complex with Trp2p
UGO1	YDR470C	Outer membrane component of the mitochondrial fusion machinery; binds directly to Fzo1p and Mgm1p and thus links these two GTPases during mitochondrial fusion; facilitates dimerization of Fzo1p during fusion
UPS1	YLR193C	Mitochondrial intermembrane space protein that regulates mitochondrial cardiolipin levels, null has defects in Mgm1p processing, integrity of mitochondrial inner membrane complexes, and mitochondrial morphology; ortholog of human PRELI
VID28	YIL017C	Protein involved in proteasome-dependent catabolite degradation of fructose-1,6-bisphosphatase (FBPase); localized to the nucleus and the cytoplasm
VPS24	YKL041W	One of four subunits of the endosomal sorting complex required for transport III (ESCRT-III); forms an ESCRT-III subcomplex with Did4p; involved in the sorting of transmembrane proteins into the multivesicular body (MVB) pathway
VPS38	YLR360W	Part of a Vps34p phosphatidylinositol 3-kinase complex that functions in carboxypeptidase Y (CPY) sorting; binds Vps30p and Vps34p to promote production of phosphatidylinositol 3-phosphate (PtdIns3P) which stimulates kinase activity
YAK1	YJL141C	Serine-threonine protein kinase; component of a glucose-sensing system that inhibits growth in response to glucose availability; upon nutrient deprivation Yak1p phosphorylates Pop2p to regulate mRNA deadenylation, the co-repressor Crf1p to inhibit transcription of ribosomal genes, and the stress-responsive transcription factors Hsf1p and Msn2p; nuclear localization negatively regulated by the Ras…
YAT2	YER024W	Carnitine acetyltransferase; has similarity to Yat1p, which is a carnitine acetyltransferase associated with the mitochondrial outer membrane
YDL124W	YDL124W	NADPH-dependent alpha-keto amide reductase; reduces aromatic alpha-keto amides, aliphatic alpha-keto esters, and aromatic alpha-keto esters; member of the aldo-keto reductase (AKR) family
YDR018C	YDR018C	Probable membrane protein with three predicted transmembrane domains; homologous to Ybr042cp, similar to C. elegans F55A11.5 and maize 1-acyl-glycerol-3-phosphate acyltransferase
YEF1	YEL041W	ATP-NADH kinase; phosphorylates both NAD and NADH; homooctameric structure consisting of 60-kDa subunits; sequence similarity to Utr1p and Pos5p; overexpression complements certain pos5 phenotypes
YGL039W	YGL039W	Oxidoreductase shown to reduce carbonyl compounds to chiral alcohols
YIG1	YPL201C	Protein that interacts with glycerol 3-phosphatase and plays a role in anaerobic glycerol production; localizes to the nucleus and cytosol
YLR345W	YLR345W	Similar to 6-phosphofructo-2-kinase/fructose-2,6-bisphosphatase enzymes responsible for the metabolism of fructoso-2,6-bisphosphate; mRNA expression is repressed by the Rfx1p-Tup1p-Ssn6p repressor complex; YLR345W is not an essential gene
YME1	YPR024W	Catalytic subunit of the mitochondrial inner membrane i-AAA protease complex, which is responsible for degradation of unfolded or misfolded mitochondrial gene products; mutation causes an elevated rate of mitochondrial turnover
YNG2	YHR090C	Subunit of the NuA4 histone acetyltransferase complex that acetylates histone H4 and H2A; has similarity to the human tumor suppressor ING1 and its isoforms ING4 and ING5
YNK1	YKL067W	Nucleoside diphosphate kinase, catalyzes the transfer of gamma phosphates from nucleoside triphosphates, usually ATP, to nucleoside diphosphates by a mechanism that involves formation of an autophosphorylated enzyme intermediate
YPI1	YFR003C	Inhibitor of the type I protein phosphatase Glc7p, which is involved in regulation of a variety of metabolic processes; overproduction causes decreased cellular content of glycogen
YPL276W	YPL276W	NAD(+)-dependent formate dehydrogenase, may protect cells from exogenous formate; YPL275W and YPL276W comprise a continuous open reading frame in some S. cerevisiae strains but not in the genomic reference strain S288C
YPR1	YDR368W	NADPH-dependent aldo-keto reductase, reduces multiple substrates including 2-methylbutyraldehyde and D,L-glyceraldehyde, expression is induced by osmotic and oxidative stress; functionally redundant with other aldo-keto reductases
YRM1	YOR172W	Zn2-Cys6 zinc-finger transcription factor that activates genes involved in multidrug resistance; paralog of Yrr1p, acting on an overlapping set of target genes
YRR1	YOR162C	Zn2-Cys6 zinc-finger transcription factor that activates genes involved in multidrug resistance; paralog of Yrm1p, acting on an overlapping set of target genes
STA1	DEX2	Glucoamylase (glucan 1,4-alpha-glucosidase); extracellular enzyme needed for utilization of starch and oligosaccharides
Nucleotide metabolism
ADE13	YLR359W	Adenylosuccinate lyase, catalyzes two steps in the 'de novo' purine nucleotide biosynthetic pathway; expression is repressed by adenine and activated by Bas1p and Pho2p; mutations in human ortholog ADSL cause adenylosuccinase deficiency
ADE16	YLR028C	Enzyme of 'de novo' purine biosynthesis containing both 5-aminoimidazole-4-carboxamide ribonucleotide transformylase and inosine monophosphate cyclohydrolase activities, isozyme of Ade17p; ade16 ade17 mutants require adenine and histidine
ADE4	YMR300C	Phosphoribosylpyrophosphate amidotransferase (PRPPAT; amidophosphoribosyltransferase), catalyzes first step of the 'de novo' purine nucleotide biosynthetic pathway
ADE6	YGR061C	Formylglycinamidine-ribonucleotide (FGAM)-synthetase, catalyzes a step in the 'de novo' purine nucleotide biosynthetic pathway
ADE8	YDR408C	Phosphoribosyl-glycinamide transformylase, catalyzes a step in the 'de novo' purine nucleotide biosynthetic pathway
BNA4	YBL098W	Kynurenine 3-mono oxygenase, required for the de novo biosynthesis of NAD from tryptophan via kynurenine; expression regulated by Hst1p; putative therapeutic target for Huntington disease
BNA5	YLR231C	Kynureninase, required for the de novo biosynthesis of NAD from tryptophan via kynurenine; expression regulated by Hst1p
CDC21	YOR074C	Thymidylate synthase, required for de novo biosynthesis of pyrimidine deoxyribonucleotides; expression is induced at G1/S
NMA2	YGR010W	Nicotinic acid mononucleotide adenylyltransferase, involved in de novo and salvage synthesis of NAD(+)
NRK1	YNL129W	Nicotinamide riboside kinase, catalyzes the phosphorylation of nicotinamide riboside and nicotinic acid riboside in salvage pathways for NAD+ biosynthesis
PNP1	YLR209C	Purine nucleoside phosphorylase, specifically metabolizes inosine and guanosine nucleosides; involved in the nicotinamide riboside salvage pathway
RNR2	YJL026W	Ribonucleotide-diphosphate reductase (RNR), small subunit; the RNR complex catalyzes the rate-limiting step in dNTP synthesis and is regulated by DNA replication and DNA damage checkpoint pathways via localization of the small subunits
SEC59	YMR013C	Dolichol kinase, catalyzes the terminal step in dolichyl monophosphate (Dol-P) biosynthesis; required for viability and for normal rates of lipid intermediate synthesis and protein N-glycosylation
SML1	YML058W	Ribonucleotide reductase inhibitor involved in regulating dNTP production; regulated by Mec1p and Rad53p during DNA damage and S phase
URA10	YMR271C	Minor orotate phosphoribosyltransferase (OPRTase) isozyme that catalyzes the fifth enzymatic step in the de novo biosynthesis of pyrimidines, converting orotate into orotidine-5'-phosphate; major OPRTase encoded by URA5
URA2	YJL130C	Bifunctional carbamoylphosphate synthetase (CPSase)-aspartate transcarbamylase (ATCase), catalyzes the first two enzymatic steps in the de novo biosynthesis of pyrimidines; both activities are subject to feedback inhibition by UTP
URA4	YLR420W	Dihydroorotase, catalyzes the third enzymatic step in the de novo biosynthesis of pyrimidines, converting carbamoyl-L-aspartate into dihydroorotate
URA5	YML106W	Major orotate phosphoribosyltransferase (OPRTase) isozyme that catalyzes the fifth enzymatic step in de novo biosynthesis of pyrimidines, converting orotate into orotidine-5'-phosphate; minor OPRTase encoded by URA10
URA6	YKL024C	Uridylate kinase, catalyzes the seventh enzymatic step in the de novo biosynthesis of pyrimidines, converting uridine monophosphate (UMP) into uridine-5'-diphosphate (UDP)
XPT1	YJR133W	Xanthine-guanine phosphoribosyl transferase, required for xanthine utilization and for optimal utilization of guanine
Amino acid metabolism
AAP1	YHR047C	Arginine/alanine aminopeptidase, overproduction stimulates glycogen accumulation
AAT1	YKL106W	Mitochondrial aspartate aminotransferase, catalyzes the conversion of oxaloacetate to aspartate in aspartate and asparagine biosynthesis
ABD1	YBR236C	Methyltransferase, catalyzes the transfer of a methyl group from S-adenosylmethionine to the GpppN terminus of capped mRNA
ABZ2	YMR289W	Aminodeoxychorismate lyase (4-amino-4-deoxychorismate lyase), catalyzes the third step in para-aminobenzoic acid biosynthesis; involved in folic acid biosynthesis
AGC1	YPR021C	Mitochondrial amino acid transporter, acts both as a glutamate uniporter and as an aspartate-glutamate exchanger; involved in nitrogen metabolism and nitrogen compound biosynthesis
AGP3	YFL055W	Low-affinity amino acid permease, may act to supply the cell with amino acids as nitrogen source in nitrogen-poor conditions; transcription is induced under conditions of sulfur limitation; plays a role in regulating Ty1 transposition
ALO1	YML086C	D-Arabinono-1,4-lactone oxidase, catalyzes the final step in biosynthesis of dehydro-D-arabinono-1,4-lactone, which is protective against oxidative stress
ALP1	YNL270C	Arginine transporter; expression is normally very low and it is unclear what conditions would induce significant expression
ARG2	YJL071W	Acetylglutamate synthase (glutamate N-acetyltransferase), mitochondrial enzyme that catalyzes the first step in the biosynthesis of the arginine precursor ornithine; forms a complex with Arg5,6p
ARG7	YMR062C	Mitochondrial ornithine acetyltransferase, catalyzes the fifth step in arginine biosynthesis; also possesses acetylglutamate synthase activity, regenerates acetylglutamate while forming ornithine
ARG80	YMR042W	Transcription factor involved in regulation of arginine-responsive genes; acts with Arg81p and Arg82p
ARG81	YML099C	Zinc-finger transcription factor of the Zn(2)-Cys(6) binuclear cluster domain type, involved in the regulation of arginine-responsive genes; acts with Arg80p and Arg82p
ARO1	YDR127W	Pentafunctional arom protein, catalyzes steps 2 through 6 in the biosynthesis of chorismate, which is a precursor to aromatic amino acids
ARO3	YDR035W	3-deoxy-D-arabino-heptulosonate-7-phosphate (DAHP) synthase, catalyzes the first step in aromatic amino acid biosynthesis and is feedback-inhibited by phenylalanine or high concentration of tyrosine or tryptophan
ARO4	YBR249C	3-deoxy-D-arabino-heptulosonate-7-phosphate (DAHP) synthase, catalyzes the first step in aromatic amino acid biosynthesis and is feedback-inhibited by tyrosine or high concentrations of phenylalanine or tryptophan
ARO7	YPR060C	Chorismate mutase, catalyzes the conversion of chorismate to prephenate to initiate the tyrosine/phenylalanine-specific branch of aromatic amino acid biosynthesis
ARO8	YGL202W	Aromatic aminotransferase I, expression is regulated by general control of amino acid biosynthesis
ARO80	YDR421W	Zinc finger transcriptional activator of the Zn2Cys6 family; activates transcription of aromatic amino acid catabolic genes in the presence of aromatic amino acids
ASN2	YGR124W	Asparagine synthetase, isozyme of Asn1p; catalyzes the synthesis of L-asparagine from L-aspartate in the asparagine biosynthetic pathway
AVT4	YNL101W	Vacuolar transporter, exports large neutral amino acids from the vacuole; member of a family of seven S. cerevisiae genes (AVT1-7) related to vesicular GABA-glycine transporters
AVT6	YER119C	Vacuolar aspartate and glutamate exporter; member of a family of seven genes (AVT1-7) related to vesicular GABA-glycine transporters; involved in compartmentalizing acidic amino acids in response to nitrogen starvation
BAT1	YHR208W	Mitochondrial branched-chain amino acid (BCAA) aminotransferase, preferentially involved in BCAA biosynthesis; homolog of murine ECA39; highly expressed during logarithmic phase and repressed during stationary phase
BIO2	YGR286C	Biotin synthase, catalyzes the conversion of dethiobiotin to biotin, which is the last step of the biotin biosynthesis pathway; complements E. coli bioB mutant
BIO3	YNR058W	7,8-diamino-pelargonic acid aminotransferase (DAPA), catalyzes the second step in the biotin biosynthesis pathway; BIO3 is in a cluster of 3 genes (BIO3, BIO4, and BIO5) that mediate biotin synthesis
BIO4	YNR057C	Dethiobiotin synthetase, catalyzes the third step in the biotin biosynthesis pathway; BIO4 is in a cluster of 3 genes (BIO3, BIO4, and BIO5) that mediate biotin synthesis; expression appears to be repressed at low iron levels
BIO5	YNR056C	Putative transmembrane protein involved in the biotin biosynthesis pathway; responsible for uptake of 7-keto 8-aminopelargonic acid; BIO5 is in a cluster of 3 genes (BIO3, BIO4, and BIO5) that mediate biotin synthesis
CAB2	YIL083C	Probable phosphopantothenoylcysteine synthetase (PPCS), which catalyzes the second step of coenzyme A biosynthesis from pantothenate; null mutant lethality is complemented by E. coli coaBC (encoding a bifunctional enzyme with PPCS activity)
COQ2	YNR041C	Para hydroxybenzoate: polyprenyl transferase, catalyzes the second step in ubiquinone (coenzyme Q) biosynthesis
DYS1	YHR068W	Deoxyhypusine synthase, catalyzes formation of deoxyhypusine, the first step in hypusine biosynthesis; triggers posttranslational hypusination of translation elongation factor eIF-5A and regulates its intracellular levels; tetrameric
ERG1	YGR175C	Squalene epoxidase, catalyzes the epoxidation of squalene to 2,3-oxidosqualene; plays an essential role in the ergosterol-biosynthesis pathway and is the specific target of the antifungal drug terbinafine
FAD1	YDL045C	Flavin adenine dinucleotide (FAD) synthetase, performs the second step in synthesis of FAD from riboflavin
FAU1	YER183C	5,10-methenyltetrahydrofolate synthetase, involved in folic acid biosynthesis
FOL1	YNL256W	Multifunctional enzyme of the folic acid biosynthesis pathway, has dihydropteroate synthetase, dihydro-6-hydroxymethylpterin pyrophosphokinase, and dihydroneopterin aldolase activities
FOL2	YGR267C	GTP-cyclohydrolase I, catalyzes the first step in the folic acid biosynthetic pathway
FUR1	YHR128W	Uracil phosphoribosyltransferase, synthesizes UMP from uracil; involved in the pyrimidine salvage pathway
GAD1	YMR250W	Glutamate decarboxylase, converts glutamate into gamma-aminobutyric acid (GABA) during glutamate catabolism; involved in response to oxidative stress
GCN4	YEL009C	Basic leucine zipper (bZIP) transcriptional activator of amino acid biosynthetic genes in response to amino acid starvation; expression is tightly regulated at both the transcriptional and translational levels
GCV1	YDR019C	T subunit of the mitochondrial glycine decarboxylase complex, required for the catabolism of glycine to 5,10-methylene-THF; expression is regulated by levels of levels of 5,10-methylene-THF in the cytoplasm
GCV3	YAL044C	H subunit of the mitochondrial glycine decarboxylase complex, required for the catabolism of glycine to 5,10-methylene-THF; also required for all protein lipoylation; expression is regulated by levels of 5,10-methylene-THF
HEM15	YOR176W	Ferrochelatase, a mitochondrial inner membrane protein, catalyzes the insertion of ferrous iron into protoporphyrin IX, the eighth and final step in the heme biosynthetic pathway
HEM2	YGL040C	Aminolevulinate dehydratase, a homo-octameric enzyme, catalyzes the conversion of 5-aminolevulinate to porphobilinogen, the second step in heme biosynthesis; enzymatic activity is zinc-dependent; localizes to the cytoplasm and nucleus
HIP1	YGR191W	High-affinity histidine permease, also involved in the transport of manganese ions
HIS2	YFR025C	Histidinolphosphatase, catalyzes the eighth step in histidine biosynthesis; mutations cause histidine auxotrophy and sensitivity to Cu, Co, and Ni salts; transcription is regulated by general amino acid control
HIS3	YOR202W	Imidazoleglycerol-phosphate dehydratase, catalyzes the sixth step in histidine biosynthesis; mutations cause histidine auxotrophy and sensitivity to Cu, Co, and Ni salts; transcription is regulated by general amino acid control via Gcn4p
HIS6	YIL020C	Phosphoribosyl-5-amino-1-phosphoribosyl-4-imidazolecarboxiamide isomerase, catalyzes the fourth step in histidine biosynthesis; mutations cause histidine auxotrophy and sensitivity to Cu, Co, and Ni salts
HOM3	YER052C	Aspartate kinase (L-aspartate 4-P-transferase); cytoplasmic enzyme that catalyzes the first step in the common pathway for methionine and threonine biosynthesis; expression regulated by Gcn4p and the general control of amino acid synthesis
HOM6	YJR139C	Homoserine dehydrogenase (L-homoserine:NADP oxidoreductase), dimeric enzyme that catalyzes the third step in the common pathway for methionine and threonine biosynthesis; enzyme has nucleotide-binding, dimerization and catalytic regions
HPA3	YEL066W	D-Amino acid N-acetyltransferase, catalyzes N-acetylation of D-amino acids through ordered bi-bi mechanism in which acetyl-CoA is first substrate bound and CoA is last product liberated; similar to Hpa2p, acetylates histones weakly in vitro
IDI1	YPL117C	Isopentenyl diphosphate:dimethylallyl diphosphate isomerase (IPP isomerase), catalyzes an essential activation step in the isoprenoid biosynthetic pathway; required for viability
ILV1	YER086W	Threonine deaminase, catalyzes the first step in isoleucine biosynthesis; expression is under general amino acid control; ILV1 locus exhibits highly positioned nucleosomes whose organization is independent of known ILV1 regulation
ILV6	YCL009C	Regulatory subunit of acetolactate synthase, which catalyzes the first step of branched-chain amino acid biosynthesis; enhances activity of the Ilv2p catalytic subunit, localizes to mitochondria
IMD3	YLR432W	Inosine monophosphate dehydrogenase, catalyzes the first step of GMP biosynthesis, member of a four-gene family in S. cerevisiae, constitutively expressed
IMD4	YML056C	Inosine monophosphate dehydrogenase, catalyzes the first step of GMP biosynthesis, member of a four-gene family in S. cerevisiae, constitutively expressed
LEU3	YLR451W	Zinc-finger transcription factor that regulates genes involved in branched chain amino acid biosynthesis and ammonia assimilation; positively regulated by alpha-isopropylmalate, an intermediate in leucine biosynthesis
LEU4	YNL104C	Alpha-isopropylmalate synthase (2-isopropylmalate synthase); the main isozyme responsible for the first step in the leucine biosynthesis pathway
LEU9	YOR108W	Alpha-isopropylmalate synthase II (2-isopropylmalate synthase), catalyzes the first step in the leucine biosynthesis pathway; the minor isozyme, responsible for the residual alpha-IPMS activity detected in a leu4 null mutant
LYP1	YNL268W	Lysine permease; one of three amino acid permeases (Alp1p, Can1p, Lyp1p) responsible for uptake of cationic amino acids
LYS14	YDR034C	Transcriptional activator involved in regulation of genes of the lysine biosynthesis pathway; requires 2-aminoadipate semialdehyde as co-inducer
LYS2	YBR115C	Alpha aminoadipate reductase, catalyzes the reduction of alpha-aminoadipate to alpha-aminoadipate 6-semialdehyde, which is the fifth step in biosynthesis of lysine; activation requires posttranslational phosphopantetheinylation by Lys5p
LYS21	YDL131W	Homocitrate synthase isozyme, catalyzes the condensation of acetyl-CoA and alpha-ketoglutarate to form homocitrate, which is the first step in the lysine biosynthesis pathway; highly similar to the other isozyme, Lys20p
LYS4	YDR234W	Homoaconitase, catalyzes the conversion of homocitrate to homoisocitrate, which is a step in the lysine biosynthesis pathway
LYS9	YNR050C	Saccharopine dehydrogenase (NADP+, L-glutamate-forming); catalyzes the formation of saccharopine from alpha-aminoadipate 6-semialdehyde, the seventh step in lysine biosynthesis pathway; exhibits genetic and physical interactions with TRM112
MAP1	YLR244C	Methionine aminopeptidase, catalyzes the cotranslational removal of N-terminal methionine from nascent polypeptides; function is partially redundant with that of Map2p
MEH1	YKR007W	Component of the EGO complex, which is involved in the regulation of microautophagy, and of the GSE complex, which is required for proper sorting of amino acid permease Gap1p; loss results in a defect in vacuolar acidification
MET1	YKR069W	S-adenosyl-L-methionine uroporphyrinogen III transmethylase, involved in the biosynthesis of siroheme, a prosthetic group used by sulfite reductase; required for sulfate assimilation and methionine biosynthesis
MET22	YOL064C	Bisphosphate-3'-nucleotidase, involved in salt tolerance and methionine biogenesis; dephosphorylates 3'-phosphoadenosine-5'-phosphate and 3'-phosphoadenosine-5'-phosphosulfate, intermediates of the sulfate assimilation pathway
MET4	YNL103W	Leucine-zipper transcriptional activator, responsible for the regulation of the sulfur amino acid pathway, requires different combinations of the auxiliary factors Cbf1p, Met28p, Met31p and Met32p
MET8	YBR213W	Bifunctional dehydrogenase and ferrochelatase, involved in the biosynthesis of siroheme, a prosthetic group used by sulfite reductase; required for sulfate assimilation and methionine biosynthesis
MHT1	YLL062C	S-methylmethionine-homocysteine methyltransferase, functions along with Sam4p in the conversion of S-adenosylmethionine (AdoMet) to methionine to control the methionine/AdoMet ratio
MMP1	YLL061W	High-affinity S-methylmethionine permease, required for utilization of S-methylmethionine as a sulfur source; has similarity to S-adenosylmethionine permease Sam3p
ODC2	YOR222W	Mitochondrial inner membrane transporter, exports 2-oxoadipate and 2-oxoglutarate from the mitochondrial matrix to the cytosol for use in lysine and glutamate biosynthesis and in lysine catabolism
ORT1	YOR130C	Ornithine transporter of the mitochondrial inner membrane, exports ornithine from mitochondria as part of arginine biosynthesis; human ortholog is associated with hyperammonaemia-hyperornithinaemia-homocitrullinuria (HHH) syndrome
OST1	YJL002C	Alpha subunit of the oligosaccharyltransferase complex of the ER lumen, which catalyzes asparagine-linked glycosylation of newly synthesized proteins
OST5	YGL226C-A	Zeta subunit of the oligosaccharyltransferase complex of the ER lumen, which catalyzes asparagine-linked glycosylation of newly synthesized proteins
PAN6	YIL145C	Pantothenate synthase, also known as pantoate-beta-alanine ligase, required for pantothenic acid biosynthesis, deletion causes pantothenic acid auxotrophy, homologous to E. coli panC
PIK1	YNL267W	Phosphatidylinositol 4-kinase; catalyzes first step in the biosynthesis of phosphatidylinositol-4,5-biphosphate; may control cytokinesis through the actin cytoskeleton
PRO1	YDR300C	Gamma-glutamyl kinase, catalyzes the first step in proline biosynthesis
PRP22	YER013W	DEAH-box RNA-dependent ATPase/ATP-dependent RNA helicase, associates with lariat intermediates before the second catalytic step of splicing; mediates ATP-dependent mRNA release from the spliceosome and unwinds RNA duplexes
PRS2	YER099C	5-phospho-ribosyl-1(alpha)-pyrophosphate synthetase, synthesizes PRPP, which is required for nucleotide, histidine, and tryptophan biosynthesis; one of five related enzymes, which are active as heteromultimeric complexes
PRS4	YBL068W	5-phospho-ribosyl-1(alpha)-pyrophosphate synthetase, synthesizes PRPP, which is required for nucleotide, histidine, and tryptophan biosynthesis; one of five related enzymes, which are active as heteromultimeric complexes
PTR3	YFR029W	Component of the SPS plasma membrane amino acid sensor system (Ssy1p-Ptr3p-Ssy5p), which senses external amino acid concentration and transmits intracellular signals that result in regulation of expression of amino acid permease genes
RIB1	YBL033C	GTP cyclohydrolase II; catalyzes the first step of the riboflavin biosynthesis pathway
RIB5	YBR256C	Riboflavin synthase; catalyzes the last step of the riboflavin biosynthesis pathway
RIB7	YBR153W	Diaminohydroxyphoshoribosylaminopyrimidine deaminase; catalyzes the second step of the riboflavin biosynthesis pathway
RIT1	YMR283C	2'-O-ribosyl phosphate transferase, modifies the initiator methionine tRNA at position 64 to distinguish it from elongator methionine tRNA
SAH1	YER043C	S-adenosyl-L-homocysteine hydrolase, catabolizes S-adenosyl-L-homocysteine which is formed after donation of the activated methyl group of S-adenosyl-L-methionine (AdoMet) to an acceptor
SAM4	YPL273W	S-adenosylmethionine-homocysteine methyltransferase, functions along with Mht1p in the conversion of S-adenosylmethionine (AdoMet) to methionine to control the methionine/AdoMet ratio
SER1	YOR184W	3-phosphoserine aminotransferase, catalyzes the formation of phosphoserine from 3-phosphohydroxypyruvate, required for serine and glycine biosynthesis; regulated by the general control of amino acid biosynthesis mediated by Gcn4p
SER3	YER081W	3-phosphoglycerate dehydrogenase, catalyzes the first step in serine and glycine biosynthesis; isozyme of Ser33p
SER33	YIL074C	3-phosphoglycerate dehydrogenase, catalyzes the first step in serine and glycine biosynthesis; isozyme of Ser3p
SHM1	YBR263W	Mitochondrial serine hydroxymethyltransferase, converts serine to glycine plus 5,10 methylenetetrahydrofolate; involved in generating precursors for purine, pyrimidine, amino acid, and lipid biosynthesis; reverse reaction generates serine
SHM2	YLR058C	Cytosolic serine hydroxymethyltransferase, converts serine to glycine plus 5,10 methylenetetrahydrofolate; major isoform involved in generating precursors for purine, pyrimidine, amino acid, and lipid biosynthesis
SLM4	YBR077C	Component of the EGO complex, which is involved in the regulation of microautophagy, and of the GSE complex, which is required for proper sorting of amino acid permease Gap1p; gene exhibits synthetic genetic interaction with MSS4
SPP2	YOR148C	Essential protein that promotes the first step of splicing and is required for the final stages of spliceosome maturation; interacts with Prp2p, which may release Spp2p from the spliceosome following the first cleavage reaction
SSH4	YKL124W	Specificity factor required for Rsp5p-dependent ubiquitination and sorting of cargo proteins at the multivesicular body; identified as a high-copy suppressor of a SHR3 deletion, increasing steady-state levels of amino acid permeases
SSY1	YDR160W	Component of the SPS plasma membrane amino acid sensor system (Ssy1p-Ptr3p-Ssy5p), which senses external amino acid concentration and transmits intracellular signals that result in regulation of expression of amino acid permease genes
SSY5	YJL156C	Serine protease of SPS plasma membrane amino acid sensor system (Ssy1p-Ptr3p-Ssy5p); contains an inhibitory domain that dissociates in response to extracellular amino acids, freeing a catalytic domain to activate transcription factor Stp1p
STE14	YDR410C	Farnesyl cysteine-carboxyl methyltransferase, mediates the carboxyl methylation step during C-terminal CAAX motif processing of a-factor and RAS proteins in the endoplasmic reticulum, localizes to the ER membrane
STP2	YHR006W	Transcription factor, activated by proteolytic processing in response to signals from the SPS sensor system for external amino acids; activates transcription of amino acid permease genes
STR2	YJR130C	Cystathionine gamma-synthase, converts cysteine into cystathionine
TAT1	YBR069C	Amino acid transport protein for valine, leucine, isoleucine, and tyrosine, low-affinity tryptophan and histidine transporter; overexpression confers FK506 and FTY720 resistance
TAT2	YOL020W	High affinity tryptophan and tyrosine permease, overexpression confers FK506 and FTY720 resistance
THR1	YHR025W	Homoserine kinase, conserved protein required for threonine biosynthesis; expression is regulated by the GCN4-mediated general amino acid control pathway
THR4	YCR053W	Threonine synthase, conserved protein that catalyzes formation of threonine from O-phosphohomoserine; expression is regulated by the GCN4-mediated general amino acid control pathway
TNA1	YGR260W	High affinity nicotinic acid plasma membrane permease, responsible for uptake of low levels of nicotinic acid; expression of the gene increases in the absence of extracellular nicotinic acid or para-aminobenzoate (PABA)
TRP1	YDR007W	Phosphoribosylanthranilate isomerase that catalyzes the third step in tryptophan biosynthesis; in 2004, the sequence of TRP1 from strain S228C was updated by changing the previously annotated internal STOP (TAA) to serine (TCA)
TRP4	YDR354W	Anthranilate phosphoribosyl transferase of the tryptophan biosynthetic pathway, catalyzes the phosphoribosylation of anthranilate, subject to the general control system of amino acid biosynthesis
TRP5	YGL026C	Tryptophan synthase, catalyzes the last step of tryptophan biosynthesis; regulated by the general control system of amino acid biosynthesis
TYR1	YBR166C	Prephenate dehydrogenase involved in tyrosine biosynthesis, expression is dependent on phenylalanine levels
URA7	YBL039C	Major CTP synthase isozyme (see also URA8), catalyzes the ATP-dependent transfer of the amide nitrogen from glutamine to UTP, forming CTP, the final step in de novo biosynthesis of pyrimidines; involved in phospholipid biosynthesis
URA8	YJR103W	Minor CTP synthase isozyme (see also URA7), catalyzes the ATP-dependent transfer of the amide nitrogen from glutamine to UTP, forming CTP, the final step in de novo biosynthesis of pyrimidines; involved in phospholipid biosynthesis
VBA1	YMR088C	Permease of basic amino acids in the vacuolar membrane
VBA2	YBR293W	Permease of basic amino acids in the vacuolar membrane
VBA3	YCL069W	Permease of basic amino acids in the vacuolar membrane
VHS3	YOR054C	Negative regulatory subunit of protein phosphatase 1 Ppz1p and also a subunit of the phosphopantothenoylcysteine decarboxylase (PPCDC; Cab3p, Sis2p, Vhs3p) complex, which catalyzes the third step of coenzyme A biosynthesis
VID30	YGL227W	Protein involved in proteasome-dependent catabolite degradation of fructose-1,6-bisphosphatase (FBPase); binds FBPase; shifts the balance of nitrogen metabolism toward glutamate production; localizes to the nucleus and the cytoplasm
YOL057W	YOL057W	Dipeptidyl-peptidase III; cleaves dipeptides from the amino terminus of target proteins; highly active on synthetic substrate Arg-Arg-2-naphthylamide; mammalian ortholog may be a biomarker for some cancers
Nitrogen metabolism
AAT2	YLR027C	Cytosolic aspartate aminotransferase, involved in nitrogen metabolism; localizes to peroxisomes in oleate-grown cells
ADP1	YCR011C	Putative ATP-dependent permease of the ABC transporter family of proteins
CPS1	YJL172W	Vacuolar carboxypeptidase yscS; expression is induced under low-nitrogen conditions
DAL2	YIR029W	Allantoicase, converts allantoate to urea and ureidoglycolate in the second step of allantoin degradation; expression sensitive to nitrogen catabolite repression and induced by allophanate, an intermediate in allantoin degradation
DAL3	YIR032C	Ureidoglycolate hydrolase, converts ureidoglycolate to glyoxylate and urea in the third step of allantoin degradation; expression sensitive to nitrogen catabolite repression
DAL80	YKR034W	Negative regulator of genes in multiple nitrogen degradation pathways; expression is regulated by nitrogen levels and by Gln3p; member of the GATA-binding family, forms homodimers and heterodimers with Deh1p
FUR4	YBR021W	Uracil permease, localized to the plasma membrane; expression is tightly regulated by uracil levels and environmental cues
GAT3	YLR013W	Protein containing GATA family zinc finger motifs
GAT4	YIR013C	Protein containing GATA family zinc finger motifs
GLN3	YER040W	Transcriptional activator of genes regulated by nitrogen catabolite repression (NCR), localization and activity regulated by quality of nitrogen source
GSP1	YLR293C	Ran GTPase, GTP binding protein (mammalian Ranp homolog) involved in the maintenance of nuclear organization, RNA processing and transport; regulated by Srm1p, Rna1p, Yrb1p, Yrb2p, Yrp4p, Yrb30p, Cse1p and Kap95p; yeast Gsp2p homolog
GYP8	YFL027C	GTPase-activating protein for yeast Rab family members; Ypt1p is the preferred in vitro substrate but also acts on Sec4p, Ypt31p and Ypt32p; involved in the regulation of ER to Golgi vesicle transport
GZF3	YJL110C	GATA zinc finger protein and Dal80p homolog that negatively regulates nitrogen catabolic gene expression by competing with Gat1p for GATA site binding; function requires a repressive carbon source; dimerizes with Dal80p and binds to Tor1p
MEP3	YPR138C	Ammonium permease of high capacity and low affinity; belongs to a ubiquitous family of cytoplasmic membrane proteins that transport only ammonium (NH4+); expression is under the nitrogen catabolite repression regulation ammonia permease
MIG1	YGL035C	Transcription factor involved in glucose repression; sequence specific DNA binding protein containing two Cys2His2 zinc finger motifs; regulated by the SNF1 kinase and the GLC7 phosphatase
PDX3	YBR035C	Pyridoxine (pyridoxamine) phosphate oxidase, has homologs in E. coli and Myxococcus xanthus; transcription is under the general control of nitrogen metabolism
PPH3	YDR075W	Catalytic subunit of protein phosphatase PP4 complex; active complex is composed of Pph3p and Psy2p, with Psy4p apparently providing additional substrate specificity in some cases; regulates recovery from the DNA damage checkpoint and also the gene conversion- and single-strand annealing-mediated pathways of meiotic double-strand break repair; involved in activation of Gln3p to alleviate nitrogen…
PUF2	YPR042C	Member of the PUF protein family, which is defined by the presence of Pumilio homology domains that confer RNA binding activity; preferentially binds mRNAs encoding membrane-associated proteins
PUT2	YHR037W	Delta-1-pyrroline-5-carboxylate dehydrogenase, nuclear-encoded mitochondrial protein involved in utilization of proline as sole nitrogen source; deficiency of the human homolog causes HPII, an autosomal recessive inborn error of metabolism
THI12	YNL332W	Protein involved in synthesis of the thiamine precursor hydroxymethylpyrimidine (HMP); member of a subtelomeric gene family including THI5, THI11, THI12, and THI13
THI13	YDL244W	Protein involved in synthesis of the thiamine precursor hydroxymethylpyrimidine (HMP); member of a subtelomeric gene family including THI5, THI11, THI12, and THI13
UGA2	YBR006W	Succinate semialdehyde dehydrogenase involved in the utilization of gamma-aminobutyrate (GABA) as a nitrogen source; part of the 4-aminobutyrate and glutamate degradation pathways; localized to the cytoplasm
UGA3	YDL170W	Transcriptional activator necessary for gamma-aminobutyrate (GABA)-dependent induction of GABA genes (such as UGA1, UGA2, UGA4); zinc-finger transcription factor of the Zn(2)-Cys(6) binuclear cluster domain type; localized to the nucleus
URE2	YNL229C	Nitrogen catabolite repression transcriptional regulator that acts by inhibition of GLN3 transcription in good nitrogen source; has glutathione peroxidase activity and can mutate to acquire GST activity; altered form creates [URE3] prion
YJU3	YKL094W	Monoglyceride lipase (MGL), functional ortholog of mammalian MGL, localizes to lipid particles and membranes, also member of the eukaryotic serine hydrolase family
DNA metabolism
ABF1	YKL112W	DNA binding protein with possible chromatin-reorganizing activity involved in transcriptional activation, gene silencing, and DNA replication and repair
ABF2	YMR072W	Mitochondrial DNA-binding protein involved in mitochondrial DNA replication and recombination, member of HMG1 DNA-binding protein family; activity may be regulated by protein kinase A phosphorylation
ADA2	YDR448W	Transcription coactivator, component of the ADA and SAGA transcriptional adaptor/HAT (histone acetyltransferase) complexes
APN1	YKL114C	Major apurinic/apyrimidinic endonuclease, 3'-repair diesterase involved in repair of DNA damage by oxidation and alkylating agents; also functions as a 3'-5' exonuclease to repair 7,8-dihydro-8-oxodeoxyguanosine
ARP5	YNL059C	Nuclear actin-related protein involved in chromatin remodeling, component of chromatin-remodeling enzyme complexes
ARP6	YLR085C	Actin-related protein that binds nucleosomes; a component of the SWR1 complex, which exchanges histone variant H2AZ (Htz1p) for chromatin-bound histone H2A
ASF1	YJL115W	Nucleosome assembly factor, involved in chromatin assembly and disassembly, anti-silencing protein that causes derepression of silent loci when overexpressed; plays a role in regulating Ty1 transposition
BRE1	YDL074C	E3 ubiquitin ligase, forms heterodimer with Rad6p to monoubiquinate histone H2B-K123, which is required for the subsequent methylation of histone H3-K4 and H3-K79; required for DSBR, transcription, silencing, and checkpoint control
BUL2	YML111W	Component of the Rsp5p E3-ubiquitin ligase complex, involved in intracellular amino acid permease sorting, functions in heat shock element mediated gene expression, essential for growth in stress conditions, functional homolog of BUL1
CDC45	YLR103C	DNA replication initiation factor; recruited to MCM pre-RC complexes at replication origins; promotes release of MCM from Mcm10p, recruits elongation machinery; mutants in human homolog may cause velocardiofacial and DiGeorge syndromes
CTF4	YPR135W	Chromatin-associated protein, required for sister chromatid cohesion; interacts with DNA polymerase alpha (Pol1p) and may link DNA synthesis to sister chromatid cohesion
DEF1	YKL054C	RNAPII degradation factor, forms a complex with Rad26p in chromatin, enables ubiquitination and proteolysis of RNAPII present in an elongation complex; mutant is deficient in Zip1p loading onto chromosomes during meiosis
EST3	YIL009C-A	Component of the telomerase holoenzyme, involved in telomere replication
HAT1	YPL001W	Catalytic subunit of the Hat1p-Hat2p histone acetyltransferase complex that uses the cofactor acetyl coenzyme A, to acetylate free nuclear and cytoplasmic histone H4; involved in telomeric silencing and DNA double-strand break repair
HCS1	YKL017C	Hexameric DNA polymerase alpha-associated DNA helicase A involved in lagging strand DNA synthesis; contains single-stranded DNA stimulated ATPase and dATPase activities; replication protein A stimulates helicase and ATPase activities
HHF1	YBR009C	Histone H4, core histone protein required for chromatin assembly and chromosome function; one of two identical histone proteins (see also HHF2); contributes to telomeric silencing; N-terminal domain involved in maintaining genomic integrity
HHO1	YPL127C	Histone H1, a linker histone required for nucleosome packaging at restricted sites; suppresses DNA repair involving homologous recombination; not required for telomeric silencing, basal transcriptional repression, or efficient sporulation
HHT1	YBR010W	Histone H3, core histone protein required for chromatin assembly, part of heterochromatin-mediated telomeric and HM silencing; one of two identical histone H3 proteins (see HHT2); regulated by acetylation, methylation, and phosphorylation
HIR2	YOR038C	Subunit of the HIR complex, a nucleosome assembly complex involved in regulation of histone gene transcription; recruits Swi-Snf complexes to histone gene promoters; promotes heterochromatic gene silencing with Asf1p
HMO1	YDR174W	Chromatin associated high mobility group (HMG) family member involved in genome maintenance; rDNA-binding component of the Pol I transcription system; associates with a 5'-3' DNA helicase and Fpr1p, a prolyl isomerase
HNT3	YOR258W	DNA 5' AMP hydrolase involved in DNA repair; member of the histidine triad (HIT) superfamily of nucleotide-binding proteins; homolog of Aprataxin, a Hint related protein that is mutated in individuals with ataxia with oculomotor apraxia
HOS3	YPL116W	Trichostatin A-insensitive homodimeric histone deacetylase (HDAC) with specificity in vitro for histones H3, H4, H2A, and H2B; similar to Hda1p, Rpd3p, Hos1p, and Hos2p; deletion results in increased histone acetylation at rDNA repeats
HSH155	YMR288W	U2-snRNP associated splicing factor that forms extensive associations with the branch site-3' splice site-3' exon region upon prespliceosome formation; similarity to the mammalian U2 snRNP-associated splicing factor SAP155
HSH49	YOR319W	U2-snRNP associated splicing factor with similarity to the mammalian splicing factor SAP49; proposed to function as a U2-snRNP assembly factor along with Hsh155p and binding partner Cus1p; contains two RNA recognition motifs (RRM)
HTA1	YDR225W	Histone H2A, core histone protein required for chromatin assembly and chromosome function; one of two nearly identical subtypes (see also HTA2); DNA damage-dependent phosphorylation by Mec1p facilitates DNA repair; acetylated by Nat4p
HTA2	YBL003C	Histone H2A, core histone protein required for chromatin assembly and chromosome function; one of two nearly identical (see also HTA1) subtypes; DNA damage-dependent phosphorylation by Mec1p facilitates DNA repair; acetylated by Nat4p
HTB1	YDR224C	Histone H2B, core histone protein required for chromatin assembly and chromosome function; nearly identical to HTB2; Rad6p-Bre1p-Lge1p mediated ubiquitination regulates transcriptional activation, meiotic DSB formation and H3 methylation
HTZ1	YOL012C	Histone variant H2AZ, exchanged for histone H2A in nucleosomes by the SWR1 complex; involved in transcriptional regulation through prevention of the spread of silent heterochromatin
HUG1	YML058W-A	Protein involved in the Mec1p-mediated checkpoint pathway that responds to DNA damage or replication arrest, transcription is induced by DNA damage
IES1	YFL013C	Subunit of the INO80 chromatin remodeling complex
IES5	YER092W	Protein that associates with the INO80 chromatin remodeling complex under low-salt conditions
JHD2	YJR119C	JmjC domain family histone demethylase specific for H3-K4 (histone H3 Lys4); removes methyl groups specifically added by Set1p methyltransferase; protein levels regulated by Not4p (E3 ubiquitin ligase) polyubiquitin-mediated degradation
LIF1	YGL090W	Component of the DNA ligase IV complex that mediates nonhomologous end joining in DNA double-strand break repair; physically interacts with Dnl4p and Nej1p; homologous to mammalian XRCC4 protein
MAG1	YER142C	3-methyl-adenine DNA glycosylase involved in protecting DNA against alkylating agents; initiates base excision repair by removing damaged bases to create abasic sites that are subsequently repaired
MCM2	YBL023C	Protein involved in DNA replication; component of the Mcm2-7 hexameric complex that binds chromatin as a part of the pre-replicative complex
MCM3	YEL032W	Protein involved in DNA replication; component of the Mcm2-7 hexameric complex that binds chromatin as a part of the pre-replicative complex
MCM4	YPR019W	Essential helicase component of heterohexameric MCM2-7 complexes which bind pre-replication complexes on DNA and melt DNA prior to replication; forms an Mcm4p-6p-7p subcomplex; shows nuclear accumulation in G1; homolog of S. pombe Cdc21p
MCM5	YLR274W	Component of the hexameric MCM complex, which is important for priming origins of DNA replication in G1 and becomes an active ATP-dependent helicase that promotes DNA melting and elongation when activated by Cdc7p-Dbf4p in S-phase
MCM6	YGL201C	Protein involved in DNA replication; component of the Mcm2-7 hexameric complex that binds chromatin as a part of the pre-replicative complex; forms a subcomplex with Mcm4p and Mcm7p
MCM7	YBR202W	Component of the heterohexameric MCM2-7 complex, which primes origins of DNA replication in G1 and becomes an active ATP-dependent helicase that promotes DNA melting and elongation in S-phase; forms an Mcm4p-6p-7p subcomplex
MET18	YIL128W	DNA repair and TFIIH regulator, required for both nucleotide excision repair (NER) and RNA polymerase II (RNAP II) transcription; involved in telomere maintenance
MMM1	YLL006W	ER integral membrane protein, component of the ERMES complex that links the ER to mitochondria and may promote inter-organellar calcium and phospholipid exchange as well as coordinating mitochondrial DNA replication and growth
MND1	YGL183C	Protein required for recombination and meiotic nuclear division; forms a complex with Hop2p, which is involved in chromosome pairing and repair of meiotic double-strand breaks
MRC1	YCL061C	S-phase checkpoint protein required for DNA replication; interacts with and stabilizes Pol2p at stalled replication forks during stress, where it forms a pausing complex with Tof1p and is phosphorylated by Mec1p; protects uncapped telomeres
MSH3	YCR092C	Mismatch repair protein, forms dimers with Msh2p that mediate repair of insertion or deletion mutations and removal of nonhomologous DNA ends, contains a PCNA (Pol30p) binding motif required for genome stability
MUS81	YDR386W	Subunit of the structure-specific Mms4p-Mus81p endonuclease that cleaves branched DNA; involved in DNA repair, replication fork stability, and joint molecule formation/resolution during meiotic recombination; helix-hairpin-helix protein
NTG1	YAL015C	DNA N-glycosylase and apurinic/apyrimidinic (AP) lyase involved in base excision repair; acts in both nucleus and mitochondrion; creates a double-strand break at mtDNA origins that stimulates replication in response to oxidative stress
NTO1	YPR031W	Subunit of the NuA3 histone acetyltransferase complex that acetylates histone H3; contains PHD finger domain that interacts with methylated histone H3
ORC1	YML065W	Largest subunit of the origin recognition complex, which directs DNA replication by binding to replication origins and is also involved in transcriptional silencing; exhibits ATPase activity
ORC2	YBR060C	Subunit of the origin recognition complex, which directs DNA replication by binding to replication origins and is also involved in transcriptional silencing; interacts with Spp1p and with trimethylated histone H3; phosphorylated by Cdc28p
ORC3	YLL004W	Subunit of the origin recognition complex, which directs DNA replication by binding to replication origins and is also involved in transcriptional silencing
ORC4	YPR162C	Subunit of the origin recognition complex, which directs DNA replication by binding to replication origins and is also involved in transcriptional silencing
ORC5	YNL261W	Subunit of the origin recognition complex, which directs DNA replication by binding to replication origins and is also involved in transcriptional silencing
PHR1	YOR386W	DNA photolyase involved in photoreactivation, repairs pyrimidine dimers in the presence of visible light; induced by DNA damage; regulated by transcriptional repressor Rph1p
PLM2	YDR501W	Forkhead Associated domain containing protein and putative transcription factor found associated with chromatin; target of SBF transcription factor; induced in response to DNA damaging agents and deletion of telomerase; similar to TOS4
POL1	YNL102W	Catalytic subunit of the DNA polymerase I alpha-primase complex, required for the initiation of DNA replication during mitotic DNA synthesis and premeiotic DNA synthesis
POL12	YBL035C	B subunit of DNA polymerase alpha-primase complex, required for initiation of DNA replication during mitotic and premeiotic DNA synthesis; also functions in telomere capping and length regulation
POL30	YBR088C	Proliferating cell nuclear antigen (PCNA), functions as the sliding clamp for DNA polymerase delta; may function as a docking site for other proteins required for mitotic and meiotic chromosomal DNA replication and for DNA repair
POL31	YJR006W	DNA polymerase III (delta) subunit, essential for cell viability; involved in DNA replication and DNA repair
POL5	YEL055C	DNA Polymerase phi; has sequence similarity to the human MybBP1A and weak sequence similarity to B-type DNA polymerases, not required for chromosomal DNA replication; required for the synthesis of rRNA
PRI2	YKL045W	Subunit of DNA primase, which is required for DNA synthesis and double-strand break repair
PRP19	YLL036C	Splicing factor associated with the spliceosome; contains a U-box, a motif found in a class of ubiquitin ligases, and a WD40 domain
PSF1	YDR013W	Subunit of the GINS complex (Sld5p, Psf1p, Psf2p, Psf3p), which is localized to DNA replication origins and implicated in assembly of the DNA replication machinery
PSF2	YJL072C	Subunit of the GINS complex (Sld5p, Psf1p, Psf2p, Psf3p), which is localized to DNA replication origins and implicated in assembly of the DNA replication machinery
PSF3	YOL146W	Subunit of the GINS complex (Sld5p, Psf1p, Psf2p, Psf3p), which is localized to DNA replication origins and implicated in assembly of the DNA replication machinery
PSO2	YMR137C	Nuclease required for a post-incision step in the repair of DNA single and double-strand breaks that result from interstrand crosslinks produced by a variety of mono- and bi-functional psoralen derivatives; induced by UV-irradiation
RAD14	YMR201C	Protein that recognizes and binds damaged DNA during nucleotide excision repair; subunit of Nucleotide Excision Repair Factor 1 (NEF1); contains zinc finger motif; homolog of human XPA protein
RAD2	YGR258C	Single-stranded DNA endonuclease, cleaves single-stranded DNA during nucleotide excision repair to excise damaged DNA; subunit of Nucleotide Excision Repair Factor 3 (NEF3); homolog of human XPG protein
RAD30	YDR419W	DNA polymerase eta, involved in translesion synthesis during post-replication repair; catalyzes the synthesis of DNA opposite cyclobutane pyrimidine dimers and other lesions; mutations in human pol eta are responsible for XPV
RAD5	YLR032W	DNA helicase proposed to promote replication fork regression during postreplication repair by template switching; RING finger containing ubiquitin ligase; stimulates the synthesis of free and PCNA-bound polyubiquitin chains by Ubc13p-Mms2p
RAD50	YNL250W	Subunit of MRX complex, with Mre11p and Xrs2p, involved in processing double-strand DNA breaks in vegetative cells, initiation of meiotic DSBs, telomere maintenance, and nonhomologous end joining
RAD53	YPL153C	Protein kinase, required for cell-cycle arrest in response to DNA damage; activated by trans autophosphorylation when interacting with hyperphosphorylated Rad9p; also interacts with ARS1 and plays a role in initiation of DNA replication
RAD54	YGL163C	DNA-dependent ATPase, stimulates strand exchange by modifying the topology of double-stranded DNA; involved in the recombinational repair of double-strand breaks in DNA during vegetative growth and meiosis; member of the SWI/SNF family
RAD55	YDR076W	Protein that stimulates strand exchange by stabilizing the binding of Rad51p to single-stranded DNA; involved in the recombinational repair of double-strand breaks in DNA during vegetative growth and meiosis; forms heterodimer with Rad57p
RAD7	YJR052W	Protein that recognizes and binds damaged DNA in an ATP-dependent manner (with Rad16p) during nucleotide excision repair; subunit of Nucleotide Excision Repair Factor 4 (NEF4) and the Elongin-Cullin-Socs (ECS) ligase complex
REV1	YOR346W	Deoxycytidyl transferase; involved in repair of abasic sites and adducted guanines in damaged DNA by translesion synthesis (TLS); forms a complex with the subunits of DNA polymerase zeta, Rev3p and Rev7p;
RFA1	YAR007C	Subunit of heterotrimeric Replication Protein A (RPA), which is a highly conserved single-stranded DNA binding protein involved in DNA replication, repair, and recombination
RFA2	YNL312W	Subunit of heterotrimeric Replication Protein A (RPA), which is a highly conserved single-stranded DNA binding protein involved in DNA replication, repair, and recombination
RFC3	YNL290W	Subunit of heteropentameric Replication factor C (RF-C), which is a DNA binding protein and ATPase that acts as a clamp loader of the proliferating cell nuclear antigen (PCNA) processivity factor for DNA polymerases delta and epsilon
RFC5	YBR087W	Subunit of heteropentameric Replication factor C (RF-C), which is a DNA binding protein and ATPase that acts as a clamp loader of the proliferating cell nuclear antigen (PCNA) processivity factor for DNA polymerases delta and epsilon
RLF2	YPR018W	Largest subunit (p90) of the Chromatin Assembly Complex (CAF-1) with Cac2p and Msi1p that assembles newly synthesized histones onto recently replicated DNA; involved in the maintenance of transcriptionally silent chromatin
RTS2	YOR077W	Basic zinc-finger protein, similar to human and mouse Kin17 proteins which are chromatin-associated proteins involved in UV response and DNA replication
RTT107	YHR154W	Protein implicated in Mms22-dependent DNA repair during S phase; involved in recruiting the SMC5/6 complex to double-strand breaks; DNA damage induces phosphorylation by Mec1p at one or more SQ/TQ motifs; interacts with Mms22p and Slx4p; has four BRCT domains; has a role in regulation of Ty1 transposition
SCC2	YDR180W	Subunit of cohesin loading factor (Scc2p-Scc4p), a complex required for loading of cohesin complexes onto chromosomes; involved in establishing sister chromatid cohesion during DSB repair via histone H2AX; evolutionarily-conserved adherin
SCC4	YER147C	Subunit of cohesin loading factor (Scc2p-Scc4p), a complex required for the loading of cohesin complexes onto chromosomes; involved in establishing sister chromatid cohesion during double-strand break repair via phosphorylated histone H2AX
SDC1	YDR469W	Subunit of the COMPASS (Set1C) complex, which methylates lysine 4 of histone H3 and is required in chromatin silencing at telomeres; contains a Dpy-30 domain that mediates interaction with Bre2p; similar to C. elegans and human DPY-30
SET2	YJL168C	Histone methyltransferase with a role in transcriptional elongation, methylates a lysine residue of histone H3; associates with the C-terminal domain of Rpo21p; histone methylation activity is regulated by phosphorylation status of Rpo21p
SGF29	YCL010C	Component of the HAT/Core module of the SAGA, SLIK, and ADA complexes; HAT/Core module also contains Gcn5p, Ngg1p, and Ada2p; binds methylated histone H3K4; involved in transcriptional regulation through SAGA recruitment to target promoters and H3 acetylation
SHU1	YHL006C	Protein involved in a Rad51p-, Rad54p-dependent pathway for homologous recombination repair, important for error-free repair of spontaneous and induced DNA lesions to protect the genome from mutation; associates with Shu2p, Psy3p, and Csm2p
SHU2	YDR078C	Protein involved in a Rad51p-, Rad54p-dependent pathway for homologous recombination repair, important for error-free repair of spontaneous and induced DNA lesions to protect the genome from mutation; associates with Shu1p, Psy3p, and Csm2p
SLD3	YGL113W	Protein involved in the initiation of DNA replication, required for proper assembly of replication proteins at the origins of replication; interacts with Cdc45p
SLD5	YDR489W	Subunit of the GINS complex (Sld5p, Psf1p, Psf2p, Psf3p), which is localized to DNA replication origins and implicated in assembly of the DNA replication machinery
SLX4	YLR135W	Endonuclease involved in processing DNA during recombination and repair; cleaves branched structures in a complex with Slx1p; involved in Rad1p/Rad10p-dependent removal of 3'-nonhomologous tails during DSBR via single-strand annealing
SMC5	YOL034W	Structural maintenance of chromosomes (SMC) protein; essential subunit of the Mms21-Smc5-Smc6 complex; required for growth and DNA repair; S. pombe homolog forms a heterodimer with S. pombe Rad18p that is involved in DNA repair
SPT10	YJL127C	Putative histone acetylase with a role in transcriptional silencing, sequence-specific activator of histone genes, binds specifically and cooperatively to pairs of UAS elements in core histone promoters, functions at or near the TATA box
SPT16	YGL207W	Subunit of the heterodimeric FACT complex (Spt16p-Pob3p), which associates with chromatin via interaction with Nhp6Ap and Nhp6Bp, and reorganizes nucleosomes to facilitate access to DNA by RNA and DNA polymerases
SRS2	YJL092W	DNA helicase and DNA-dependent ATPase involved in DNA repair, needed for proper timing of commitment to meiotic recombination and transition from Meiosis I to II; blocks trinucleotide repeat expansion; affects genome stability
SSL1	YLR005W	Component of the core form of RNA polymerase transcription factor TFIIH, which has both protein kinase and DNA-dependent ATPase/helicase activities and is essential for transcription and nucleotide excision repair; interacts with Tfb4p
SWC4	YGR002C	Component of the Swr1p complex that incorporates Htz1p into chromatin; component of the NuA4 histone acetyltransferase complex
SWR1	YDR334W	Swi2/Snf2-related ATPase that is the structural component of the SWR1 complex, which exchanges histone variant H2AZ (Htz1p) for chromatin-bound histone H2A
TDP1	YBR223C	Tyrosyl-DNA Phosphodiesterase I, hydrolyzes 3' and 5'-phosphotyrosyl bonds, involved in the repair of DNA lesions created by topoisomerase I and topoisomerase II; mutations in human homolog result in the neurodegenerative disease SCANI
TFB2	YPL122C	Subunit of TFIIH and nucleotide excision repair factor 3 complexes, involved in transcription initiation, required for nucleotide excision repair, similar to 52 kDa subunit of human TFIIH
TFB5	YDR079C-A	Component of the RNA polymerase II general transcription and DNA repair factor TFIIH; involved in transcription initiation and in nucleotide-excision repair; homolog of Chlamydomonas reinhardtii REX1-S protein involved in DNA repair
TOP2	YNL088W	Topoisomerase II, relieves torsional strain in DNA by cleaving and re-sealing the phosphodiester backbone of both positively and negatively supercoiled DNA; cleaves complementary strands; localizes to axial cores in meiosis
TOS4	YLR183C	Forkhead Associated domain containing protein and putative transcription factor found associated with chromatin; target of SBF transcription factor; expression is periodic and peaks in G1; similar to PLM2
ULP2	YIL031W	Peptidase that deconjugates Smt3/SUMO-1 peptides from proteins, plays a role in chromosome cohesion at centromeric regions and recovery from checkpoint arrest induced by DNA damage or DNA replication defects; potential Cdc28p substrate
VPS71	YML041C	Nucleosome-binding component of the SWR1 complex, which exchanges histone variant H2AZ (Htz1p) for chromatin-bound histone H2A; required for vacuolar protein sorting
XRS2	YDR369C	Protein required for DNA repair; component of the Mre11 complex, which is involved in double strand breaks, meiotic recombination, telomere maintenance, and checkpoint signaling
YAR009C	YAR009C	Retrotransposon TYA Gag and TYB Pol genes; in YARCTY1-1 TYB is mutant and probably non-functional
YBL111C	YBL111C	Helicase-like protein encoded within the telomeric Y' element
YBL113C	YBL113C	Helicase-like protein encoded within the telomeric Y' element
YBR012W-A	YBR012W-A	Retrotransposon TYA Gag gene co-transcribed with TYB Pol; translated as TYA or TYA-TYB polyprotein; Gag is a nucleocapsid protein that is the structural constituent of virus-like particles (VLPs); similar to retroviral Gag
YBR012W-B	YBR012W-B	Retrotransposon TYA Gag and TYB Pol genes; transcribed/translated as one unit; polyprotein is processed to make a nucleocapsid-like protein (Gag), reverse transcriptase (RT), protease (PR), and integrase (IN); similar to retroviral genes
YDR098C-A	YDR098C-A	Retrotransposon TYA Gag gene co-transcribed with TYB Pol; translated as TYA or TYA-TYB polyprotein; Gag is a nucleocapsid protein that is the structural constituent of virus-like particles (VLPs); similar to retroviral Gag
YDR210C-C	YDR210C-C	Retrotransposon TYA Gag gene co-transcribed with TYB Pol; translated as TYA or TYA-TYB polyprotein; Gag is a nucleocapsid protein that is the structural constituent of virus-like particles (VLPs); similar to retroviral Gag
YDR210C-D	YDR210C-D	Retrotransposon TYA Gag and TYB Pol genes; transcribed/translated as one unit; polyprotein is processed to make a nucleocapsid-like protein (Gag), reverse transcriptase (RT), protease (PR), and integrase (IN); similar to retroviral genes
YDR316W-A	YDR316W-A	Retrotransposon TYA Gag gene co-transcribed with TYB Pol; translated as TYA or TYA-TYB polyprotein; Gag is a nucleocapsid protein that is the structural constituent of virus-like particles (VLPs); similar to retroviral Gag
YER137C-A	YER137C-A	Retrotransposon TYA Gag gene co-transcribed with TYB Pol; translated as TYA or TYA-TYB polyprotein; Gag is a nucleocapsid protein that is the structural constituent of virus-like particles (VLPs); similar to retroviral Gag
YFL066C	YFL066C	Helicase-like protein encoded within the telomeric Y' element; induced by treatment with 8-methoxypsoralen and UVA irradiation
YGR038C-A	YGR038C-A	Retrotransposon TYA Gag gene co-transcribed with TYB Pol; translated as TYA or TYA-TYB polyprotein; Gag is a nucleocapsid protein that is the structural constituent of virus-like particles (VLPs); similar to retroviral Gag
YHR214C-B	YHR214C-B	Retrotransposon TYA Gag and TYB Pol genes; transcribed/translated as one unit; polyprotein is processed to make a nucleocapsid-like protein (Gag), reverse transcriptase (RT), protease (PR), and integrase (IN); similar to retroviral genes
YHR218W	YHR218W	Helicase-like protein encoded within the telomeric Y' element
YIL082W-A	YIL082W-A	Retrotransposon TYA Gag and TYB Pol genes; transcribed/translated as one unit; polyprotein is processed to make a nucleocapsid-like protein (Gag), reverse transcriptase (RT), protease (PR), and integrase (IN); similar to retroviral genes
YJR026W	YJR026W	Retrotransposon TYA Gag gene co-transcribed with TYB Pol; translated as TYA or TYA-TYB polyprotein; Gag is a nucleocapsid protein that is the structural constituent of virus-like particles (VLPs); similar to retroviral Gag
YJR028W	YJR028W	Retrotransposon TYA Gag gene co-transcribed with TYB Pol; translated as TYA or TYA-TYB polyprotein; Gag is a nucleocapsid protein that is the structural constituent of virus-like particles (VLPs); similar to retroviral Gag
YLR035C-A	YLR035C-A	Retrotransposon TYA Gag and TYB Pol genes; polyprotein is processed to make a nucleocapsid-like protein (Gag), reverse transcriptase (RT), protease (PR), and integrase (IN); YLR035C-A is part of a mutant retrotransposon
YLR157C-A	YLR157C-A	Retrotransposon TYA Gag gene co-transcribed with TYB Pol; translated as TYA or TYA-TYB polyprotein; Gag is a nucleocapsid protein that is the structural constituent of virus-like particles (VLPs); similar to retroviral Gag
YLR157C-B	YLR157C-B	Retrotransposon TYA Gag and TYB Pol genes; transcribed/translated as one unit; polyprotein is processed to make a nucleocapsid-like protein (Gag), reverse transcriptase (RT), protease (PR), and integrase (IN); similar to retroviral genes
YML045W	YML045W	Retrotransposon TYA Gag and TYB Pol genes; transcribed/translated as one unit; polyprotein is processed to make a nucleocapsid-like protein (Gag), reverse transcriptase (RT), protease (PR), and integrase (IN); similar to retroviral genes
YNG1	YOR064C	Subunit of the NuA3 histone acetyltransferase complex that acetylates histone H3; contains PHD finger domain that interacts with methylated histone H3, has similarity to the human tumor suppressor ING1
YOL103W-A	YOL103W-A	Retrotransposon TYA Gag gene co-transcribed with TYB Pol; translated as TYA or TYA-TYB polyprotein; Gag is a nucleocapsid protein that is the structural constituent of virus-like particles (VLPs); similar to retroviral Gag
YOL103W-B	YOL103W-B	Retrotransposon TYA Gag and TYB Pol genes; transcribed/translated as one unit; polyprotein is processed to make a nucleocapsid-like protein (Gag), reverse transcriptase (RT), protease (PR), and integrase (IN); similar to retroviral genes
YPR158W-A	YPR158W-A	Retrotransposon TYA Gag gene co-transcribed with TYB Pol; translated as TYA or TYA-TYB polyprotein; Gag is a nucleocapsid protein that is the structural constituent of virus-like particles (VLPs); similar to retroviral Gag
YPR158W-B	YPR158W-B	Retrotransposon TYA Gag and TYB Pol genes; transcribed/translated as one unit; polyprotein is processed to make a nucleocapsid-like protein (Gag), reverse transcriptase (RT), protease (PR), and integrase (IN); similar to retroviral genes
YRF1-1	YDR545W	Helicase encoded by the Y' element of subtelomeric regions, highly expressed in the mutants lacking the telomerase component TLC1; potentially phosphorylated by Cdc28p
YRF1-3	YGR296W	Helicase encoded by the Y' element of subtelomeric regions, highly expressed in the mutants lacking the telomerase component TLC1; potentially phosphorylated by Cdc28p
YRF1-4	YLR466W	Helicase encoded by the Y' element of subtelomeric regions, highly expressed in the mutants lacking the telomerase component TLC1; potentially phosphorylated by Cdc28p
YTA7	YGR270W	Protein that localizes to chromatin and has a role in regulation of histone gene expression; has a bromodomain-like region that interacts with the N-terminal tail of histone H3, and an ATPase domain; potentially phosphorylated by Cdc28p
Unknown function
ABM1	YJR108W	Protein of unknown function, required for normal microtubule organization
ADD37	YMR184W	Protein of unknown function involved in ER-associated protein degradation; green fluorescent protein (GFP)-fusion protein localizes to the cytoplasm and is induced in response to the DNA-damaging agent MMS; YMR184W is not an essential gene
AFB1	YLR040C	Putative protein of unknown function; localizes to the cell wall; predicted to be a GPI-attached protein; upregulated by Mcm1p-Alpha1p transcription factor; partially overlaps the dubious ORF YLR041W; YLR040C is not essential
AHK1	YDL073W	Putative protein of unknown function; YDL073W is not an essential gene
AIM10	YER087W	Protein with similarity to tRNA synthetases; non-tagged protein is detected in purified mitochondria; null mutant is viable and displays elevated frequency of mitochondrial genome loss
AIM11	YER093C-A	Protein of unknown function; null mutant is viable but shows increased loss of mitochondrial genome and synthetic interaction with prohibitin (phb1); contains an intron
AIM17	YHL021C	Putative protein of unknown function; the authentic, non-tagged protein is detected in highly purified mitochondria in high-throughput studies; null mutant displays reduced frequency of mitochondrial genome loss
AIM18	YHR198C	Putative protein of unknown function; the authentic, non-tagged protein is detected in highly purified mitochondria in high-throughput studies; null mutant displays elevated frequency of mitochondrial genome loss
AIM19	YIL087C	Putative protein of unknown function; the authentic, non-tagged protein is detected in purified mitochondria in high-throughput studies; null mutant displays reduced respiratory growth
AIM2	YAL049C	Cytoplasmic protein involved in mitochondrial function or organization; null mutant displays reduced frequency of mitochondrial genome loss; potential Hsp82p interactor
AIM20	YIL158W	Putative protein of unknown function; overexpression causes a cell cycle delay or arrest; green fluorescent protein (GFP)-fusion protein localizes to the vacuole; null mutant displays elevated frequency of mitochondrial genome loss
AIM22	YJL046W	Putative lipoate-protein ligase, required along with Lip2 and Lip5 for lipoylation of Lat1p and Kgd2p; similar to E. coli LplA; null mutant displays reduced frequency of mitochondrial genome loss
AIM25	YJR100C	Putative protein of unknown function; non-tagged protein is detected in purified mitochondria in high-throughput studies; similar to murine NOR1; null mutant is viable and displays elevated frequency of mitochondrial genome loss
AIM26	YKL037W	Putative protein of unknown function; null mutant is viable and displays elevated frequency of mitochondrial genome loss; null mutation confers sensitivity to tunicamycin and DTT
AIM29	YKR074W	Putative protein of unknown function; epitope-tagged protein localizes to the cytoplasm; YKR074W is not an essential gene; null mutant displays elevated frequency of mitochondrial genome loss
AIM34	YMR003W	Protein of unknown function; GFP-fusion protein localizes to the mitochondria; null mutant is viable and displays reduced frequency of mitochondrial genome loss
AIM44	YPL158C	Protein of unknown function; GFP-fusion protein localizes to the bud neck; transcription is regulated by Swi5p; null mutant displays elevated frequency of mitochondrial genome loss
AIM46	YHR199C	Putative protein of unknown function; the authentic, non-tagged protein is detected in highly purified mitochondria in high-throughput studies; null mutant displays elevated frequency of mitochondrial genome loss
ALT2	YDR111C	Putative alanine transaminase (glutamic pyruvic transaminase)
AMD2	YDR242W	Putative amidase
ANS1	YHR126C	Putative protein of unknown function; transcription dependent upon Azf1p
ANY1	YMR010W	Putative protein of unknown function; green fluorescent protein (GFP)-fusion protein localizes to the cytoplasm; YMR010W is not an essential gene; YMR010W mRNA is transcribed with ADI1
APD1	YBR151W	Protein of unknown function, required for normal localization of actin patches and for normal tolerance of sodium ions and hydrogen peroxide; localizes to both cytoplasm and nucleus
API2	YDR525W	Dubious open reading frame, unlikely to encode a protein; not conserved in closely related Saccharomyces species; 26% of ORF overlaps the dubious ORF YDR524C-A; insertion mutation in a cdc34-2 mutant background causes altered bud morphology
APL5	YPL195W	Delta adaptin-like subunit of the clathrin associated protein complex (AP-3); functions in transport of alkaline phosphatase to the vacuole via the alternate pathway, suppressor of loss of casein kinase 1 function
APP1	YNL094W	Protein of unknown function, interacts with Rvs161p and Rvs167p; computational analysis of protein-protein interactions in large-scale studies suggests a possible role in actin filament organization
ART10	YLR392C	Protein of unknown function that contains 2 PY motifs and is ubiquinated by Rsp5p; overexpression confers resistance to arsenite; green fluorescent protein (GFP)-fusion protein localizes it to the cytoplasm; non-essential gene
ASA1	YPR085C	Putative protein of unknown function; subunit of the ASTRA complex (Rvb1p, Rvb2p, Tra1p, Tti1p, Tti2, Asa1p and Tra1p) which is part of the chromatin remodeling machinery
ASF2	YDL197C	Anti-silencing protein that causes derepression of silent loci when overexpressed
ATG36	YJL185C	Putative protein of unknown function; mRNA is weakly cell cycle regulated, peaking in G2 phase; YJL185C is a non-essential gene
ATG39	YLR312C	Putative protein of unknown function
ATG40	YOR152C	Putative protein of unknown function; YOR152C is not an essential gene
ATG42	YBR139W	Putative serine type carboxypeptidase with a role in phytochelatin synthesis; green fluorescent protein (GFP)-fusion protein localizes to the vacuole; expression induced by nitrogen limitation in a GLN3, GAT1-independent manner
AVL9	YLR114C	Conserved protein involved in exocytic transport from the Golgi; mutation is synthetically lethal with apl2 vps1 double mutation; member of a protein superfamily with orthologs in diverse organisms
BER1	YLR412W	Protein involved in microtubule-related processes, N-acetylation; GFP-fusion protein localizes to the cytoplasm and is induced in response to the DNA-damaging agent MMS; YLR412W is not an essential gene; similar to Arabidopsis SRR1 gene
BLI1	YKL061W	Putative protein of unknown function; likely member of BLOC complex involved in endosomal cargo sorting; green fluorescent protein (GFP)-fusion protein localizes to the endosome
BLS1	YLR408C	Putative protein of unknown function; likely member of BLOC complex involved in endosomal cargo sorting; green fluorescent protein (GFP)-fusion protein localizes to the endosome; YLR408C is not an essential gene
BMT5	YIL096C	Putative protein of unknown function; associates with precursors of the 60S ribosomal subunit; predicted to be involved in ribosome biogenesis
BMT6	YLR063W	Putative S-adenosylmethionine-dependent methyltransferase; green fluorescent protein (GFP)-fusion protein localizes to the cytoplasm; YLR063W is not an essential gene
BOI1	YBL085W	Protein implicated in polar growth, functionally redundant with Boi2p; interacts with bud-emergence protein Bem1p; contains an SH3 (src homology 3) domain and a PH (pleckstrin homology) domain
BOI2	YER114C	Protein implicated in polar growth, functionally redundant with Boi1p; interacts with bud-emergence protein Bem1p; contains an SH3 (src homology 3) domain and a PH (pleckstrin homology) domain
BOP3	YNL042W	Protein of unknown function, potential Cdc28p substrate; overproduction confers resistance to methylmercury
BRP1	YGL007W	Dubious ORF located in the upstream region of PMA1, deletion leads to polyamine resistance due to downregulation of PMA1
BSC2	YDR275W	Protein of unknown function, ORF exhibits genomic organization compatible with a translational readthrough-dependent mode of expression
BSC4	YNL269W	Protein of unknown function, ORF exhibits genomic organization compatible with a translational readthrough-dependent mode of expression; readthrough is increased upon depletion of Sup35p
BSC5	YNR069C	Protein of unknown function, ORF exhibits genomic organization compatible with a translational readthrough-dependent mode of expression
BSC6	YOL137W	Protein of unknown function containing 8 putative transmembrane seqments; ORF exhibits genomic organization compatible with a translational readthrough-dependent mode of expression
BUD19	YJL188C	Dubious open reading frame, unlikely to encode a protein; not conserved in closely related Saccharomyces species; 88% of ORF overlaps the verified gene RPL39; diploid mutant displays a weak budding pattern phenotype in a systematic assay
BUD26	YDR241W	Dubious open reading frame, unlikely to encode a protein; not conserved in closely related Saccharomyces species; 1% of ORF overlaps the verified gene SNU56; diploid mutant displays a weak budding pattern phenotype in a systematic assay
BXI1	YNL305C	Protein involved in apoptosis; variously described as containing a BCL-2 homology (BH3) domain or as a member of the BAX inhibitor family; reported to promote apoptosis under some conditions and to inhibit it in others; localizes to ER and vacuole; may link the unfolded protein response to apoptosis via regulation of calcium-mediated signaling; translocates to mitochondria under apoptosis-inducin…
CAJ1	YER048C	Nuclear type II J heat shock protein of the E. coli dnaJ family, contains a leucine zipper-like motif, binds to non-native substrates for presentation to Ssa3p, may function during protein translocation, assembly and disassembly
CCW22	YDR134C	Hypothetical protein
CDC13	YDL220C	Single stranded DNA-binding protein found at TG1-3 telomere G-tails; regulates telomere replication through recruitment of specific sub-complexes, but the essential function is telomere capping
CHC1	YGL206C	Clathrin heavy chain, subunit of the major coat protein involved in intracellular protein transport and endocytosis; two heavy chains form the clathrin triskelion structural component; the light chain (CLC1) is thought to regulate function
CHM7	YJL049W	Putative protein of unknown function; YJL049W is a non-essential gene
CIA1	YDR267C	WD40 repeat protein involved in assembly of cytosolic and nuclear iron-sulfur proteins; similar to the human Ciao1 protein; YDR267C is an essential gene
CIA2	YHR122W	Protein of unknown function required for establishment of sister chromatid cohesion; synthetically lethal with RFC5, an RF-C subunit that links replication to cohesion establishment; YHR122W is an essential gene
CIK1	YMR198W	Kinesin-associated protein required for both karyogamy and mitotic spindle organization, interacts stably and specifically with Kar3p and may function to target this kinesin to a specific cellular role; has similarity to Vik1p
CLU1	YMR012W	eIF3 component of unknown function; deletion causes defects in mitochondrial organization but not in growth or translation initiation, can rescue cytokinesis and mitochondrial organization defects of the Dictyostelium cluA- mutant
CMG1	YLR271W	Putative protein of unknown function; green fluorescent protein (GFP)-fusion protein localizes to the cytoplasm and the nucleus and is induced in response to the DNA-damaging agent MMS
CMR2	YOR093C	Putative protein of unknown function; deletion causes sensitivity to unfolded protein response-inducing agents
CNN1	YFR046C	Kinetochore protein of unknown function; associated with the essential kinetochore proteins Nnf1p and Spc24p; phosphorylated by both Clb5-Cdk1 and, to a lesser extent, Clb2-Cdk1.
COA6	YMR244C-A	Putative protein of unknown function; green fluorescent protein (GFP)-fusion protein localizes to both the cytoplasm and nucleus and is induced in response to the DNA-damaging agent MMS; YMR244C-A is not an essential gene
COI1	YDR381C-A	Protein of unknown function, localized to the mitochondrial outer membrane
COM2	YER130C	Protein of unknown function; transcription is regulated by Haa1p, Sok2p and Zap1p transcriptional activators; the C. Albicans homolog (MNL1) plays a role in adaptation to stress
COQ21	YBR230W-A	Putative protein of unknown function
COS111	YBR203W	Protein required for resistance to the antifungal drug ciclopirox olamine; not related to the subtelomerically-encoded COS family; the authentic, non-tagged protein is detected in highly purified mitochondria in high-throughput studies
COS12	YGL263W	Protein of unknown function, member of the DUP380 subfamily of conserved, often subtelomerically-encoded proteins
COS3	YML132W	Protein involved in salt resistance; interacts with sodium:hydrogen antiporter Nha1p; member of the DUP380 subfamily of conserved, often subtelomerically-encoded proteins
COS4	YFL062W	Protein of unknown function, member of the DUP380 subfamily of conserved, often subtelomerically-encoded proteins
COS7	YDL248W	Protein of unknown function, member of the DUP380 subfamily of conserved, often subtelomerically-encoded proteins; the authentic, non-tagged protein is detected in highly purified mitochondria in high-throughput studies
COS9	YKL219W	Protein of unknown function, member of the DUP380 subfamily of conserved, often subtelomerically-encoded proteins
COY1	YKL179C	Golgi membrane protein with similarity to mammalian CASP; genetic interactions with GOS1 (encoding a Golgi snare protein) suggest a role in Golgi function
CRG1	YHR209W	mRNA binding protein and putative S-adenosylmethionine-dependent methyltransferase; mediates cantharidin resistance
CRP1	YHR146W	Protein that binds to cruciform DNA structures
CSC1	YLR241W	Putative protein of unknown function, may be involved in detoxification
CSS3	YOL159C	Soluble protein of unknown function; deletion mutants are viable and have elevated levels of Ty1 retrotransposition and Ty1 cDNA
CTH1	YDR151C	Member of the CCCH zinc finger family; has similarity to mammalian Tis11 protein, which activates transcription and also has a role in mRNA degradation; may function with Tis11p in iron homeostasis
CTO1	YCR015C	Putative protein of unknown function; YCR015C is not an essential gene
CUE2	YKL090W	Protein of unknown function; has two CUE domains that bind ubiquitin, which may facilitate intramolecular monoubiquitination
CUE4	YML101C	Protein of unknown function; has a CUE domain that binds ubiquitin, which may facilitate intramolecular monoubiquitination
CUR1	YPR158W	Protein of unknown function involved in destabilization of [URE3] prions; similar in sequence to Btn2p
CUZ1	YNL155W	Putative protein of unknown function; contains a DHHC domain and an AN1-type zinc finger; predicted to have thiol-disulfide oxidoreductase active site; transcriptionally regulated by Rpn4p along with proteasome subunit genes; putative ortholog of human AIRAP, which stimulates proteasome activity in response to arsenic
CWH43	YCR017C	Putative sensor/transporter protein involved in cell wall biogenesis; contains 14-16 transmembrane segments and several putative glycosylation and phosphorylation sites; null mutation is synthetically lethal with pkc1 deletion
DAS1	YJL149W	Putative SCF ubiquitin ligase F-box protein; interacts physically with both Cdc53p and Skp1 and genetically with CDC34; similar to putative F-box protein YDR131C
DAS2	YDR020C	Putative protein of unknown function; non-essential gene identified in a screen for mutants with increased levels of rDNA transcription; weak similarity with uridine kinases and with phosphoribokinases
DCG1	YIR030C	Protein of unknown function, expression is sensitive to nitrogen catabolite repression and regulated by Dal80p; contains transmembrane domain
DCK1	YLR422W	Protein of unknown function with similarity to human DOCK proteins (guanine nucleotide exchange factors); interacts with Ino4p; green fluorescent protein (GFP)-fusion protein localizes to the cytoplasm, YLR422W is not an essential protein
DCS1	YLR270W	Non-essential hydrolase involved in mRNA decapping, may function in a feedback mechanism to regulate deadenylation, contains pyrophosphatase activity and a HIT (histidine triad) motif; interacts with neutral trehalase Nth1p
DCV1	YFR012W	Putative protein of unknown function
DDI3	YNL335W	Protein of unknown function; expression is induced over 100-fold by DNA damage; induction decreased in rad6 and rad18 mutants
DDL1	YOR022C	Protein with similarity to bovine phospholipase A1; the authentic, non-tagged protein is detected in highly purified mitochondria in high-throughput studies
DGR2	YKL121W	Protein of unknown function; null mutant is resistant to 2-deoxy-D-glucose and displays abnormally elongated buds
DIA1	YMR316W	Protein of unknown function, involved in invasive and pseudohyphal growth; green fluorescent protein (GFP)-fusion protein localizes to the cytoplasm in a punctate pattern
DIA3	YDL024C	Protein of unknown function, involved in invasive and pseudohyphal growth
DMA1	YHR115C	Protein involved in ubiquitin ligation; plays a role in regulating spindle position and orientation; functionally redundant with Dma2p; orthologous to human RNF8 protein, also has sequence similarity to human Chfr.
DMA2	YNL116W	Protein involved in ubiquitination; plays a role in regulating spindle position and orientation; functionally redundant with Dma1p; orthologous to human RNF8 protein, also has sequence similarity to human Chfr
DML1	YMR211W	Essential protein involved in mtDNA inheritance, may also function in the partitioning of the mitochondrial organelle or in the segregation of chromosomes, exhibits regions similar to members of a GTPase family
DOS2	YDR068W	Protein of unknown function, green fluorescent protein (GFP)-fusion protein localizes to the cytoplasm
DPC29	YGR021W	Putative protein of unknown function; the authentic, non-tagged protein is detected in highly purified mitochondria in high-throughput studies
DPI35	YMR130W	Putative protein of unknown function; YMR130W is not an essential gene
DPI8	YJL133C-A	Putative protein of unknown function; the authentic, non-tagged protein is detected in highly purified mitochondria in high-throughput studies
DSC3	YOR223W	Protein of unknown function found in the ER and vacuole lumen; overexpression of YOR223W affects endocytic protein trafficking
DUF1	YOL087C	Putative protein of unknown function; green fluorescent protein (GFP)-fusion protein localizes to the cytoplasm; deletion mutant is sensitive to various chemicals including phenanthroline, sanguinarine, and nordihydroguaiaretic acid
DUS3	YLR401C	Dihydrouridine synthase, member of a widespread family of conserved proteins including Smm1p, Dus1p, and Dus4p; contains a consensus oleate response element (ORE) in its promoter region
DXO1	YDR370C	Putative protein of unknown function
EAT1	YGR015C	Putative protein of unknown function; green fluorescent protein (GFP)-fusion protein localizes to the mitochondrion
ECM11	YDR446W	Non-essential protein apparently involved in meiosis, GFP fusion protein is present in discrete clusters in the nucleus throughout mitosis; may be involved in maintaining chromatin structure
ECM12	YHR021W-A	Putative protein of unknown function; may contribute to cell wall biosynthesis, mutants display zymolyase hypersensitivity
ECM15	YBL001C	Non-essential protein of unknown function, likely exists as tetramer, may be regulated by the binding of small-molecule ligands (possibly sulfate ions), may have a role in yeast cell-wall biogenesis
ECM18	YDR125C	Protein of unknown function, similar to Rlp24p
ECM25	YJL201W	Non-essential protein of unknown function; promoter contains a consensus binding sequence for factor Abf1p
ECM3	YOR092W	Non-essential protein of unknown function; involved in signal transduction and the genotoxic response; induced rapidly in response to treatment with 8-methoxypsoralen and UVA irradiation
ECM30	YLR436C	Putative protein of unknown function; may play a role in cell wall biosynthesis, mutants have abormal relative levels of mannose and glucose and have Gap1p sorting and transport defects; (GFP)-fusion protein localizes to the cytoplasm
ECM4	YKR076W	Omega class glutathione transferase; not essential; similar to Ygr154cp; green fluorescent protein (GFP)-fusion protein localizes to the cytoplasm
ECM5	YMR176W	Non-essential protein of unknown function, contains ATP/GTP-binding site motif A; null mutant exhibits cellular volume up to four times greater than wild-type, also large drooping buds with elongated necks
ECM9	YKR004C	Non-essential protein of unknown function
EDS1	YBR033W	Putative zinc cluster protein; YBR033W is not an essential gene
EGO4	YNR034W-A	Putative protein of unknown function; expression is regulated by Msn2p/Msn4p
EHD3	YDR036C	3-hydroxyisobutyryl-CoA hydrolase, member of a family of enoyl-CoA hydratase/isomerases; non-tagged protein is detected in highly purified mitochondria in high-throughput studies; phosphorylated; mutation affects fluid-phase endocytosis
EMA19	YLR050C	Putative protein of unknown function; green fluorescent protein (GFP)-fusion protein localizes to the endoplasmic reticulum; YLR050C is not an essential gene
EMC2	YJR088C	Member of a transmembrane complex required for efficient folding of proteins in the ER; null mutant displays induction of the unfolded protein response
EMC4	YGL231C	Member of a transmembrane complex required for efficient folding of proteins in the ER; null mutant displays induction of the unfolded protein response; human ortholog TMEM85 may function in apoptosis
EMC5	YIL027C	Member of a transmembrane complex required for efficient folding of proteins in the ER; null mutant displays induction of the unfolded protein response, and also shows K1 killer toxin resistance
EMI2	YDR516C	Non-essential protein of unknown function required for transcriptional induction of the early meiotic-specific transcription factor IME1; required for sporulation; expression is regulated by glucose-repression transcription factors Mig1/2p
ENT4	YLL038C	Protein of unknown function, contains an N-terminal epsin-like domain; proposed to be involved in the trafficking of Arn1p in the absence of ferrichrome
ENV7	YPL236C	Putative protein of unknown function
EOS1	YNL080C	Protein involved in N-glycosylation; deletion mutation confers sensitivity to exidative stress and shows synthetic lethality with mutations in the spindle checkpoint genes BUB3 and MAD1; YNL080C is not an essential gene
ERG29	YMR134W	Protein of unknown function that may be involved in iron metabolism; mutant bm-8 has a growth defect on iron-limited medium that is complemented by overexpression of Yfh1p; shows localization to the ER; highly conserved in ascomycetes
ERJ5	YFR041C	Type I membrane protein with a J domain is required to preserve the folding capacity of the endoplasmic reticulum; loss of the non-essential ERJ5 gene leads to a constitutively induced unfolded protein response
ERR3	YMR323W	Protein of unknown function, has similarity to enolases
ERT1	YBR239C	Transcriptional regulator of nonfermentable carbon utilization; GFP-fusion protein localizes to cytoplasm, nucleus; null mutation affects periodicity of transcriptional and metabolic oscillation; plays role in restricting Ty1 transposition
ESBP6	YNL125C	Protein with similarity to monocarboxylate permeases, appears not to be involved in transport of monocarboxylates such as lactate, pyruvate or acetate across the plasma membrane
ESL2	YKR096W	Protein of unknown function that may interact with ribosomes, based on co-purification experiments; green fluorescent protein (GFP)-fusion protein localizes to the nucleus and cytoplasm; predicted to contain a PINc domain
ETT1	YOR051C	Nuclear protein that inhibits replication of Brome mosaic virus in S. cerevisiae, which is a model system for studying replication of positive-strand RNA viruses in their natural hosts; deletion increases stop codon readthrough
EUG1	YDR518W	Protein disulfide isomerase of the endoplasmic reticulum lumen, function overlaps with that of Pdi1p; may interact with nascent polypeptides in the ER
EXP1	YDL121C	Putative protein of unknown function; green fluorescent protein (GFP)-fusion protein localizes to the endoplasmic reticulum; YDL121C is not an essential protein
FAT3	YKL187C	Putative protein of unknown function; the authentic, non-tagged protein is detected in a phosphorylated state in highly purified mitochondria in high-throughput studies
FCY21	YER060W	Putative purine-cytosine permease, very similar to Fcy2p but cannot substitute for its function
FCY22	YER060W-A	Putative purine-cytosine permease, very similar to Fcy2p but cannot substitute for its function
FDO1	YMR144W	Putative protein of unknown function; localized to the nucleus; YMR144W is not an essential gene
FEX2	YPL279C	Putative protein of unknown function
FHN1	YGR131W	Protein of unknown function; induced by ketoconazole; promoter region contains sterol regulatory element motif, which has been identified as a Upc2p-binding site; overexpression complements function of Nce102p in NCE102 deletion strain
FMP23	YBR047W	Putative protein of unknown function; proposed to be involved in iron or copper homeostasis; the authentic, non-tagged protein is detected in highly purified mitochondria in high-throughput studies
FMP27	YLR454W	Putative protein of unknown function; the authentic, non-tagged protein is detected in highly purified mitochondria in high-throughput studies
FMP41	YNL168C	Putative protein of unknown function; GFP-fusion protein is induced in response to the DNA-damaging agent MMS; the authentic, non-tagged protein is detected in highly purified mitochondria in high-throughput studies
FMP45	YDL222C	Integral membrane protein localized to mitochondria (untagged protein); required for sporulation and maintaining sphingolipid content; has sequence similarity to SUR7 and YNL194C
FMP52	YER004W	Protein of unknown function, localized to the mitochondrial outer membrane; induced by treatment with 8-methoxypsoralen and UVA irradiation
FPY1	YMR178W	Putative protein of unknown function; green fluorescent protein (GFP)-fusion protein localizes to both the cytoplasm and nucleus and is induced in response to the DNA-damaging agent MMS; YMR178W is not an essential gene
FRD1	YEL047C	Soluble fumarate reductase, required with isoenzyme Osm1p for anaerobic growth; may interact with ribosomes, based on co-purification experiments; authentic, non-tagged protein is detected in purified mitochondria in high-throughput studies
FRK1	YPL141C	Putative protein kinase; similar to Kin4p; green fluorescent protein (GFP)-fusion protein localizes to the cytoplasm; interacts with rRNA transcription and ribosome biogenesis factors and the long chain fatty acyl-CoA synthetase Faa3
FRM2	YCL026C-A	Protein of unknown function, involved in the integration of lipid signaling pathways with cellular homeostasis; expression induced in cells treated with the mycotoxin patulin; has similarity to bacterial nitroreductases
FUN19	YAL034C	Non-essential protein of unknown function; expression induced in response to heat stress
FUN30	YAL019W	Conserved member of the Snf2p family with ATP-dependent chromatin remodeling activity; has a role in silencing; potential Cdc28p substrate; authentic, non-tagged protein is detected in purified mitochondria in high-throughput studies
FYV12	YOR183W	Protein of unknown function, required for survival upon exposure to K1 killer toxin
FYV4	YHR059W	Protein of unknown function, required for survival upon exposure to K1 killer toxin
FYV6	YNL133C	Protein of unknown function, required for survival upon exposure to K1 killer toxin; proposed to regulate double-strand break repair via non-homologous end-joining
GCG1	YER163C	Putative protein of unknown function; green fluorescent protein (GFP)-fusion protein localizes to the cytoplasm and nucleus; periodically expressed during the metabolic cycle; weak similarity to bacterial cation transport protein
GDS1	YOR355W	Protein of unknown function, required for growth on glycerol as a carbon source; the authentic, non-tagged protein is detected in highly purified mitochondria in high-throughput studies
GEP5	YLR091W	Protein of unknown function, required for mitochondrial genome maintenance; detected in highly purified mitochondria in high-throughput studies; null mutant has decreased levels of cardiolipin and phosphatidylethanolamine
GFD1	YMR255W	Coiled-coiled protein of unknown function, identified as a high-copy suppressor of a dbp5 mutation
GFD2	YCL036W	Protein of unknown function, identified as a high-copy suppressor of a dbp5 mutation
GIC1	YHR061C	Protein of unknown function involved in initiation of budding and cellular polarization, interacts with Cdc42p via the Cdc42/Rac-interactive binding (CRIB) domain
GID7	YCL039W	Protein of unknown function, involved in proteasome-dependent catabolite inactivation of fructose-1,6-bisphosphatase; contains six WD40 repeats; computational analysis suggests that Gid7p and Moh1p have similar functions
GIR2	YDR152W	Highly-acidic cytoplasmic RWD domain-containing protein of unknown function; forms a complex with Rbg2p; interacts with Rbg1p and Gcn1p; associates with translating ribosomes; putative intrinsically unstructured protein
GIS3	YLR094C	Protein of unknown function
GIS4	YML006C	CAAX box containing protein of unknown function, proposed to be involved in the RAS/cAMP signaling pathway
GOR1	YNL274C	Glyoxylate reductase; null mutation results in increased biomass after diauxic shift; the authentic, non-tagged protein is detected in highly purified mitochondria in high-throughput studies
GOS1	YHL031C	v-SNARE protein involved in Golgi transport, homolog of the mammalian protein GOS-28/GS28
GPA2	YER020W	Nucleotide binding alpha subunit of the heterotrimeric G protein that interacts with the receptor Gpr1p, has signaling role in response to nutrients; green fluorescent protein (GFP)-fusion protein localizes to the cell periphery
GPC1	YGR149W	Putative protein of unknown function; predicted to be an integal membrane protein
GPN2	YOR262W	Protein of unknown function required for establishment of sister chromatid cohesion; contains an ATP/GTP binding site motif; similar to YLR243W and is highly conserved across species and homologous to human gene GPN2/ATPBD1B
GRS2	YPR081C	Protein with sequence similarity to Grs1p, which is a glycyl-tRNA synthetase; cannot substitute for Grs1p; possible pseudogene that is expressed at very low levels
GSM1	YJL103C	Putative zinc cluster protein of unknown function; proposed to be involved in the regulation of energy metabolism, based on patterns of expression and sequence analysis
GUA1	YMR217W	GMP synthase; highly conserved enzyme that catalyzes the second step in the biosynthesis of GMP from inosine 5'-phosphate (IMP); transcription is not subject to regulation by guanine but is negatively regulated by nutrient starvation; reduction-of-function mutation gua1-G388D causes changes in cellular guanine nucleotide pools, defects in general protein synthesis, and impaired translation of GCN…
HAL5	YJL165C	Putative protein kinase; overexpression increases sodium and lithium tolerance, whereas gene disruption increases cation and low pH sensitivity and impairs potassium uptake, suggesting a role in regulation of Trk1p and/or Trk2p transporters
HCH1	YNL281W	Heat shock protein regulator that binds to Hsp90p and may stimulate ATPase activity; originally identified as a high-copy number suppressor of a HSP90 loss-of-function mutation; GFP-fusion protein localizes to the cytoplasm and nucleus
HER1	YOR227W	Protein of unknown function required for proliferation or remodeling of the ER that is caused by overexpression of Hmg2p; may interact with ribosomes, based on co-purification experiments
HES1	YOR237W	Protein implicated in the regulation of ergosterol biosynthesis; one of a seven member gene family with a common essential function and non-essential unique functions; similar to human oxysterol binding protein (OSBP)
HGH1	YGR187C	Nonessential protein of unknown function; predicted to be involved in ribosome biogenesis; green fluorescent protein (GFP)-fusion protein localizes to the cytoplasm; similar to mammalian BRP16 (Brain protein 16)
HIM1	YDR317W	Protein of unknown function involved in DNA repair
HIT1	YJR055W	Protein of unknown function, required for growth at high temperature
HMF1	YER057C	Member of the p14.5 protein family with similarity to Mmf1p, functionally complements Mmf1p function when targeted to mitochondria; heat shock inducible; high-dosage growth inhibitor; forms a homotrimer in vitro
HRI1	YLR301W	Protein of unknown function that interacts with Sec72p and Hrr25p
HTC1	YPL067C	Putative protein of unknown function; green fluorescent protein (GFP)-fusion protein localizes to the cytoplasm; YPL067C is not an essential gene
HUA1	YGR268C	Cytoplasmic protein containing a zinc finger domain with sequence similarity to that of Type I J-proteins; computational analysis of large-scale protein-protein interaction data suggests a possible role in actin patch assembly
HUB1	YNR032C-A	Ubiquitin-like protein modifier; promotes alternative splicing of SRC1 pre-mRNA; binds non-covalently to the HIND domain of Snu66, may function in modification of Sph1p and Hbt1p, functionally complemented by the human or S. pombe ortholog; mechanism of Hub1p adduct formation not yet clear
HVG1	YER039C	Protein of unknown function, has homology to Vrg4p
IAI11	YBL059W	Putative protein of unknown function; the authentic, non-tagged protein is detected in highly purified mitochondria in high-throughput studies
ICS3	YJL077C	Protein of unknown function; may play a role in vacuolar sorting, null mutants are hypersensitive to sortin2
ILM1	YJR118C	Protein of unknown function; may be involved in mitochondrial DNA maintenance; required for slowed DNA synthesis-induced filamentous growth
ILT1	YDR090C	Putative protein of unknown function
IML2	YJL082W	Protein of unknown function; the authentic, non-tagged protein is detected in highly purified mitochondria in high-throughput studies
IMO32	YGR031W	Conserved mitochondrial protein of unknown function; processed by both mitochondrial processing peptidase and mitochondrial octapeptidyl aminopeptidase; gene contains the nested antisense gene NAG1
INA1	YLR413W	Putative protein of unknown function; YLR413W is not an essential gene
INP52	YNL106C	Polyphosphatidylinositol phosphatase, dephosphorylates a number of phosphatidylinositols (PIs) to PI; involved in endocytosis; hyperosmotic stress causes translocation to actin patches; synaptojanin-like protein with a Sac1 domain
IRC10	YOL015W	Putative protein of unknown function; null mutant displays increased levels of spontaneous Rad52p foci
IRC13	YOR235W	Dubious open reading frame unlikely to encode a protein, based on available experimental and comparative sequence data; null mutant displays increased levels of spontaneous Rad52 foci
IRC18	YJL037W	Putative protein of unknown function; expression induced in respiratory-deficient cells and in carbon-limited chemostat cultures; similar to adjacent ORF, YJL038C; null mutant displays increased levels of spontaneous Rad52p foci
IRC19	YLL033W	Putative protein of unknown function; YLL033W is not an essential gene but mutant is defective in spore formation; null mutant displays increased levels of spontaneous Rad52p foci
IRC22	YEL001C	Putative protein of unknown function; green fluorescent protein (GFP)-fusion localizes to the ER; YEL001C is non-essential; null mutant displays increased levels of spontaneous Rad52p foci
IRC23	YOR044W	Putative protein of unknown function; green fluorescent protein (GFP)-fusion localizes to the ER; null mutant displays increased levels of spontaneous Rad52p foci
IRC24	YIR036C	Putative benzil reductase;(GFP)-fusion protein localizes to the cytoplasm and is induced by the DNA-damaging agent MMS; sequence similarity with short-chain dehydrogenase/reductases; null mutant has increased spontaneous Rad52p foci
IRC3	YDR332W	Putative RNA helicase of the DEAH/D-box family; null mutant displays increased levels of spontaneous Rad52p foci; green fluorescent protein (GFP)-fusion protein localizes to the mitochondrion
IRC5	YFR038W	Putative ATPase containing the DEAD/H helicase-related sequence motif; null mutant displays increased levels of spontaneous Rad52p foci
IRC8	YJL051W	Bud tip localized protein of unknown function; mRNA is targeted to the bud by a She2p dependent transport system; mRNA is cell cycle regulated via Fkh2p, peaking in G2/M phase; null mutant displays increased levels of spontaneous Rad52p foc
JIP3	YLR331C	Dubious open reading frame, unlikely to encode a protein; not conserved in closely related Saccharomyces species; 98% of ORF overlaps the verified gene MID2
JIP4	YDR475C	Protein of unknown function; previously annotated as two separate ORFs, YDR474C and YDR475C, which were merged as a result of corrections to the systematic reference sequence
JJJ2	YJL162C	Protein of unknown function, contains a J-domain, which is a region with homology to the E. coli DnaJ protein
JLP2	YMR132C	Protein of unknown function, contains sequence that closely resembles a J domain (typified by the E. coli DnaJ protein)
KCH1	YJR054W	Vacuolar protein of unknown function; potential Cdc28p substrate
KTR5	YNL029C	Putative mannosyltransferase involved in protein glycosylation; member of the KRE2/MNT1 mannosyltransferase family
LAM4	YHR080C	Protein of unknown function that may interact with ribosomes, based on co-purification experiments; the authentic, non-tagged protein is detected in highly purified mitochondria in high-throughput studies
LAM5	YFL042C	Putative protein of unknown function; YFL042C is not an essential gene
LCD1	YDR499W	Essential protein required for the DNA integrity checkpoint pathways; interacts physically with Mec1p; putative homolog of S. pombe Rad26 and human ATRIP
LCL1	YPL056C	Putative protein of unknown function; deletion mutant is fluconazole resistant and has long chronological lifespan
LCL2	YLR104W	Putative protein of unknown function; mutant is deficient in amounts of cell wall mannosylphosphate and has long chronological lifespan; genetic interactions suggest a role in ER-associated protein degradation (ERAD)
LDB16	YCL005W	Protein of unknown function; null mutants have decreased net negative cell surface charge; GFP-fusion protein expression is induced in response to the DNA-damaging agent MMS; native protein is detected in purified mitochondria
LDS1	YAL018C	Putative protein of unknown function
LGE1	YPL055C	Protein of unknown function; null mutant forms abnormally large cells, and homozygous diploid null mutant displays delayed premeiotic DNA synthesis and reduced efficiency of meiotic nuclear division
LMO1	YLL007C	Putative protein of unknown function; green fluorescent protein (GFP)-fusion protein localizes to the cytoplasm; YLL007C is not an essential gene
LOG1	YJL055W	Putative protein of unknown function, proposed to be involved in the metabolism of purine and pyrimidine base analogues; deletion mutants are sensitive to HAP and AHA; overexpression confers resistance to 5-FOA and 5-FU
LOH1	YJL038C	Protein of unknown function with proposed roles in maintenance of genome integrity and also in spore wall assembly; induced during sporulation; repressed during vegetative growth by Sum1p and Hst1p; sequence similar to IRC1
LSB5	YCL034W	Protein of unknown function; binds Las17p, which is a homolog of human Wiskott-Aldrich Syndrome protein involved in actin patch assembly and actin polymerization; may mediate disassembly of the Pan1 complex from the endocytic coat
LSM12	YHR121W	Protein of unknown function that may function in RNA processing; interacts with Pbp1p and Pbp4p and associates with ribosomes; contains an RNA-binding LSM domain and an AD domain; GFP-fusion protein is induced by the DNA-damaging agent MMS
LUG1	YLR352W	Putative protein of unknown function with similarity to F-box proteins; interacts with Skp1p and Cdc53p; YLR352W is not an essential gene
MAG2	YLR427W	Cytoplasmic protein of unknown function; induced in response to mycotoxin patulin; ubiquitinated protein similar to the human ring finger motif protein RNF10; predicted to be involved in repair of alkylated DNA due to interaction with MAG1
MAL63	MALR	MAL-activator protein
MAY24	YPR153W	Putative protein of unknown function
MCP2	YLR253W	Putative protein of unknown function; the authentic, non-tagged protein is detected in highly purified mitochondria in high-throughput studies; transcription is periodic during the metabolic cycle; YLR253W is not an essential gene
MCY1	YGR012W	Putative cysteine synthase, localized to the mitochondrial outer membrane
MDR1	YGR100W	Cytoplasmic GTPase-activating protein for Ypt/Rab transport GTPases Ypt6p, Ypt31p and Sec4p; involved in recycling of internalized proteins and regulation of Golgi secretory function
MET12	YPL023C	Protein with methylenetetrahydrofolate reductase (MTHFR) activity in vitro; null mutant has no phenotype and is prototrophic for methionine; MET13 encodes major isozyme of MTHFR
MGP12	YDR286C	Putative protein of unknown function; predicted to have thiol-disulfide oxidoreductase active site
MHO1	YJR008W	Putative protein of unknown function; expression repressed by inosine and choline in an Opi1p-dependent manner; expression induced by mild heat-stress on a non-fermentable carbon source.
MIA40	YKL195W	Essential protein of the mitochondrial intermembrane space (IMS); promotes retention of newly imported proteins; may do so by stabilizing client protein folding as part of a disulfide relay system or transferring metal to client proteins
MIC26	YGR235C	Putative protein of unknown function; the authentic, non-tagged protein is detected in highly purified mitochondria in high-throughput studies
MIC27	YNL100W	Putative protein of unknown function; non-tagged protein is detected in purified mitochondria; null mutant is viable and displays reduced respiratory growth and reduced frequency of mitochondrial genome loss
MIP6	YHR015W	Putative RNA-binding protein, interacts with Mex67p, which is a component of the nuclear pore involved in nuclear mRNA export
MIX23	YBL107C	Putative protein of unknown function; green fluorescent protein (GFP)-fusion protein localizes to the cytoplasm; YBL107C is not an essential gene
MLF3	YNL074C	Serine-rich protein of unknown function, predicted to be palmitoylated; overproduction suppresses the growth inhibition caused by exposure to the immunosuppressant leflunomide
MLO1	YMR252C	Putative protein of unknown function; green fluorescent protein (GFP)-fusion protein localizes to mitochondria; YMR252C is not an essential gene
MLO50	YLR049C	Putative protein of unknown function
MNL2	YLR057W	Putative protein of unknown function; YLR050W is not an essential gene
MNN14	YJR061W	Putative protein of unknown function; non-essential gene with similarity to Mnn4, a putative membrane protein involved in glycosylation; transcription repressed by Rm101p
MNT4	YNR059W	Putative alpha-1,3-mannosyltransferase, not required for protein O-glycosylation
MOG1	YJR074W	Conserved nuclear protein that interacts with GTP-Gsp1p, which is a Ran homolog of the Ras GTPase family, and stimulates nucleotide release, involved in nuclear protein import, nucleotide release is inhibited by Yrb1p
MOH1	YBL049W	Protein of unknown function, has homology to kinase Snf7p; not required for growth on nonfermentable carbon sources; essential for survival in stationary phase
MPA43	YNL249C	Putative protein of unknown function; the authentic, non-tagged protein is detected in highly purified mitochondria in high-throughput studies
MPC2	YHR162W	Putative protein of unknown function; green fluorescent protein (GFP)-fusion protein localizes to the mitochondrion
MPO1	YGL010W	Putative protein of unknown function; YGL010W is not an essential gene
MRH1	YDR033W	Protein that localizes primarily to the plasma membrane, also found at the nuclear envelope; the authentic, non-tagged protein is detected in mitochondria in a phosphorylated state; has similarity to Hsp30p and Yro2p
MRP8	YKL142W	Protein of unknown function; undergoes sumoylation; transcription induced under cell wall stress; protein levels are reduced under anaerobic conditions; originally thought to be a mitochondrial ribosomal protein based on sequence analysis
MRX10	YDR282C	Putative protein of unknown function
MRX3	YBL095W	Putative protein of unknown function; the authentic, non-tagged protein is detected in highly purified mitochondria in high-throughput studies
MRX4	YPL168W	Putative protein of unknown function; green fluorescent protein (GFP)-fusion protein localizes to the mitochondrion; expression may be cell cycle-regulated
MRX6	YNL295W	Putative protein of unknown function
MSB4	YOL112W	GTPase-activating protein of the Ras superfamily that acts primarily on Sec4p, localizes to the bud site and bud tip, has similarity to Msb3p; msb3 msb4 double mutation causes defects in secretion and actin organization
MSC1	YML128C	Protein of unknown function; mutant is defective in directing meiotic recombination events to homologous chromatids; the authentic, non-tagged protein is detected in highly purified mitochondria and is phosphorylated
MSC3	YLR219W	Protein of unknown function, green fluorescent protein (GFP)-fusion protein localizes to the cell periphery; msc3 mutants are defective in directing meiotic recombination events to homologous chromatids; potential Cdc28p substrate
MSC6	YOR354C	Protein of unknown function; mutant is defective in directing meiotic recombination events to homologous chromatids; the authentic, non-tagged protein is detected in highly purified mitochondria in high-throughput studies
MSH4	YFL003C	Protein involved in meiotic recombination, required for normal levels of crossing over, colocalizes with Zip2p to discrete foci on meiotic chromosomes, has homology to bacterial MutS protein
MSP1	YGR028W	Mitochondrial protein involved in sorting of proteins in the mitochondria; putative membrane-spanning ATPase
MTC2	YKL098W	Protein of unknown function; mtc2 is synthetically sick with cdc13-1
MTC3	YGL226W	Protein of unknown function; green fluorescent protein (GFP)-fusion protein localizes to the mitochondrion; mtc3 is synthetically sick with cdc13-1
MTC4	YBR255W	Protein of unknown function, required for normal growth rate at 15 degrees C; green fluorescent protein (GFP)-fusion protein localizes to the cytoplasm in a punctate pattern; mtc4 is synthetically sick with cdc13-1
MTC6	YHR151C	Protein of unknown function; mtc6 is synthetically sick with cdc13-1
MUK1	YPL070W	Cytoplasmic protein of unknown function containing a Vps9 domain; computational analysis of large-scale protein-protein interaction data suggests a possible role in transcriptional regulation
MUM3	YOR298W	Protein of unknown function involved in the organization of the outer spore wall layers; has similarity to the tafazzins superfamily of acyltransferases
MYO3	YKL129C	One of two type I myosins; localizes to actin cortical patches; deletion of MYO3 has little effect on growth, but myo3 myo5 double deletion causes severe defects in growth and actin cytoskeleton organization
NCW1	YMR122W-A	Protein of unknown function; green fluorescent protein (GFP)-fusion protein localizes to the cytoplasm and endoplasmic reticulum
NEL1	YHR035W	Putative protein of unknown function; not an essential gene
NHP2	YDL208W	Nuclear protein related to mammalian high mobility group (HMG) proteins, essential for function of H/ACA-type snoRNPs, which are involved in 18S rRNA processing
NKP2	YLR315W	Non-essential kinetochore protein, subunit of the Ctf19 central kinetochore complex (Ctf19p-Mcm21p-Okp1p-Mcm22p-Mcm16p-Ctf3p-Chl4p-Mcm19p-Nkp1p-Nkp2p-Ame1p-Mtw1p)
NMD5	YJR132W	Karyopherin, a carrier protein involved in nuclear import of proteins; importin beta homolog
NNF2	YGR089W	Protein that exhibits physical and genetic interactions with Rpb8p, which is a subunit of RNA polymerases I, II, and III; computational analysis of large-scale protein-protein interaction data suggests a role in chromosome segregation
NNR1	YNL200C	Putative protein of unknown function; the authentic, non-tagged protein is detected in highly purified mitochondria in high-throughput studies
NNR2	YKL151C	Putative protein of unknown function; YKL151C promoter contains STREs (stress response elements) and expression is induced by heat shock or methyl methanesulfonate; green fluorescent protein (GFP)-fusion protein localizes to the cytoplasm
NOP13	YNL175C	Nucleolar protein found in preribosomal complexes; contains an RNA recognition motif (RRM)
NOP19	YGR251W	Essential protein required for maturation of 18S rRNA; green fluorescent protein (GFP)-fusion protein localizes to both the nucleus and the nucleolus
NRE1	YIR035C	Putative cytoplasmic protein of unknown function
NUR1	YDL089W	Protein of unknown function; interacts with Csm1p, Lrs4p; required for rDNA repeat stability; null mutant causes increase in unequal sister-chromatid exchange; GFP-fusion protein localizes to the nuclear periphery, possible Cdc28p substrate
NVJ2	YPR091C	Putative protein of unknown function; may interact with ribosomes, based on co-purification experiments; GFP-fusion protein localizes to the ER; contains a PH domain and binds phosphatidylinositols and other lipids in a large-scale study
NVJ3	YDR179W-A	Putative protein of unknown function
OCA6	YDR067C	Cytoplasmic protein required for replication of Brome mosaic virus in S. cerevisiae, which is a model system for studying positive-strand RNA virus replication; null mutation confers sensitivity to tunicamycin and DTT
OPI1	YHL020C	Transcriptional regulator of a variety of genes; phosphorylation by protein kinase A stimulates Opi1p function in negative regulation of phospholipid biosynthetic genes; involved in telomere maintenance
OPY1	YBR129C	Protein of unknown function, overproduction blocks cell cycle arrest in the presence of mating pheromone; the authentic, non-tagged protein is detected in highly purified mitochondria in high-throughput studies
OSW2	YLR054C	Protein of unknown function proposed to be involved in the assembly of the spore wall
OSW7	YFR039C	Putative protein of unknown function; may be involved in response to high salt and changes in carbon source; deletion mutant has decreased spore survival in Drosophila feces
OTU2	YHL013C	Protein of unknown function that may interact with ribosomes, based on co-purification experiments; member of the ovarian tumor-like (OTU) superfamily of predicted cysteine proteases; shows cytoplasmic localization
PAC1	YOR269W	Protein involved in nuclear migration, part of the dynein/dynactin pathway; targets dynein to microtubule tips, which is necessary for sliding of microtubules along bud cortex; synthetic lethal with bni1; homolog of human LIS1
PAL2	YHR097C	Putative protein of unknown function; green fluorescent protein (GFP)-fusion protein localizes to the cytoplasm and the nucleus
PAM1	YDR251W	Essential protein of unknown function; exhibits variable expression during colony morphogenesis; overexpression permits survival without protein phosphatase 2A, inhibits growth, and induces a filamentous phenotype
PAN1	YIR006C	Part of actin cytoskeleton-regulatory complex Pan1p-Sla1p-End3p, associates with actin patches on the cell cortex; promotes protein-protein interactions essential for endocytosis; previously thought to be a subunit of poly(A) ribonuclease
PAR32	YDL173W	Putative protein of unknown function; hyperphosphorylated upon rapamycin treatment in a Tap42p-dependent manner; green fluorescent protein (GFP)-fusion protein localizes to the cytoplasm; PAR32 is not an essential gene
PAU10	YDR542W	Protein of unknown function, member of the seripauperin multigene family encoded mainly in subtelomeric regions
PAU11	YGL261C	Putative protein of unknown function and member of the seripauperin multigene family encoded mainly in subtelomeric regions; mRNA expression appears to be regulated by SUT1 and UPC2
PAU12	YGR294W	Protein of unknown function, member of the seripauperin multigene family encoded mainly in subtelomeric regions
PAU13	YHL046C	Protein of unknown function, member of the seripauperin multigene family encoded mainly in subtelomeric regions; expression is induced after ethanol shock
PAU15	YIR041W	Protein of unknown function, member of the seripauperin multigene family encoded mainly in subtelomeric regions
PAU16	YKL224C	Protein of unknown function, member of the seripauperin multigene family encoded mainly in subtelomeric regions
PAU17	YLL025W	Protein of unknown function, member of the seripauperin multigene family encoded mainly in subtelomeric regions; YLL025W is not an essential gene
PAU18	YLL064C	Protein of unknown function, member of the seripauperin multigene family encoded mainly in subtelomeric regions; identical to Pau6p
PAU19	YMR325W	Protein of unknown function, member of the seripauperin multigene family encoded mainly in subtelomeric regions
PAU20	YOL161C	Protein of unknown function, member of the seripauperin multigene family encoded mainly in subtelomeric regions; expression induced by low temperature and also by anaerobic conditions; induced during alcoholic fermentation
PAU21	YOR394W	Protein of unknown function, member of the seripauperin multigene family encoded mainly in subtelomeric regions; identical to Pau22p; encodes 2 proteins that are translated from 2 different start codons
PAU8	YAL068C	Protein of unknown function, member of the seripauperin multigene family encoded mainly in subtelomeric regions
PDR18	YNR070W	Putative transporter of the ATP-binding cassette (ABC) family, implicated in pleiotropic drug resistance; the authentic, non-tagged protein is detected in highly purified mitochondria in high-throughput studies
PDS5	YMR076C	Protein required for establishment and maintenance of sister chromatid condensation and cohesion, colocalizes with cohesin on chromosomes, may function as a protein-protein interaction scaffold; also required during meiosis
PEP8	YJL053W	Vacuolar protein sorting protein that forms part of the multimeric membrane-associated retromer complex along with Vps35p, Vps29p, Vps17p, and Vps5p; essential for endosome-to-Golgi retrograde protein transport
PES4	YFR023W	Poly(A) binding protein, suppressor of DNA polymerase epsilon mutation, similar to Mip6p
PET130	YJL023C	Protein required for respiratory growth; the authentic, non-tagged protein is detected in highly purified mitochondria in high-throughput studies
PEX35	YGR168C	Putative protein of unknown function; YGR168C is not an essential gene
PEX9	YMR018W	Putative protein of unknown function with similarity to human PEX5Rp (peroxin protein 5 related protein); transcription increases during colony development similar to genes involved in peroxisome biogenesis; YMR018W is not an essential gene
PGA2	YNL149C	Essential protein required for maturation of Gas1p and Pho8p; involved in protein trafficking; GFP-fusion protein localizes to the ER and YFP-fusion protein to the nuclear envelope-ER network; null mutants have a cell separation defect
PIN3	YPR154W	Protein that induces appearance of [PIN+] prion when overproduced
PLN1	YKR046C	Protein of unknown function that co-purifies with lipid particles; expression pattern suggests a role in respiratory growth; computational analysis of large-scale protein-protein interaction data suggests a role in ATP/ADP exchange
PMT7	YDR307W	Putative protein of unknown function
PMU1	YKL128C	Putative phosphomutase, contains a region homologous to the active site of phosphomutases; overexpression suppresses the histidine auxotrophy of an ade3 ade16 ade17 triple mutant and the temperature sensitivity of a tps2 mutant
PPN2	YNL217W	Putative protein of unknown function; weak sequence similarity to bis (5'-nucleotidyl)-tetraphosphatases; (GFP)-fusion protein localizes to the vacuole; null mutant is highly sensitive to azaserine and resistant to sodium-O-vandate
PPQ1	YPL179W	Putative protein serine/threonine phosphatase; null mutation enhances efficiency of translational suppressors
PPT2	YPL148C	Phosphopantetheine:protein transferase (PPTase), activates mitochondrial acyl carrier protein (Acp1p) by phosphopantetheinylation
PSG1	YKL077W	Putative protein of unknown function; green fluorescent protein (GFP)-fusion protein localizes to the vacuole
PSK1	YAL017W	One of two (see also PSK2) PAS domain containing S/T protein kinases; coordinately regulates protein synthesis and carbohydrate metabolism and storage in response to a unknown metabolite that reflects nutritional status
PTH4	YOL114C	Putative protein of unknown function with similarity to human ICT1 and prokaryotic factors that may function in translation termination; YOL114C is not an essential gene
PTM1	YKL039W	Protein of unknown function, copurifies with late Golgi vesicles containing the v-SNARE Tlg2p
PUL4	YNR063W	Putative zinc-cluster protein of unknown function
PXP1	YEL020C	Hypothetical protein with low sequence identity to Pdc1p
PXP2	YJR111C	Putative protein of unknown function; green fluorescent protein (GFP)-fusion protein localizes to the mitochondria
PYP1	YNL010W	Putative protein of unknown function with similarity to phosphoserine phosphatases; green fluorescent protein (GFP)-fusion protein localizes to the cytoplasm and nucleus; homozygous diploid mutant shows an increase in glycogen accumulation
RAD23	YEL037C	Protein with ubiquitin-like N terminus, subunit of Nuclear Excision Repair Factor 2 (NEF2) with Rad4p that binds damaged DNA; enhances protein deglycosylation activity of Png1p; also involved, with Rad4p, in ubiquitylated protein turnover
RAD26	YJR035W	Protein involved in transcription-coupled nucleotide excision repair of UV-induced DNA lesions; recruitment to DNA lesions is dependent on an elongating RNA polymerase II; homolog of human CSB protein
RBG2	YGR173W	Protein with a role in translation; forms a complex with Gir2p; has similarity to mammalian developmentally regulated GTP-binding protein
RBH2	YJR030C	Putative protein of unknown function; expression repressed in carbon limited vs carbon replete chemostat cultures; YJR030C is a non-essential gene
RCH1	YMR034C	Putative transporter, member of the SLC10 carrier family; identified in a transposon mutagenesis screen as a gene involved in azole resistance; YMR034C is not an essential gene
RCI37	YIL077C	Putative protein of unknown function; the authentic, non-tagged protein is detected in highly purified mitochondria in high-throughput studies; deletion confers sensitivity to 4-(N-(S-glutathionylacetyl)amino) phenylarsenoxide (GSAO)
RCN2	YOR220W	Protein of unknown function; green fluorescent protein (GFP)-fusion protein localizes to the cytoplasm and is induced in response to the DNA-damaging agent MMS; phosphorylated in response to alpha factor
RDL1	YOR285W	Protein of unknown function containing a rhodanese-like domain; localized to the mitochondrial outer membrane
RDL2	YOR286W	Protein with rhodanese activity; contains a rhodanese-like domain similar to Rdl1p, Uba4p, Tum1p, and Ych1p; overexpression causes a cell cycle delay; null mutant displays elevated frequency of mitochondrial genome loss
RFS1	YBR052C	Protein of unknown function; member of a flavodoxin-like fold protein family that includes Pst2p and Ycp4p; green fluorescent protein (GFP)-fusion protein localizes to the cytoplasm in a punctate pattern
RGC1	YPR115W	Pleckstrin homology domain containing protein proposed to function as a glycerol channel activator; paralogous to Ask10p; green fluorescent protein (GFP)-fusion protein localizes to the cytoplasm
RGI1	YER067W	Protein of unknown function involved in energy metabolism under respiratory conditions; protein abundance is increased upon intracellular iron depletion
RGL1	YPL066W	Putative protein of unknown function; green fluorescent protein (GFP)-fusion protein localizes to the bud neck and cytoplasm; null mutant is viable and exhibits growth defect on a non-fermentable (respiratory) carbon source
RIE1	YGR250C	Putative RNA binding protein; localizes to stress granules induced by glucose deprivation; interacts with Rbg1p in a two-hybrid
RIM9	YMR063W	Protein of unknown function, involved in the proteolytic activation of Rim101p in response to alkaline pH; has similarity to A. nidulans PalI; putative membrane protein
RMA1	YKL132C	Putative dihydrofolate synthetase; has similarity to Fol3p and to E. coli folylpolyglutamate synthetase/dihydrofolate synthetase; the authentic, non-tagged protein is detected in highly purified mitochondria in high-throughput studies
RMR1	YGL250W	Protein required for meiotic recombination and gene conversion; null mutant displays reduced PIS1 expression and growth defects on non-fermentable carbon sources and minimal media; GFP-fusion protein localizes to both cytoplasm and nucleus
RNQ1	YCL028W	[PIN(+)] prion, an infectious protein conformation that is generally an ordered protein aggregate
ROF1	YHR177W	Putative protein of unknown function; overexpression causes a cell cycle delay or arrest
RQC1	YDR333C	Putative protein of unknown function
RRG1	YDR065W	Protein of unknown function, required for vacuolar acidification and mitochondrial genome maintenance; the authentic, non-tagged protein is detected in highly purified mitochondria in high-throughput studies
RRT1	YBL048W	Identified in a screen for mutants with increased levels of rDNA transcription; dubious open reading frame unlikely to encode a protein, based on experimental and comparative sequence data
RRT13	YER066W	Putative protein of unknown function; non-essential gene identified in a screen for mutants with decreased levels of rDNA transcription
RRT14	YIL127C	Putative protein of unknown function; identified in a screen for mutants with decreased levels of rDNA transcription; green fluorescent protein (GFP)-fusion protein localizes to the nucleolus; predicted to be involved in ribosome biogenesis
RRT6	YGL146C	Putative protein of unknown function; non-essential gene identified in a screen for mutants with increased levels of rDNA transcription; contains two putative transmembrane spans, but no significant homology to other known proteins
RRT7	YLL030C	Identified in a screen for mutants with increased levels of rDNA transcription; dubious open reading frame unlikely to encode a protein, based on available experimental and comparative sequence data
RRT8	YOL048C	Putative protein of unknown function; identified in a screen for mutants with increased levels of rDNA transcription; green fluorescent protein (GFP)-fusion protein localizes to lipid particles
RSN1	YMR266W	Membrane protein of unknown function; overexpression suppresses NaCl sensitivity of sro7 mutant cells by restoring sodium pump (Ena1p) localization to the plasma membrane
RSO55	YLR281C	Putative protein of unknown function; green fluorescent protein (GFP)-fusion protein localizes to mitochondria; YLR281C is not an essential gene
RTA1	YGR213C	Protein involved in 7-aminocholesterol resistance; has seven potential membrane-spanning regions; expression is induced under both low-heme and low-oxygen conditions; member of the fungal lipid-translocating exporter (LTE) family of protein
RTC2	YBR147W	Protein of unknown function; mutant produces large lipid droplets, is resistant to fluconazole, has decreased levels of rDNA transcription, growth defects on minimal media, and suppresses cdc13-1; detected in highly purified mitochondria; similar to a G-protein coupled receptor from S. pombe
RTC4	YNL254C	Protein of unknown function; null mutation suppresses cdc13-1 temperature sensitivity; (GFP)-fusion protein localizes to both the cytoplasm and the nucleus
RTN2	YDL204W	Protein of unknown function; has similarity to mammalian reticulon proteins; member of the RTNLA (reticulon-like A) subfamily
RTP1	YMR185W	Putative protein of unknown function; conflicting evidence on whether null mutant is viable with elongated buds, or inviable
RTR2	YDR066C	Protein of unknown function with high similarity to Rtr1p; exhibits genetic interactions with Rtr1p; green fluorescent protein (GFP)-fusion protein localizes to the cytoplasm; YDR066C is not an essential gene
RTT10	YPL183C	Cytoplasmic protein with a role in regulation of Ty1 transposition
RUP1	YOR138C	Protein involved in regulation of Rsp5p, which is an essential HECT ubiquitin ligase; has a WW domain consensus motif of PPPSY (residues 131-135) that mediates binding of Rsp5p to Ubp2p; contains an UBA domain
RVB1	YDR190C	Essential protein involved in transcription regulation; component of chromatin remodeling complexes; required for assembly and function of the INO80 complex; also referred to as pontin; member of the RUVB-like protein family
RVB2	YPL235W	Essential protein involved in transcription regulation; component of chromatin remodeling complexes; required for assembly and function of the INO80 complex; also referred to as reptin; member of the RUVB-like protein family
SAP155	YFR040W	Protein that forms a complex with the Sit4p protein phosphatase and is required for its function; member of a family of similar proteins including Sap4p, Sap185p, and Sap190p
SAP185	YJL098W	Protein that forms a complex with the Sit4p protein phosphatase and is required for its function; member of a family of similar proteins including Sap4p, Sap155p, and Sap190p
SAP4	YGL229C	Protein required for function of the Sit4p protein phosphatase, member of a family of similar proteins that form complexes with Sit4p, including Sap155p, Sap185p, and Sap190p
SAT4	YCR008W	Ser/Thr protein kinase involved in salt tolerance; funtions in regulation of Trk1p-Trk2p potassium transporter; partially redundant with Hal5p; has similarity to Npr1p
SCM4	YGR049W	Potential regulatory effector of CDC4 function, suppresses a temperature-sensitive allele of CDC4, tripartite protein structure in which a charged region separates two uncharged domains, not essential for mitosis or meiosis
SCO2	YBR024W	Protein anchored to the mitochondrial inner membrane, similar to Sco1p and may have a redundant function with Sco1p in delivery of copper to cytochrome c oxidase; interacts with Cox2p
SDD1	YEL057C	Protein of unknown function involved in telomere maintenance; target of UME6 regulation
SDD2	YMR074C	Protein with homology to human PDCD5, which is involved in programmed cell death; N-terminal region forms a conserved triple-helix bundle structure; overexpression promotes H2O2-induced apoptosis; YMR074C is not an essential gene
SDD4	YPR022C	Putative protein of unknown function; green fluorescent protein (GFP)-fusion protein localizes to both the cytoplasm and the nucleus and is induced in response to the DNA-damaging agent MMS
SDL1	YIL167W	Hypothetical ORF
SEC10	YLR166C	Essential 100kDa subunit of the exocyst complex (Sec3p, Sec5p, Sec6p, Sec8p, Sec10p, Sec15p, Exo70p, and Exo84p), which has the essential function of mediating polarized targeting of secretory vesicles to active sites of exocytosis
SEC8	YPR055W	Essential 121kDa subunit of the exocyst complex (Sec3p, Sec5p, Sec6p, Sec8p, Sec10p, Sec15p, Exo70p, and Exo84p), which has the essential function of mediating polarized targeting of secretory vesicles to active sites of exocytosis
SEG1	YMR086W	Component of the eisosome with unknown function; may interact with ribosomes, based on co-purification experiments; GFP-fusion protein localizes to the cell periphery; expression is repressed by cAMP; similar to A. gossypii SEG gene which is important for stabilizing eisosomes
SET4	YJL105W	Protein of unknown function, contains a SET domain
SET5	YHR207C	Zinc-finger protein of unknown function, contains one canonical and two unusual fingers in unusual arrangements; deletion enhances replication of positive-strand RNA virus
SFM1	YOR021C	Putative protein of unknown function; YOR021C is not an essential gene; predicted to be involved in rRNA processing and ribosome biogenesis and in biopolymer catabolism
SFT2	YBL102W	Non-essential tetra-spanning membrane protein found mostly in the late Golgi, can suppress some sed5 alleles; may be part of the transport machinery, but precise function is unknown; similar to mammalian syntaxin 5
SHE10	YGL228W	Putative glycosylphosphatidylinositol (GPI)-anchored protein of unknown function; overexpression causes growth arrest
SHH3	YMR118C	Protein of unknown function with similarity to succinate dehydrogenase cytochrome b subunit; YMR118C is not an essential gene
SHH4	YLR164W	Mitochondrial inner membrane protein of unknown function; similar to Tim18p and Sdh4p; expression induced by nitrogen limitation in a GLN3, GAT1-dependent manner
SKN1	YGR143W	Protein involved in sphingolipid biosynthesis; type II membrane protein with similarity to Kre6p
SKP2	YNL311C	F-box protein of unknown function predicted to be part of an SCF ubiquitin protease complex; involved in regulating protein levels of sulfur metabolism enzymes; may interact with ribosomes, based on co-purification experiments
SLP1	YOR154W	Integral membrane protein of unknown function; member of the SUN-like family of proteins; genetic interactions suggest a role in folding of ER membrane proteins
SMA1	YPL027W	Protein of unknown function involved in the assembly of the prospore membrane during sporulation; interacts with Spo14p
SMB1	YER029C	Core Sm protein Sm B; part of heteroheptameric complex (with Smd1p, Smd2p, Smd3p, Sme1p, Smx3p, and Smx2p) that is part of the spliceosomal U1, U2, U4, and U5 snRNPs; homolog of human Sm B and Sm B'
SMD2	YLR275W	Core Sm protein Sm D2; part of heteroheptameric complex (with Smb1p, Smd1p, Smd3p, Sme1p, Smx3p, and Smx2p) that is part of the spliceosomal U1, U2, U4, and U5 snRNPs; homolog of human Sm D2
SMD3	YLR147C	Core Sm protein Sm D3; part of heteroheptameric complex (with Smb1p, Smd1p, Smd2p, Sme1p, Smx3p, and Smx2p) that is part of the spliceosomal U1, U2, U4, and U5 snRNPs; homolog of human Sm D3
SMX2	YFL017W-A	Core Sm protein Sm G; part of heteroheptameric complex (with Smb1p, Smd1p, Smd2p, Smd3p, Sme1p, and Smx3p) that is part of the spliceosomal U1, U2, U4, and U5 snRNPs; homolog of human Sm G
SMX3	YPR182W	Core Sm protein Sm F; part of heteroheptameric complex (with Smb1p, Smd1p, Smd2p, Smd3p, Sme1p, and Smx2p) that is part of the spliceosomal U1, U2, U4, and U5 snRNPs; homolog of human Sm F
SND1	YDR186C	Putative protein of unknown function; may interact with ribosomes, based on co-purification experiments; green fluorescent protein (GFP)-fusion protein localizes to the cytoplasm
SNL1	YIL016W	Protein of unknown function proposed to be involved in nuclear pore complex biogenesis and maintenance as well as protein folding; has similarity to the mammalian BAG-1 protein
SNO1	YMR095C	Protein of unconfirmed function, involved in pyridoxine metabolism; expression is induced during stationary phase; forms a putative glutamine amidotransferase complex with Snz1p, with Sno1p serving as the glutaminase
SNO3	YFL060C	Protein of unknown function, nearly identical to Sno2p; expression is induced before the diauxic shift and also in the absence of thiamin
SOA1	YIL166C	Putative protein with similarity to the allantoate permease (Dal5p) subfamily of the major facilitator superfamily; mRNA expression is elevated by sulfur limitation; YIL166C is a non-essential gene
SOV1	YMR066W	Mitochondrial protein of unknown function
SPO12	YHR152W	Nucleolar protein of unknown function, positive regulator of mitotic exit; involved in regulating release of Cdc14p from the nucleolus in early anaphase, may play similar role in meiosis
SPO23	YBR250W	Protein of unknown function; associates with meiosis-specific protein Spo1p
SPO24	YPR036W-A	Protein of unknown function; transcription is regulated by Pdr1p
SPS18	YNL204C	Protein of unknown function, contains a putative zinc-binding domain; expressed during sporulation
SRC1	YML034W	Inner nuclear membrane protein; functions in regulation of subtelomeric genes and is linked to TREX (transcription export) factors; SRC1 produces 2 splice variant proteins with different functions; alternative splicing of SRC1 pre-mRNA is promoted by Hub1p; mutant has aneuploidy tolerance
SRL2	YLR082C	Protein of unknown function; overexpression suppresses the lethality caused by a rad53 null mutation
SRL4	YPL033C	Protein of unknown function; involved in regulation of dNTP production; null mutant suppresses the lethality of lcd1 and rad53 mutations; expression is induced by Kar4p
STB2	YMR053C	Protein that interacts with Sin3p in a two-hybrid assay and is part of a large protein complex with Sin3p and Stb1p
STB4	YMR019W	Protein that binds Sin3p in a two-hybrid assay; contains a Zn(II)2Cys6 zinc finger domain characteristic of DNA-binding proteins; computational analysis suggests a role in regulation of expression of genes encoding transporters
STB6	YKL072W	Protein that binds Sin3p in a two-hybrid assay
STP3	YLR375W	Zinc-finger protein of unknown function, possibly involved in pre-tRNA splicing and in uptake of branched-chain amino acids
SVL3	YPL032C	Protein of unknown function, mutant phenotype suggests a potential role in vacuolar function; green fluorescent protein (GFP)-fusion protein localizes to the cell periphery, cytoplasm, bud, and bud neck
SWH1	YAR042W	Protein similar to mammalian oxysterol-binding protein; contains ankyrin repeats; localizes to the Golgi and the nucleus-vacuole junction
TAM41	YGR046W	Mitochondrial protein involved in protein import into the mitochondrial matrix; maintains the functional integrity of the TIM23 protein translocator complex; viability of null mutant is strain-dependent; mRNA is targeted to the bud
TBS1	YBR150C	Putative protein of unknown function; the authentic, non-tagged protein is detected in highly purified mitochondria in high-throughput studies
TCB1	YOR086C	Lipid-binding protein containing three calcium and lipid binding domains; non-tagged protein localizes to mitochondria and GFP-fusion protein localizes to the cell periphery; C-termini of Tcb1p, Tcb2p and Tcb3p interact
TCB3	YML072C	Lipid-binding protein, localized to the bud via specific mRNA transport; non-tagged protein detected in a phosphorylated state in mitochondria; GFP-fusion protein localizes to the cell periphery; C-termini of Tcb1p, Tcb2p and Tcb3p interact
TCD2	YKL027W	Protein of unknown function, localized to the mitochondrial outer membrane
TDA10	YGR205W	ATP-binding protein of unknown function; crystal structure resembles that of E.coli pantothenate kinase and other small kinases; null mutant is sensitive to expression of the top1-T722A allele
TDA2	YER071C	Protein of unknown function; green fluorescent protein (GFP)-fusion protein localizes to the cytoplasm in a punctate pattern; null mutant is sensitive to expression of the top1-T722A allele
TDA3	YHR009C	Putative oxidoreductase involved in late endosome to Golgi transport; physical and genetical interactions with Btn2p; null mutant is viable, has extended S phase, and sensitive to expression of top1-T722A allele; similar to human FOXRED1
TDA4	YJR116W	Putative protein of unknown function; null mutant is sensitive to expression of the top1-T722A allele
TDA7	YNL176C	Cell cycle-regulated gene of unknown function, promoter bound by Fkh2p; null mutant is sensitive to expression of the top1-T722A allele
TDA8	YAL064C-A	Putative protein of unknown function; null mutant is sensitive to expression of the top1-T722A allele; not an essential gene
TEA1	YOR337W	Ty1 enhancer activator required for full levels of Ty enhancer-mediated transcription; C6 zinc cluster DNA-binding protein
THI72	YOR192C	Transporter of thiamine or related compound; shares sequence similarity with Thi7p
TMA108	YIL137C	Protein that associates with ribosomes and is involved in ribosome biogenesis; putative metalloprotease
TMA17	YDL110C	Protein of unknown function that associates with ribosomes; heterozygous deletion demonstrated increases in chromosome instability in a rad9 deletion background; protein abundance is decreased upon intracellular iron depletion
TMA19	YKL056C	Protein that associates with ribosomes; homolog of translationally controlled tumor protein; green fluorescent protein (GFP)-fusion protein localizes to the cytoplasm and relocates to the mitochondrial outer surface upon oxidative stress
TMA20	YER007C-A	Protein of unknown function that associates with ribosomes and has a putative RNA binding domain; interacts with Tma22p; null mutant exhibits translation defects; has homology to human oncogene MCT-1
TMA46	YOR091W	Protein of unknown function that associates with translating ribosomes; interacts with GTPase Rbg1p
TOM71	YHR117W	Mitochondrial outer membrane protein with similarity to Tom70p; probable minor component of the TOM (translocase of outer membrane) complex responsible for recognition and import of mitochondrially directed proteins
TOS1	YBR162C	Covalently-bound cell wall protein of unknown function; identified as a cell cycle regulated SBF target gene; deletion mutants are highly resistant to treatment with beta-1,3-glucanase; has sequence similarity to YJL171C
TPH3	YJL016W	Putative protein of unknown function; GFP-fusion protein localizes to the cytoplasm; conserved in closely related Saccharomyces species
TRE1	YPL176C	Plasma membrane protein that binds to Bsd2p and regulates ubiquitylation and vacuolar degradation of the metal transporter Smf1p; function is redundant with that of Tre2p; has similarity to transferrin receptors
TRE2	YOR256C	Protein that functions with Tre1p to regulate ubiquitylation and vacuolar degradation of the metal transporter Smf1p; has similarity to transferrin receptors; inviability of null mutant in systematic studies is due to proximity to CDC31
TRM732	YMR259C	Putative protein of unknown function; green fluorescent protein (GFP)-fusion protein localizes to the cytoplasm; YMR259C is not an essential gene
TTI1	YKL033W	Putative protein of unknown function; subunit of the ASTRA complex which is part of the chromatin remodeling machinery; similar to S. pombe Tti1p; detected in highly purified mitochondria in high-throughput studies
TVP18	YMR071C	Integral membrane protein localized to late Golgi vesicles along with the v-SNARE Tlg2p; may interact with ribosomes, based on co-purification experiments
TVP23	YDR084C	Integral membrane protein localized to late Golgi vesicles along with the v-SNARE Tlg2p; green fluorescent protein (GFP)-fusion protein localizes to the cytoplasm in a punctate pattern
UBP16	YPL072W	Deubiquitinating enzyme anchored to the outer mitochondrial membrane, probably not important for general mitochondrial functioning, but may perform a more specialized function at mitochondria
UBX3	YDL091C	UBX (ubiquitin regulatory X) domain-containing protein that interacts with Cdc48p, green fluorescent protein (GFP)-fusion protein localizes to the cytoplasm in a punctate pattern
UGX2	YDL169C	Protein of unknown function, transcript accumulates in response to any combination of stress conditions
UIP3	YAR027W	Putative integral membrane protein of unknown function; interacts with Ulp1p at the nuclear periphery; member of DUP240 gene family
UIP4	YPL186C	Protein that interacts with Ulp1p, a Ubl (ubiquitin-like protein)-specific protease for Smt3p protein conjugates; detected in a phosphorylated state in the mitochondrial outer membrane; also detected in ER and nuclear envelope
ULI1	YFR026C	Putative protein of unknown function involved in and induced by the endoplasmic reticulum unfolded protein response
URN1	YPR152C	Putative protein of unknown function containing WW and FF domains; overexpression causes accumulation of cells in G1 phase
USB1	YLR132C	Essential protein of unknown function; fluorescent protein (GFP or YFP)-tagged protein localizes to mitochondria, cytoplasm and nucleus
UTP22	YGR090W	Possible U3 snoRNP protein involved in maturation of pre-18S rRNA, based on computational analysis of large-scale protein-protein interaction data
UTR4	YEL038W	Protein with sequence similarity to 2,3-diketo-5-methylthiopentyl-1-phosphate enolase-phosphatases, involved in methionine salvage; found in both the cytoplasm and nucleus
VAB2	YEL005C	Protein with a potential role in vacuolar function, as suggested by its ability to bind Vac8p; likely member of BLOC complex involved in endosomal cargo sorting; Vab2p-GFP-fusion localizes to cytoplasm in punctate patter
VEL1	YGL258W	Protein of unknown function; highly induced in zinc-depleted conditions and has increased expression in NAP1 deletion mutants
VIK1	YPL253C	Protein that forms a complex with Kar3p at the spindle pole body, possible regulator of Kar3p function in microtubule-mediated processes; required for sister chromatid cohesion; has similarity to Cik1p
VLD1	YIR014W	Putative protein of unknown function; green fluorescent protein (GFP)-fusion protein localizes to the vacuole; expression directly regulated by the metabolic and meiotic transcriptional regulator Ume6p; YIR014W is a non-essential gene
VPS55	YJR044C	Late endosomal protein involved in late endosome to vacuole trafficking; functional homolog of human obesity receptor gene-related protein (OB-RGRP)
VPS62	YGR141W	Vacuolar protein sorting (VPS) protein required for cytoplasm to vacuole targeting of proteins
VPS70	YJR126C	Protein of unknown function involved in vacuolar protein sorting
VPS73	YGL104C	Mitochondrial protein; mutation affects vacuolar protein sorting; putative transporter; member of the sugar porter family
VPS74	YDR372C	Protein required for Golgi localization of glycosyltransferases; binds the cytosolic domains of Golgi glycosyltransferases; binding to PtdIns4P required for Golgi targeting and function; tetramer formation required for function
VRG4	YGL225W	Golgi GDP-mannose transporter; regulates Golgi function and glycosylation in Golgi
VTC5	YDR089W	Protein of unknown function; deletion confers resistance to Nickel
WAR1	YML076C	Homodimeric Zn2Cys6 zinc finger transcription factor; binds to a weak acid response element to induce transcription of PDR12 and FUN34, encoding an acid transporter and a putative ammonia transporter, respectively
XDJ1	YLR090W	Putative chaperone, homolog of E. coli DnaJ, closely related to Ydj1p; the authentic, non-tagged protein is detected in highly purified mitochondria in high-throughput studies
YAL004W	YAL004W	Dubious open reading frame unlikely to encode a protein, based on available experimental and comparative sequence data; completely overlaps verified gene SSA1/YAL005C
YAL064W-B	YAL064W-B	Fungal-specific protein of unknown function
YAR028W	YAR028W	Putative integral membrane protein, member of DUP240 gene family; GFP-fusion protein is induced in response to the DNA-damaging agent MMS
YAR047C	YAR047C	Dubious open reading frame unlikely to encode a protein, based on available experimental and comparative sequence data
YAR053W	YAR053W	Dubious open reading frame unlikely to encode a protein, based on available experimental and comparative sequence data
YAR060C	YAR060C	Dubious open reading frame unlikely to encode a protein, based on available experimental and comparative sequence data
YAR064W	YAR064W	Putative protein of unknown function
YAR066W	YAR066W	Putative GPI protein
YAR068W	YAR068W	Fungal-specific protein of unknown function; induced in respiratory-deficient cells
YAR075W	YAR075W	Non-functional protein with homology IMP dehydrogenase; YAR073W/IMD1 and YAR075W comprise a continuous reading frame in some strains of S. cerevisiae.
YBL029C-A	YBL029C-A	Protein of unknown function; green fluorescent protein (GFP)-fusion protein localizes to the cell periphery; has potential orthologs in Saccharomyces species and in Yarrowia lipolytica
YBL036C	YBL036C	Putative non-specific single-domain racemase based on structural similarity; binds pyridoxal 5'-phosphate; expression of GFP-fusion protein induced in response to the DNA-damaging agent MMS
YBL044W	YBL044W	Putative protein of unknown function; YBL044W is not an essential protein
YBL070C	YBL070C	Dubious open reading frame unlikely to encode a protein, based on available experimental and comparative sequence data
YBL077W	YBL077W	Dubious open reading frame unlikely to encode a protein, based on available experimental and comparative sequence data; partially overlaps the verified gene ILS1/YBL076C
YBL083C	YBL083C	Dubious open reading frame unlikely to encode a protein, based on available experimental and comparative sequence data; overlaps verified ORF ALG3
YBL086C	YBL086C	Protein of unknown function; green fluorescent protein (GFP)-fusion protein localizes to the cell periphery
YBL096C	YBL096C	Non-essential protein of unknown function
YBL107W-A	YBL107W-A	Dubious open reading frame unlikely to encode a protein, based on available experimental and comparative sequence data; completely overlaps the Ty2 LTR YBLWdelta2
YBL109W	YBL109W	Dubious open reading frame unlikely to encode a protein, based on experimental and comparative sequence data
YBL112C	YBL112C	Putative protein of unknown function; YBL112C is contained within TEL02L
YBR012C	YBR012C	Dubious open reading frame, unlikely to encode a functional protein; expression induced by iron-regulated transcriptional activator Aft2p
YBR016W	YBR016W	Tail-anchored plasma membrane protein containing a conserved CYSTM module; predicted to be palmitoylated; has similarity to hydrophilins, which are involved in the adaptive response to hyperosmotic conditions
YBR051W	YBR051W	Dubious open reading frame unlikely to encode a protein, based on available experimental and comparative sequence data; partiallly overlaps the REG2/YBR050C regulatory subunit of the Glc7p type-1 protein phosphatase
YBR056W	YBR056W	Putative cytoplasmic protein of unknown function
YBR071W	YBR071W	Protein of unknown function found in the cytoplasm and bud neck; mRNA expression may be regulated by the cell cycle and/or cell wall stress; overexpression of YBR071W affects endocytic protein trafficking
YBR090C	YBR090C	Putative protein of unknown function; green fluorescent protein (GFP)-fusion protein localizes to the cytoplasm and nucleus
YBR099C	YBR099C	Dubious open reading frame unlikely to encode a protein, based on available experimental and comparative sequence data; completely overlaps the verified gene MMS4
YBR113W	YBR113W	Dubious open reading frame unlikely to encode a protein, based on available experimental and comparative sequence data; partially overlaps the verified gene CYC8
YBR116C	YBR116C	Dubious open reading frame unlikely to encode a protein, based on available experimental and comparative sequence data; partially overlaps the verified gene TKL2
YBR134W	YBR134W	Dubious open reading frame unlikely to encode a functional protein, based on available experimental and comparative sequence data
YBR137W	YBR137W	Protein of unknown function; localized to the cytoplasm; binds to Replication Protein A (RPA); also interacts with Sgt2p; YBR137W is not an essential gene
YBR138C	YBR138C	Cytoplasmic protein of unknown function, potentially phosphorylated by Cdc28p; YBR138C is not an essential gene
YBR144C	YBR144C	Dubious open reading frame unlikely to encode a protein, based on available experimental and comparative sequence data; YBR144C is not an essential gene
YBR178W	YBR178W	Dubious open reading frame unlikely to encode a protein, based on available experimental and comparative sequence data; partially overlaps the verified gene YBR177C
YBR184W	YBR184W	Putative protein of unknown function; YBR184W is not an essential gene
YBR190W	YBR190W	Dubious open reading frame unlikely to encode a protein, based on experimental and comparative sequence data; partially overlaps the verified ribosomal protein gene RPL21A/YBR191W
YBR197C	YBR197C	Putative protein of unknown function; green fluorescent protein (GFP)-fusion protein localizes to the cytoplasm and nucleus; YBR197C is not an essential gene
YBR209W	YBR209W	Dubious open reading frame unlikely to encode a protein, based on available experimental and comparative sequence data; YBR209W is not an essential gene
YBR219C	YBR219C	Putative protein of unknown function; YBR219C is not an essential gene
YBR220C	YBR220C	Putative protein of unknown function; YBR220C is not an essential gene
YBR224W	YBR224W	Dubious open reading frame unlikely to encode a protein, based on available experimental and comparative sequence data; partially overlaps the verified gene TDP1
YBR225W	YBR225W	Putative protein of unknown function; non-essential gene identified in a screen for mutants affected in mannosylphophorylation of cell wall components
YBR241C	YBR241C	Putative transporter, member of the sugar porter family; green fluorescent protein (GFP)-fusion protein localizes to the vacuolar membrane; YBR241C is not an essential gene
YBR284W	YBR284W	Putative protein of unknown function; YBR284W is not an essential gene; null mutant exhibits decreased resistance to rapamycin and wortmannin and synthetic phenotype with alpha-synuclein
YBR287W	YBR287W	Protein of unknown function; green fluorescent protein (GFP)-fusion protein localizes to the ER; YBR287W is not an essential gene
YCK1	YHR135C	Palmitoylated plasma membrane-bound casein kinase I isoform; shares redundant functions with Yck2p in morphogenesis, proper septin assembly, endocytic trafficking; provides an essential function overlapping with that of Yck2p
YCK2	YNL154C	Palmitoylated plasma membrane-bound casein kinase I isoform; shares redundant functions with Yck1p in morphogenesis, proper septin assembly, endocytic trafficking; provides an essential function overlapping with that of Yck1p
YCL002C	YCL002C	Putative protein of unknown function; YCL002C is not an essential gene
YCL021W-A	YCL021W-A	Putative protein of unknown function
YCL041C	YCL041C	Dubious open reading frame unlikely to encode a protein, based on available experimental and comparative sequence data; partially overlaps both the verified gene PDI1/YCL043C and the uncharacterized gene YCL042W
YCL049C	YCL049C	Protein of unknown function; localizes to membrane fraction; YCL049C is not an essential gene
YCL065W	YCL065W	Dubious open reading frame unlikely to encode a protein, based on available experimental and comparative sequence data; overlaps HMLALPHA1
YCL075W	YCL075W	Pseudogene: encodes fragment of Ty Pol protein
YCP4	YCR004C	Protein of unknown function, has sequence and structural similarity to flavodoxins; predicted to be palmitoylated; the authentic, non-tagged protein is detected in highly purified mitochondria in high-throughput studies
YCR006C	YCR006C	Dubious open reading frame unlikely to encode a protein, based on available experimental and comparative sequence data
YCR023C	YCR023C	Vacuolar membrane protein of unknown function; member of the multidrug resistance family; YCR023C is not an essential gene
YCR064C	YCR064C	Dubious open reading frame unlikely to encode a protein, based on experimental and comparative sequence data; partially overlaps the verified gene BUD31
YCR087C-A	YCR087C-A	Putative protein of unknown function; green fluorescent protein (GFP)-fusion protein localizes to the nucleolus; YCR087C-A is not an essential gene
YCR087W	YCR087W	Dubious open reading frame unlikely to encode a protein, based on available experimental and comparative sequence data; partially overlaps uncharacterized gene YCR087C-A; YCR087W is not an essential gene
YDL012C	YDL012C	Tail-anchored plasma membrane protein containing a conserved CYSTM module, possibly involved in response to stress; may contribute to non-homologous end-joining (NHEJ) based on ydl012c htz1 double null phenotype
YDL023C	YDL023C	Dubious open reading frame, unlikely to encode a protein; not conserved in other Saccharomyces species; overlaps the verified gene GPD1; deletion confers sensitivity to GSAO; deletion in cyr1 mutant results in loss of stress resistance
YDL032W	YDL032W	Dubious open reading frame unlikely to encode a protein, based on available experimental and comparative sequence data; partially overlaps verified gene SLM3/YDL033C; YDL032W is not an essential gene
YDL038C	YDL038C	Putative protein of unknown function; deletion confers sensitivity to 4-(N-(S-glutathionylacetyl)amino) phenylarsenoxide (GSAO)
YDL071C	YDL071C	Dubious open reading frame unlikely to encode a protein, based on available experimental and comparative sequence data; partially overlaps the verified ORF BDF2/YDL070W
YDL096C	YDL096C	Dubious open reading frame unlikely to encode a protein, based on available experimental and comparative sequence data; partially overlaps verified gene PMT1/YDL095W; YDL096C is not essential
YDL109C	YDL109C	Putative lipase; involved in lipid metabolism; YDL109C is not an essential gene
YDL129W	YDL129W	Putative protein of unknown function; green fluorescent protein (GFP)-fusion protein localizes to the cytoplasm and the nucleus; YDL129W is not an essential gene
YDL144C	YDL144C	Putative protein of unknown function; green fluorescent protein (GFP)-fusion protein localizes to the cytoplasm and nucleus; YDL144C is not an essential gene.
YDL163W	YDL163W	Dubious open reading frame unlikely to encode a protein, based on experimental and comparative sequence data; partially overlaps the verified gene CDC9/YDL164C encoding DNA ligase
YDL176W	YDL176W	Protein of unknown function, predicted by computational methods to be involved in fructose-1,6-bisphosphatase (Fbp1p) degradation; interacts with components of the GID complex; YDL176W is not an essential gene
YDL180W	YDL180W	Putative protein of unknown function; green fluorescent protein (GFP)-fusion protein localizes to the vacuole
YDL196W	YDL196W	Dubious open reading frame unlikely to encode a protein, based on available experimental and comparative sequence data; open reading frame is located in promoter region of essential gene SEC31
YDL228C	YDL228C	Dubious open reading frame unlikely to encode a protein, based on available experimental and comparative sequence data; almost completely overlaps the verified gene SSB1
YDL241W	YDL241W	Putative protein of unknown function; YDL241W is not an essential gene
YDL242W	YDL242W	Dubious open reading frame unlikely to encode a protein, based on available experimental and comparative sequence data
YDR010C	YDR010C	Dubious open reading frame unlikely to encode a protein, based on available experimental and comparative sequence data
YDR029W	YDR029W	Dubious ORF unlikely to encode a protein, based on available experimental and comparative sequence data
YDR034C-A	YDR034C-A	Putative protein of unknown function; contained within the solo Ty1 LTR element YDRWdelta7
YDR034W-B	YDR034W-B	Predicted tail-anchored plasma membrane protein containing a conserved CYSTM module; related proteins in other organisms may be involved in response to stress; green fluorescent protein (GFP)-fusion protein localizes to the cell periphery
YDR094W	YDR094W	Dubious open reading frame unlikely to encode a protein, based on available experimental and comparative sequence data; partially overlaps verified ORF DNF2
YDR095C	YDR095C	Dubious open reading frame unlikely to encode a functional protein, based on available experimental and comparative sequence data
YDR112W	YDR112W	Dubious open reading frame, unlikely to encode a protein, based on available experimental and comparative sequence data; partially overlaps YDR111C; null mutant displays increased levels of spontaneous Rad52p foci
YDR124W	YDR124W	Putative protein of unknown function; non-essential gene; expression is strongly induced by alpha factor
YDR133C	YDR133C	Dubious open reading frame unlikely to encode a protein, based on available experimental and comparative sequence data; partially overlaps YDR134C
YDR149C	YDR149C	Dubious open reading frame unlikely to encode a functional protein, based on available experimental and comparative sequence data; overlaps the verified gene NUM1; null mutation blocks anaerobic growth
YDR154C	YDR154C	Dubious open reading frame, null mutant exhibits synthetic phenotype with alpha-synuclein
YDR157W	YDR157W	Dubious open reading frame unlikely to encode a functional protein, based on available experimental and comparative sequence data
YDR187C	YDR187C	Dubious open reading frame unlikely to encode a protein, based on available experimental and comparative sequence data; partially overlaps the verified, essential ORF CCT6/YDR188W
YDR209C	YDR209C	Dubious open reading frame unlikely to encode a protein, based on available experimental and comparative sequence data; partially overlaps uncharacterized gene YDR210W.
YDR210W	YDR210W	Predicted tail-anchored plasma membrane protein containing a conserved CYSTM module; related proteins in other organisms may be involved in response to stress; green fluorescent protein (GFP)-fusion protein localizes to the cell periphery
YDR215C	YDR215C	Dubious open reading frame unlikely to encode a protein, based on available experimental and comparative sequence data; null mutant displays elevated sensitivity to expression of a mutant huntingtin fragment or of alpha-synuclein
YDR222W	YDR222W	Protein of unknown function; green fluorescent protein (GFP)-fusion protein localizes to the cytoplasm in a punctate pattern
YDR248C	YDR248C	Putative protein of unknown function; sequence similarity to bacterial and human gluconokinase; green fluorescent protein (GFP)-fusion protein localizes to the cytoplasm; upregulated by deletion of the RNAP-II associated factor, PAF1
YDR249C	YDR249C	Putative protein of unknown function
YDR262W	YDR262W	Putative protein of unknown function; green fluorescent protein (GFP)-fusion protein localizes to the vacuole and is induced in response to the DNA-damaging agent MMS; gene expression increases in response to Zymoliase treatment
YDR274C	YDR274C	Dubious open reading frame unlikely to encode a functional protein, based on available experimental and comparative sequence data
YDR278C	YDR278C	Dubious open reading frame unlikely to encode a functional protein, based on available experimental and comparative sequence data
YDR338C	YDR338C	Putative protein of unknown function, member of the multi-drug and toxin extrusion (MATE) family of the multidrug/oligosaccharidyl-lipid/polysaccharide (MOP) exporter superfamily
YDR340W	YDR340W	Putative protein of unknown function
YDR341C	YDR341C	Arginyl-tRNA synthetase, proposed to be cytoplasmic but the authentic, non-tagged protein is detected in highly purified mitochondria in high-throughput studies
YDR344C	YDR344C	Dubious open reading frame unlikely to encode a functional protein, based on available experimental and comparative sequence data
YDR366C	YDR366C	Putative protein of unknown function
YDR391C	YDR391C	Putative protein of unknown function, possibly involved in zinc homeostasis; Bdf1p-dependent transcription induced by salt stress; green fluorescent protein (GFP)-fusion protein localizes to both the cytoplasm and the nucleus
YDR396W	YDR396W	Dubious open reading frame unlikely to encode a functional protein; extensively overlaps essential NCB2 gene encoding the beta subunit of the NC2 dimeric histone-fold complex
YDR415C	YDR415C	Putative protein of unknown function
YDR417C	YDR417C	Dubious open reading frame unlikely to encode a protein, based on available experimental and comparative sequence data; partially overlaps the verified ORF RPL12B/YDR418W
YDR426C	YDR426C	Dubious open reading frame unlikely to encode a protein, based on available experimental and comparative sequence data; partially overlaps the verified ORF SNX41
YDR442W	YDR442W	Dubious open reading frame unlikely to encode a functional protein, based on available experimental and comparative sequence data
YDR445C	YDR445C	Dubious open reading frame unlikely to encode a functional protein, based on available experimental and comparative sequence data
YDR476C	YDR476C	Putative protein of unknown function; green fluorescent protein (GFP)-fusion protein localizes to the endoplasmic reticulum; YDR476C is not an essential gene
YDR509W	YDR509W	Dubious open reading frame unlikely to encode a functional protein, based on available experimental and comparative sequence data
YDR524W-C	YDR524W-C	Putative protein of unknown function; small ORF identified by SAGE; deletion strains are moderately sensitive to the radiomimetic drug bleomycin
YDR535C	YDR535C	Dubious open reading frame unlikely to encode a protein, based on available experimental and comparative sequence data; YDR535C is not an essential gene.
YDR537C	YDR537C	Dubious open reading frame unlikely to encode a protein, almost completely overlaps verified ORF PAD1/YDR538W
YDR541C	YDR541C	Putative dihydrokaempferol 4-reductase
YDR543C	YDR543C	Dubious open reading frame unlikely to encode a functional protein, based on available experimental and comparative sequence data
YDR544C	YDR544C	Dubious open reading frame unlikely to encode a functional protein, based on available experimental and comparative sequence data
YEL023C	YEL023C	Putative protein of unknown function; expression is increased greatly during sporulation; YEL023C is not an essential gene
YEL025C	YEL025C	Putative protein of unknown function; green fluorescent protein (GFP)-fusion protein localizes to both the cytoplasm and the nucleus
YEL043W	YEL043W	Predicted cytoskeleton protein involved in intracellular signalling based on quantitative analysis of protein-protein interaction maps; may interact with ribosomes, based on co-purification studies; contains fibronectin type III domain fold
YEL067C	YEL067C	Putative protein of unknown function; the authentic, non-tagged protein is detected in highly purified mitochondria in high-throughput studies
YEL074W	YEL074W	Dubious open reading frame unlikely to encode a protein, based on available experimental and comparative sequence data; large scale expression analysis showed an increase in mRNA accumulation in strains mutant for exosome components.
YEL075C	YEL075C	Putative protein of unknown function
YER034W	YER034W	Putative protein of unknown function; non-essential gene; expression induced upon calcium shortage
YER039C-A	YER039C-A	Putative protein of unknown function; YER039C-A is not an essential gene
YER053C-A	YER053C-A	Putative protein of unknown function; green fluorescent protein (GFP)-fusion protein localizes to the endoplasmic reticulum
YER085C	YER085C	Putative protein of unknown function
YER091C-A	YER091C-A	Dubious open reading frame unlikely to encode a protein, based on available experimental and comparative sequence data
YER097W	YER097W	Dubious open reading frame unlikely to encode a functional protein, based on available experimental and comparative sequence data
YER134C	YER134C	Magnesium-dependent acid phosphatase, member of the haloacid dehalogenase superfamily; non-essential gene
YER137C	YER137C	Putative protein of unknown function
YER138W-A	YER138W-A	Putative protein of unknown function
YER152C	YER152C	Protein with 2-aminoadipate transaminase activity; shares amino acid similarity with the aminotransferases Aro8p and Aro9p; YER152C is not an essential gene
YER156C	YER156C	Putative protein of unknown function; interacts with Hsp82p and copurifies with Ipl1p; expression is copper responsive and downregulated in strains deleted for MAC1, a copper-responsive transcription factor; similarity to mammalian MYG1
YER181C	YER181C	Dubious open reading frame unlikely to encode a protein, based on available experimental and comparative data; extensively overlaps a Ty1 LTR; protein product is detected in highly purified mitochondria in high-throughput studies
YER187W	YER187W	Putative protein of unknown function; induced in respiratory-deficient cells
YER188W	YER188W	Dubious open reading frame unlikely to encode a protein, based on available experimental and comparative sequence data; large-scale analyses show mRNA expression increases under anaerobic conditions and two-hybrid interactions with Sst2p
YER189W	YER189W	Putative protein of unknown function
YET2	YMR040W	Protein of unknown function that may interact with ribosomes, based on co-purification experiments; homolog of human BAP31 protein
YET3	YDL072C	Protein of unknown function; YET3 null mutant decreases the level of secreted invertase; homolog of human BAP31 protein
YFL012W	YFL012W	Putative protein of unknown function; transcribed during sporulation; null mutant exhibits increased resistance to rapamycin
YFL015C	YFL015C	Dubious open reading frame unlikely to encode a protein; partially overlaps dubious ORF YFL015W-A; YFL015C is not an essential gene
YFL032W	YFL032W	Dubious open reading frame unlikely to encode a protein, based on available experimental and comparative sequence data; partially overlaps the verified gene HAC1/YFL031W; YFL032W is not an essential gene
YFL040W	YFL040W	Putative transporter, member of the sugar porter family; YFL040W is not an essential gene
YFL051C	YFL051C	Putative protein of unknown function; YFL051C is not an essential gene
YFL063W	YFL063W	Dubious open reading frame, based on available experimental and comparative sequence data
YFL064C	YFL064C	Putative protein of unknown function
YFR006W	YFR006W	Putative X-Pro aminopeptidase; green fluorescent protein (GFP)-fusion protein localizes to the cytoplasm; YFR006W is not an essential gene
YFR018C	YFR018C	Putative protein of unknown function
YFR035C	YFR035C	Putative protein of unknown function, deletion mutant exhibits synthetic phenotype with alpha-synuclein
YFR054C	YFR054C	Dubious open reading frame unlikely to encode a functional protein, based on available experimental and comparative sequence data
YFT2	YDR319C	Putative protein of unknown function, identified as an ortholog of the highly conserved FIT family of proteins involved in triglyceride droplet biosynthesis; interacts with Sst2p and Hsp82p in high-throughput two-hybrid screens
YGK1	YGL101W	Putative protein of unknown function; non-essential gene with similarity to YBR242W; interacts with the DNA helicase Hpr5p
YGL024W	YGL024W	Dubious open reading frame unlikely to encode a protein, based on available experimental and comparative sequence data; partially/completely overlaps the verified ORF PGD1/YGL025C
YGL034C	YGL034C	Dubious open reading frame unlikely to encode a functional protein, based on available experimental and comparative sequence data
YGL036W	YGL036W	Putative protein of unknown function; green fluorescent protein (GFP)-fusion protein localizes to the cytoplasm; YGL036W is not an essential gene
YGL052W	YGL052W	Dubious open reading frame unlikely to encode a protein, based on available experimental and comparative sequence data; partially overlaps the verified ORF MST27
YGL072C	YGL072C	Dubious open reading frame unlikely to encode a protein; partially overlaps the verified gene HSF1; null mutant displays increased resistance to antifungal agents gliotoxin, cycloheximide and H2O2
YGL081W	YGL081W	Putative protein of unknown function; non-essential gene; interacts genetically with CHS5, a gene involved in chitin biosynthesis
YGL088W	YGL088W	Dubious open reading frame unlikely to encode a protein, based on available experimental and comparative sequence data; partially overlaps snR10, a snoRNA required for preRNA processing
YGL102C	YGL102C	Dubious open reading frame unlikely to encode a functional protein; overlaps 3' end of essential RPL28 gene encoding a large subunit ribosomal protein
YGL108C	YGL108C	Protein of unknown function, predicted to be palmitoylated; green fluorescent protein (GFP)-fusion protein localizes to the cell periphery
YGL114W	YGL114W	Putative protein of unknown function; predicted member of the oligopeptide transporter (OPT) family of membrane transporters
YGL118C	YGL118C	Dubious open reading frame unlikely to encode a functional protein, based on available experimental and comparative sequence data
YGL138C	YGL138C	Putative protein of unknown function; has no significant sequence similarity to any known protein
YGL159W	YGL159W	Putative protein of unknown function; deletion mutant has no detectable phenotype
YGL177W	YGL177W	Dubious open reading frame unlikely to encode a functional protein, based on available experimental and comparative sequence data
YGL188C	YGL188C	Dubious open reading frame unlikely to encode a functional protein, based on available experimental and comparative sequence data
YGL188C-A	YGL188C-A	Putative protein of unknown function
YGL230C	YGL230C	Putative protein of unknown function; non-essential gene
YGL235W	YGL235W	Putative protein of unknown function; potential Cdc28p substrate; null mutant displays increased resistance to antifungal agents gliotoxin, cycloheximide and H2O2
YGR011W	YGR011W	Dubious open reading frame unlikely to encode a functional protein, based on available experimental and comparative sequence data
YGR039W	YGR039W	Dubious open reading frame unlikely to encode a protein, based on available experimental and comparative sequence data; partially overlaps the Autonomously Replicating Sequence ARS722
YGR045C	YGR045C	Dubious open reading frame unlikely to encode a protein, based on available experimental and comparative sequence data
YGR050C	YGR050C	Dubious open reading frame unlikely to encode a protein, based on available experimental and comparative sequence data
YGR051C	YGR051C	Dubious open reading frame unlikely to encode a protein, based on available experimental and comparative sequence data; YGR051C is not an essential gene
YGR066C	YGR066C	Putative protein of unknown function
YGR079W	YGR079W	Putative protein of unknown function; YGR079W is not an essential gene
YGR107W	YGR107W	Dubious open reading frame unlikely to encode a protein, based on available experimental and comparative sequence data
YGR117C	YGR117C	Putative protein of unknown function; green fluorescent protein (GFP)-fusion protein localizes to the cytoplasm
YGR122W	YGR122W	Probable ortholog of A. nidulans PalC, which is involved in pH regulation and binds to the ESCRT-III complex; null mutant does not properly process Rim101p and has decreased resistance to rapamycin; GFP-fusion protein is cytoplasmic
YGR125W	YGR125W	Putative protein of unknown function; deletion mutant has decreased rapamycin resistance but normal wormannin resistance; green fluorescent protein (GFP)-fusion protein localizes to the vacuole
YGR126W	YGR126W	Putative protein of unknown function; green fluorescent protein (GFP)-fusion protein localizes to both the cytoplasm and the nucleus and is induced in response to the DNA-damaging agent MMS
YGR127W	YGR127W	Putative protein of unknown function; expression is regulated by Msn2p/Msn4p, indicating a possible role in stress response
YGR130C	YGR130C	Component of the eisosome with unknown function; GFP-fusion protein localizes to the cytoplasm; specifically phosphorylated in vitro by mammalian diphosphoinositol pentakisphosphate (IP7)
YGR139W	YGR139W	Dubious ORF unlikely to encode a functional protein, based on available experimental and comparative sequence data
YGR151C	YGR151C	Dubious open reading frame unlikely to encode a protein, based on available experimental and comparative sequence data; overlaps almost completely with the verified ORF RSR1/BUD1/YGR152C
YGR153W	YGR153W	Putative protein of unknown function
YGR161W-C	YGR161W-C	Putative protein of unknown function; identified by sequence comparison with hemiascomycetous yeast species
YGR164W	YGR164W	Dubious open reading frame unlikely to encode a functional protein, based on available experimental and comparative sequence data
YGR176W	YGR176W	Dubious open reading frame unlikely to encode a functional protein, based on available experimental and comparative sequence data
YGR182C	YGR182C	Dubious open reading frame unlikely to encode a protein, based on available experimental and comparative sequence data; partially overlaps the verified ORF TIM13/YGR181W
YGR201C	YGR201C	Putative protein of unknown function
YGR210C	YGR210C	Putative protein of unknown function; green fluorescent protein (GFP)-fusion protein localizes to the cytoplasm
YGR259C	YGR259C	Dubious open reading frame unlikely to encode a protein, based on available experimental and comparative sequence data; overlaps almost completely with the verified ORF TNA1/YGR260W
YGR265W	YGR265W	Dubious open reading frame unlikely to encode a protein, based on available experimental and comparative sequence data; partially overlaps the verified ORF MES1/YGR264C, which encodes methionyl-tRNA synthetase
YGR266W	YGR266W	Protein of unknown function, predicted to contain a single transmembrane domain; mutant has increased aneuploidy tolerance; localized to both the mitochondrial outer membrane and the plasma membrane
YGR269W	YGR269W	Dubious open reading frame unlikely to encode a protein, based on available experimental and comparative sequence data; partially overlaps the uncharacterized ORF HUA1/YGR268C
YGR273C	YGR273C	Putative protein of unknown function; expression downregulated by treatment with 8-methoxypsoralen plus UVA irradiation; YGR273C is not an essential gene
YGR283C	YGR283C	Protein of unknown function; may interact with ribosomes, based on co-purification experiments; predicted to be involved in ribosome biogenesis; null mutant is resistant to fluconazole; GFP-fusion protein localizes to the nucleolus
YHI9	YHR029C	Protein of unknown function; null mutant is defective in unfolded protein response; possibly involved in a membrane regulation metabolic pathway; member of the PhzF superfamily, though most likely not involved in phenazine production
YHL008C	YHL008C	Putative protein of unknown function, may be involved in the uptake of chloride ions; does not appear to be involved in monocarboxylic acid transport; green fluorescent protein (GFP)-fusion protein localizes to the vacuole
YHL012W	YHL012W	Putative protein of unknown function, has some homology to Ugp1p, which encodes UDP-glucose pyrophosphorylase
YHL026C	YHL026C	Putative protein of unknown function; transcriptionally regulated by Upc2p via an upstream sterol response element; YHL026C is not an essential gene; in 2005 the start site was moved 141 nt upstream (see Locus History)
YHL037C	YHL037C	Dubious open reading frame unlikely to encode a functional protein, based on available experimental and comparative sequence data
YHL041W	YHL041W	Dubious open reading frame unlikely to encode a protein, based on experimental and comparative sequence data
YHL044W	YHL044W	Putative integral membrane protein, member of DUP240 gene family; green fluorescent protein (GFP)-fusion protein localizes to the plasma membrane in a punctate pattern
YHL045W	YHL045W	Putative protein of unknown function; not an essential gene
YHL049C	YHL049C	Putative protein of unknown function
YHL050C	YHL050C	Putative protein of unknown function, potential Cdc28p substrate
YHR020W	YHR020W	Protein of unknown function that may interact with ribosomes, based on co-purification experiments; has similarity to proline-tRNA ligase; YHR020W is an essential gene
YHR022C	YHR022C	Putative protein of unknown function; YHR022C is not an essential gene
YHR095W	YHR095W	Dubious open reading frame unlikely to encode a functional protein, based on available experimental and comparative sequence data
YHR112C	YHR112C	Protein of unknown function; localizes to the cytoplasm and nucleus; overexpression affects protein trafficking through the endocytic pathway
YHR125W	YHR125W	Dubious open reading frame unlikely to encode a functional protein, based on available experimental and comparative sequence data
YHR127W	YHR127W	Protein of unknown function; localizes to the nucleus; required for asymmetric localization of Kar9p during mitosis
YHR138C	YHR138C	Putative protein of unknown function; has similarity to Pbi2p; double null mutant lacking Pbi2p and Yhr138p exhibits highly fragmented vacuoles
YHR145C	YHR145C	Dubious open reading frame unlikely to encode a functional protein, based on available experimental and comparative sequence data
YHR202W	YHR202W	Putative protein of unknown function; green fluorescent protein (GFP)-fusion protein localizes to the vacuole, while HA-tagged protein is found in the soluble fraction, suggesting cytoplasmic localization
YHR212C	YHR212C	Dubious open reading frame unlikely to encode a functional protein, based on available experimental and comparative sequence data
YHR214W	YHR214W	Putative protein of unknown function; predicted to be a glycosylphosphatidylinositol-modified (GPI) protein
YHR217C	YHR217C	Dubious open reading frame unlikely to encode a protein, based on available experimental and comparative sequence data; located in the telomeric region TEL08R.
YHR219W	YHR219W	Putative protein of unknown function with similarity to helicases; located in the telomere region on the right arm of chromosome VIII
YIH1	YCR059C	Protein that inhibits activation of Gcn2p, an eIF2 alpha subunit protein kinase, by competing for Gcn1p binding, thus impacting gene expression in response to starvation; has sequence and functional similarity to the mouse IMPACT gene
YIL001W	YIL001W	Putative protein of unknown function; contains a BTB/POZ domain which generally function in protein interactions; deletion slightly improved competitive fitness in rich media; GFP-tagged protein is localized to the cytoplasm
YIL014C-A	YIL014C-A	Putative protein of unknown function
YIL032C	YIL032C	Dubious open reading frame unlikely to encode a protein, based on available experimental and comparative sequence data
YIL054W	YIL054W	Dubious open reading frame unlikely to encode a protein, based on available experimental and comparative sequence data
YIL067C	YIL067C	Uncharacterized protein of unknown function
YIL092W	YIL092W	Putative protein of unknown function; green fluorescent protein (GFP)-fusion protein localizes to the cytoplasm and to the nucleus
YIL100W	YIL100W	Dubious open reading frame unlikely to encode a protein, based on available experimental and comparative sequence data; completely overlaps the dubious ORF YIL100C-A
YIL102C	YIL102C	Putative protein of unknown function
YIL108W	YIL108W	Putative metalloprotease
YIL141W	YIL141W	Dubious open reading frame unlikely to encode a functional protein, based on available experimental and comparative sequence data
YIL152W	YIL152W	Putative protein of unknown function
YIL165C	YIL165C	Putative protein of unknown function; mutant exhibits mitophagy defects; in closely related species and other S. cerevisiae strain backgrounds YIL165C and adjacent ORF, YIL164C, likely constitute a single ORF encoding a nitrilase gene
YIL174W	YIL174W	Hypothetical protein
YIL177C	YIL177C	Putative protein of unknown function; similarity to DNA helicases that are encoded within subtelomeric Y' elements and induced in telomerase deficient survivors
YIM1	YMR152W	Protein of unknown function; null mutant displays sensitivity to DNA damaging agents; the authentic, non-tagged protein is detected in highly purified mitochondria in high-throughput studies
YIP4	YGL198W	Protein that interacts with Rab GTPases, localized to late Golgi vesicles; computational analysis of large-scale protein-protein interaction data suggests a possible role in vesicle-mediated transport
YIR016W	YIR016W	Putative protein of unknown function; expression directly regulated by the metabolic and meiotic transcriptional regulator Ume6p; overexpression causes a cell cycle delay or arrest; YIR016W is a non-essential gene
YIR018C-A	YIR018C-A	Putative protein of unknown function; identified by expression profiling and mass spectrometry
YIR020C	YIR020C	Dubious open reading frame unlikely to encode a functional protein, based on available experimental and comparative sequence data
YIR042C	YIR042C	Putative protein of unknown function; YIR042C is a non-essential gene
YJL007C	YJL007C	Dubious open reading frame unlikely to encode a functional protein, based on available experimental and comparative sequence data
YJL022W	YJL022W	Dubious open reading frame unlikely to encode a protein, based on available experimental and comparative sequence data; partially overlaps the verified gene PET130
YJL027C	YJL027C	Putative protein of unknown function
YJL028W	YJL028W	Protein of unknown function; may interact with ribosomes, based on co-purification experiments
YJL043W	YJL043W	Putative protein of unknown function; YJL043W is a non-essential gene
YJL067W	YJL067W	Dubious ORF unlikely to encode a functional protein, based on available experimental and comparative sequence data
YJL068C	YJL068C	Non-essential intracellular esterase that can function as an S-formylglutathione hydrolase; may be involved in the detoxification of formaldehyde, which can be metabolized to S-formylglutathione; similar to human esterase D
YJL086C	YJL086C	Dubious open reading frame unlikely to encode a protein, based on available experimental and comparative sequence data; partially overlaps the verified genes YJL085W/EXO70 and YJL087C/TRL1
YJL118W	YJL118W	Putative protein of unknown function; may interact with ribosomes, based on co-purification experiments; YJL18W is a non-essential gene; deletion enhances the toxicity of heterologously expressed human alpha-synuclein
YJL119C	YJL119C	Dubious open reading frame unlikely to encode a functional protein, based on available experimental and comparative sequence data
YJL163C	YJL163C	Putative protein of unknown function
YJL169W	YJL169W	Dubious open reading frame unlikely to encode a protein, based on available experimental and comparative sequence data; partially overlaps the verified gene YJL168C/SET2
YJL206C	YJL206C	Putative protein of unknown function; similar to transcriptional regulators from the Zn[2]-Cys[6] binuclear cluster protein family; mRNA is weakly cell cycle regulated, peaking in S phase; induced rapidly upon MMS treatment
YJL213W	YJL213W	Protein of unknown function that may interact with ribosomes; periodically expressed during the yeast metabolic cycle; phosphorylated in vitro by the mitotic exit network (MEN) kinase complex, Dbf2p/Mob1p
YJL218W	YJL218W	Putative protein of unknown function, similar to bacterial galactoside O-acetyltransferases; induced by oleate in an OAF1/PIP2-dependent manner; promoter contains an oleate response element consensus sequence; non-essential gene
YJR011C	YJR011C	Putative protein of unknown function; GFP-fusion protein expression is induced in response to the DNA-damaging agent MMS
YJR015W	YJR015W	Putative protein of unknown function; localizes to the endoplasmic reticulum and cytoplasm; predicted to encode a membrane transporter based on phylogenetic analysis; YJR015W is a non-essential gene
YJR071W	YJR071W	Dubious open reading frame unlikely to encode a functional protein, based on available experimental and comparative sequence data
YJR079W	YJR079W	Putative protein of unknown function; mutation results in impaired mitochondrial respiration
YJR098C	YJR098C	Putative protein of unknown function; the authentic, non-tagged protein is detected in highly purified mitochondria in high-throughput studies
YJR114W	YJR114W	Dubious open reading frame unlikely to encode a protein, based on available experimental and comparative sequence data; partially overlaps the verified ORF RSM7/YJR113C
YJR120W	YJR120W	Protein of unknown function; essential for growth under anaerobic conditions; mutation causes decreased expression of ATP2, impaired respiration, defective sterol uptake, and altered levels/localization of ABC transporters Aus1p and Pdr11p
YJR149W	YJR149W	Putative protein of unknown function; green fluorescent protein (GFP)-fusion protein localizes to the cytoplasm
YJR154W	YJR154W	Putative protein of unknown function; green fluorescent protein (GFP)-fusion protein localizes to the cytoplasm
YJR157W	YJR157W	Dubious open reading frame unlikely to encode a functional protein, based on available experimental and comparative sequence data
YKL023W	YKL023W	Putative protein of unknown function, predicted by computational methods to be involved in mRNA degradation; green fluorescent protein (GFP)-fusion protein localizes to the cytoplasm
YKL030W	YKL030W	Hypothetical ORF
YKL031W	YKL031W	Dubious open reading frame, unlikely to encode a protein; not conserved in closely related Saccharomyces species
YKL033W-A	YKL033W-A	Putative protein of unknown function; similar to uncharacterized proteins from other fungi
YKL063C	YKL063C	Putative protein of unknown function; green fluorescent protein (GFP)-fusion protein localizes to the Golgi
YKL066W	YKL066W	Hypothetical ORF
YKL071W	YKL071W	Putative protein of unknown function; expression induced in cells treated with the mycotoxin patulin, and also the quinone methide triterpene celastrol; green fluorescent protein (GFP)-fusion protein localizes to the cytoplasm
YKL091C	YKL091C	Putative homolog of Sec14p, which is a phosphatidylinositol/phosphatidylcholine transfer protein involved in lipid metabolism; localizes to the nucleus; contains a CRAL/TRIO domain and binds several lipids in a large-scale study
YKL097C	YKL097C	Hypothetical ORF
YKL131W	YKL131W	Dubious ORF unlikely to encode a functional protein, based on available experimental and comparative sequence data
YKL162C	YKL162C	Putative protein of unknown function; green fluorescent protein (GFP)-fusion protein localizes to the mitochondrion
YKL225W	YKL225W	Dubious open reading frame unlikely to encode a functional protein, based on available experimental and comparative sequence data
YKR011C	YKR011C	Putative protein of unknown function; green fluorescent protein (GFP)-fusion protein localizes to the nucleus
YKR015C	YKR015C	Putative protein of unknown function
YKR033C	YKR033C	Dubious open reading frame unlikely to encode a protein, based on available experimental and comparative sequence data; partially overlaps the verified gene DAL80
YKR040C	YKR040C	Dubious open reading frame unlikely to encode a protein, based on available experimental and comparative sequence data; partially overlaps the uncharacterized ORF YKR041W
YKR041W	YKR041W	Protein of unknown function; localizes to the mitotic spindle; overexpression of YKR041W affects endocytic protein trafficking
YKR073C	YKR073C	Dubious open reading frame unlikely to encode a protein, based on available experimental and comparative sequence data
YLL020C	YLL020C	Dubious open reading frame unlikely to encode a protein, based on available experimental and comparative sequence data; partially overlaps the verified gene KNS1
YLL032C	YLL032C	Protein of unknown function that may interact with ribosomes, based on co-purification experiments; green fluorescent protein (GFP)-fusion protein localizes to the cytoplasm; YLL032C is not an essential gene
YLL037W	YLL037W	Dubious open reading frame unlikely to encode a functional protein; overlaps 3' end of essential PRP19 gene encoding an RNA splicing factor
YLL056C	YLL056C	Putative protein of unknown function, transcription is activated by paralogous transcription factors Yrm1p and Yrr1p and genes involved in pleiotropic drug resistance (PDR); expression is induced in cells treated with the mycotoxin patulin
YLL058W	YLL058W	Putative protein of unknown function with similarity to Str2p, which is a cystathionine gamma-synthase important in sulfur metabolism; YLL058W is not an essential gene
YLL059C	YLL059C	Dubious open reading frame unlikely to encode a protein, based on available experimental and comparative sequence data
YLL065W	YLL065W	Dubious open reading frame unlikely to encode a protein, based on available experimental and comparative sequence data; overlaps chromosome XII telomeric element core sequences
YLL066C	YLL066C	Putative protein of unknown function with similarity to helicases; YLL066C is not an essential gene
YLR001C	YLR001C	Putative protein of unknown function; the authentic, non-tagged protein is detected in highly purified mitochondria in high-throughput studies; predicted to be palmitoylated
YLR012C	YLR012C	Putative protein of unknown function; YLR012C is not an essential gene
YLR046C	YLR046C	Putative membrane protein; member of the fungal lipid-translocating exporter (LTE) family of proteins; transcription is activated by paralogous transcription factors Yrm1p and Yrr1p along with genes involved in multidrug resistance
YLR053C	YLR053C	Putative protein of unknown function
YLR076C	YLR076C	Dubious open reading frame unlikely to encode a protein, based on available experimental and comparative sequence data; partially overlaps the essential gene RPL10 which encodes the ribosomal protein L10
YLR111W	YLR111W	Dubious open reading frame unlikely to encode a protein, based on available experimental and comparative sequence data
YLR112W	YLR112W	Dubious open reading frame unlikely to encode a protein, based on available experimental and comparative sequence data
YLR140W	YLR140W	Dubious open reading frame unlikely to encode a functional protein; overlaps essential RRN5 gene which encodes a member of the UAF transcription factor involved in transcription of rDNA by RNA polymerase I
YLR149C	YLR149C	Putative protein of unknown function; overexpression causes a cell cycle delay or arrest; null mutation results in a decrease in plasma membrane electron transport; YLR149C is not an essential gene
YLR152C	YLR152C	Putative protein of unknown function; YLR152C is not an essential gene
YLR156W	YLR156W	Putative protein of unknown function; exhibits a two-hybrid interaction with Jsn1p in a large-scale analysis
YLR159W	YLR159W	Putative protein of unknown function; YLR156W, YLR159W, and YLR161W are three identical open reading frames encoded near the ribosomal DNA region of chromosome 12
YLR161W	YLR161W	Putative protein of unknown function; YLR156W, YLR159W, and YLR161W are three identical open reading frames encoded near the ribosomal DNA region of chromosome 12
YLR171W	YLR171W	Dubious open reading frame unlikely to encode a functional protein, based on available experimental and comparative sequence data
YLR173W	YLR173W	Putative protein of unknown function
YLR177W	YLR177W	Putative protein of unknown function; phosphorylated by Dbf2p-Mob1p in vitro; some strains contain microsatellite polymophisms at this locus; YLR177W is not an essential gene
YLR217W	YLR217W	Dubious open reading frame unlikely to encode a protein, based on available experimental and comparative sequence data; partially overlaps the verified gene CPR6
YLR225C	YLR225C	Putative protein of unknown function; green fluorescent protein (GFP)-fusion protein localizes to the cytoplasm; YLR225C is not an essential gene
YLR236C	YLR236C	Dubious open reading frame unlikely to encode a functional protein, based on available experimental and comparative sequence data
YLR252W	YLR252W	Dubious open reading frame unlikely to encode a protein, based on experimental and comparative sequence data; partially overlaps the verified gene SYM1, a mitochondrial protein involved in ethanol metabolism
YLR255C	YLR255C	Dubious ORF unlikely to encode a functional protein, based on available experimental and comparative sequence data
YLR257W	YLR257W	Putative protein of unknown function
YLR264C-A	YLR264C-A	Putative protein of unknown function
YLR279W	YLR279W	Dubious open reading frame unlikely to encode a functional protein, based on available experimental and comparative sequence data
YLR280C	YLR280C	Dubious open reading frame unlikely to encode a functional protein, based on available experimental and comparative sequence data
YLR283W	YLR283W	Putative protein of unknown function; green fluorescent protein (GFP)-fusion protein localizes to mitochondria; YLR283W is not an essential gene
YLR287C	YLR287C	Putative protein of unknown function; green fluorescent protein (GFP)-fusion protein localizes to the cytoplasm; YLR287C is not an essential gene
YLR294C	YLR294C	Dubious open reading frame unlikely to encode a protein, based on available experimental and comparative sequence data; partially overlaps the verified gene ATP14
YLR296W	YLR296W	Dubious open reading frame unlikely to encode a protein, based on available experimental and comparative sequence data
YLR302C	YLR302C	Dubious open reading frame unlikely to encode a functional protein, based on available experimental and comparative sequence data
YLR326W	YLR326W	Putative protein of unknown function, predicted to be palmitoylated
YLR334C	YLR334C	Dubious open reading frame unlikely to encode a protein, based on available experimental and comparative sequence data; overlaps a stand-alone long terminal repeat sequence whose presence indicates a retrotransposition event occurred here
YLR339C	YLR339C	Dubious open reading frame unlikely to encode a protein, based on available experimental and comparative sequence data; partially overlaps the essential gene RPP0
YLR358C	YLR358C	Dubious open reading frame unlikely to encode a protein, based on available experimental and comparative sequence data; partially overlaps the verified ORF RSC2/YLR357W
YLR374C	YLR374C	Dubious open reading frame unlikely to encode a protein, based on available experimental and comparative sequence data; partially overlaps the uncharacterized ORF STP3/YLR375W
YLR400W	YLR400W	Dubious open reading frame unlikely to encode a functional protein, based on available experimental and comparative sequence data
YLR402W	YLR402W	Dubious open reading frame unlikely to encode a protein, based on available experimental and comparative sequence data
YLR415C	YLR415C	Putative protein of unknown function; YLR415C is not an essential gene
YLR416C	YLR416C	Dubious open reading frame unlikely to encode a functional protein, based on available experimental and comparative sequence data
YLR428C	YLR428C	Dubious open reading frame unlikely to encode a protein, based on available experimental and comparative sequence data; partially overlaps the verified ORF CRN1
YLR446W	YLR446W	Putative protein of unknown function with similarity to hexokinases; transcript is upregulated during sporulation and the unfolded protein response; YLR446W is not an essential gene
YLR456W	YLR456W	Putative protein of unknown function; null mutant displays increased resistance to antifungal agents gliotoxin, cycloheximide and H2O2
YLR462W	YLR462W	Putative protein of unknown function with similarity to helicases; YLR462W is within the telomere on the right arm of chromosome XII
YLR463C	YLR463C	Dubious open reading frame unlikely to encode a protein, based on available experimental and comparative sequence data; overlaps the uncharacterized ORFs YLR462W and YLR464W
YLR464W	YLR464W	Putative protein of unknown function; intron is predicted but not detected experimentally; YLR464W overlaps the verified gene YRF1-4/YLR466W and two dubious ORFs YLR463C and YLR465C
YLR465C	YLR465C	Dubious open reading frame, unlikely to encode a protein; not conserved in closely related Saccharomyces species; 100% of YLR465C overlaps the uncharacterized ORF YLR464W and 86% of YLR465C overlaps the verified gene YRF1-4
YME2	YMR302C	Integral inner mitochondrial membrane protein with a role in maintaining mitochondrial nucleoid structure and number; mutants exhibit an increased rate of mitochondrial DNA escape; shows some sequence similarity to exonucleases
YML018C	YML018C	Putative protein of unknown function; green fluorescent protein (GFP)-fusion protein localizes to the membrane of the vacuole; physical interaction with Atg27p suggests a possible role in autophagy; YML018C is not an essential gene
YML053C	YML053C	Putative protein of unknown function; green fluorescent protein (GFP)-fusion protein localizes to the cytoplasm and the nucleus; overexpression causes a cell cycle delay or arrest; YML053C is not an essential gene
YML089C	YML089C	Dubious open reading frame unlikely to encode a functional protein, based on available experimental and comparative sequence data; expression induced by calcium shortage
YML090W	YML090W	Dubious open reading frame unlikely to encode a protein, based on available experimental and comparative sequence data; partially overlaps the dubious ORF YML089C; exhibits growth defect on a non-fermentable (respiratory) carbon source
YML096W	YML096W	Putative protein of unknown function with similarity to asparagine synthetases; green fluorescent protein (GFP)-fusion protein localizes to the cytoplasm; YML096W is not an essential gene and partially overlaps the verified gene RAD10
YML100W-A	YML100W-A	Putative protein of unknown function; identified by gene-trapping, microarray-based expression analysis, and genome-wide homology searching
YML108W	YML108W	Putative protein of unknown function whose structure defines a new subfamily of the split beta-alpha-beta sandwiches; green fluorescent protein (GFP)-fusion protein localizes to the cytoplasm and nucleus; YML108W is not an essential gene
YML119W	YML119W	Putative protein of unknown function; YML119W is not an essential gene; potential Cdc28p substrate
YML122C	YML122C	Dubious open reading frame unlikely to encode a protein, based on available experimental and comparative sequence data
YMR007W	YMR007W	Dubious open reading frame unlikely to encode a protein, based on available experimental and comparative sequence data
YMR013W-A	YMR013W-A	Dubious open reading frame unlikely to encode a protein, based on available experimental and comparative sequence data; completely overlaps the characterized snoRNA gene snR73
YMR027W	YMR027W	Putative protein of unknown function; green fluorescent protein (GFP)-fusion protein localizes to the nucleus and cytoplasm; YMR027W is not an essential gene
YMR057C	YMR057C	Dubious open reading frame unlikely to encode a protein, based on available experimental and comparative sequence data; partially overlaps verified ORF AAC1
YMR084W	YMR084W	Putative protein of unknown function; YMR084W and adjacent ORF YMR085W are merged in related strains
YMR086C-A	YMR086C-A	Dubious open reading frame unlikely to encode a functional protein, based on available experimental and comparative sequence data
YMR090W	YMR090W	Putative protein of unknown function with similarity to DTDP-glucose 4,6-dehydratases; GFP-fusion protein localizes to the cytoplasm; up-regulated in response to the fungicide mancozeb; not essential for viability
YMR103C	YMR103C	Dubious open reading frame unlikely to encode a protein, based on available experimental and comparative sequence data
YMR122C	YMR122C	Dubious open reading frame unlikely to encode a functional protein, based on available experimental and comparative sequence data
YMR135W-A	YMR135W-A	Dubious open reading frame unlikely to encode a functional protein, based on available experimental and comparative sequence data
YMR172C-A	YMR172C-A	Dubious open reading frame unlikely to encode a protein, based on available experimental and comparative sequence data
YMR181C	YMR181C	Protein of unknown function; mRNA transcribed as part of a bicistronic transcript with a predicted transcriptional repressor RGM1/YMR182C; mRNA is destroyed by nonsense-mediated decay (NMD); YMR181C is not an essential gene
YMR187C	YMR187C	Putative protein of unknown function; YMR187C is not an essential gene
YMR193C-A	YMR193C-A	Dubious open reading frame unlikely to encode a functional protein, based on available experimental and comparative sequence data
YMR196W	YMR196W	Putative protein of unknown function; green fluorescent protein (GFP)-fusion protein localizes to the cytoplasm; YMR196W is not an essential gene
YMR230W-A	YMR230W-A	Putative protein of unknown function
YMR242W-A	YMR242W-A	Putative protein of unknown function
YMR244W	YMR244W	Putative protein of unknown function
YMR253C	YMR253C	Putative protein of unknown function; green fluorescent protein (GFP)-fusion protein localizes to the cytoplasm in a punctate pattern; YMR253C is not an essential gene
YMR254C	YMR254C	Dubious open reading frame unlikely to encode a protein, based on available experimental and comparative sequence data
YMR262W	YMR262W	Protein of unknown function; interacts weakly with Knr4p; YMR262W is not an essential gene
YMR265C	YMR265C	Putative protein of unknown function
YMR279C	YMR279C	Putative boron transporter involved in boron efflux and resistance; overexpression mutant but not null mutant displays boron tolerance phenotype; identified as a heat-induced gene in a high-throughout screen; YMR279C is not an essential gene; paralog of the efflux pump ATR1
YMR290W-A	YMR290W-A	Dubious open reading frame unlikely to encode a functional protein, based on available experimental and comparative sequence data; overlaps 5' end of essential HAS1 gene which encodes an ATP-dependent RNA helicase
YMR310C	YMR310C	Putative protein of unknown function; predicted to be involved in ribosome biogenesis; green fluorescent protein (GFP)-fusion protein localizes to the nucleus; YMR310C is not an essential gene
YMR315W-A	YMR315W-A	Putative protein of unknown function
YMR320W	YMR320W	Dubious open reading frame unlikely to encode a protein, based on available experimental and comparative sequence data
YMR321C	YMR321C	Putative protein of unknown function; proposed to be a palmitoylated membrane protein
YMR326C	YMR326C	Dubious open reading frame unlikely to encode a protein, based on available experimental and comparative sequence data; overlaps the telomere on the right arm of chromosome 13
YNL013C	YNL013C	Dubious open reading frame unlikely to encode a protein, based on available experimental and comparative sequence data; partially overlaps the verified ORF HEF3/YNL014W
YNL017C	YNL017C	Dubious open reading frame unlikely to encode a protein, based on available experimental and comparative sequence data; completely overlaps the tRNA ORF tI(AAU)N2
YNL019C	YNL019C	Putative protein of unknown function
YNL033W	YNL033W	Putative protein of unknown function
YNL034W	YNL034W	Putative protein of unknown function; YNL034W is not an essential gene
YNL035C	YNL035C	Putative protein of unknown function with similarity to proteins containing WD-40 domains; green fluorescent protein (GFP)-fusion protein localizes to the nucleus; YNL035C is not an essential gene
YNL040W	YNL040W	Putative protein of unknown function with strong similarity to alanyl-tRNA synthases from Eubacteria; green fluorescent protein (GFP)-fusion protein localizes to the cytoplasm; YNL040W is not an essential gene
YNL043C	YNL043C	Dubious open reading frame unlikely to encode a protein, based on available experimental and comparative sequence data; partially overlaps the verified gene YIP3/YNL044W
YNL046W	YNL046W	Putative protein of unknown function; expression depends on Swi5p; GFP-fusion protein localizes to the endoplasmic reticulum; deletion confers sensitivity to 4-(N-(S-glutathionylacetyl)amino) phenylarsenoxide (GSAO)
YNL050C	YNL050C	Putative protein of unknown function; YNL050c is not an essential gene
YNL058C	YNL058C	Putative protein of unknown function; green fluorescent protein (GFP)-fusion protein localizes to the vacuole; YNL058C is not an essential gene
YNL095C	YNL095C	Putative protein of unknown function predicted to contain a transmembrane domain; YNL095C is not an essential gene
YNL115C	YNL115C	Putative protein of unknown function; green fluorescent protein (GFP)-fusion protein localizes to mitochondria; YNL115C is not an essential gene
YNL143C	YNL143C	Dubious open reading frame unlikely to encode a protein, based on available experimental and comparative sequence data
YNL146W	YNL146W	Putative protein of unknown function; green fluorescent protein (GFP)-fusion protein localizes to the endoplasmic reticulum; YNL146W is not an essential gene
YNL174W	YNL174W	Dubious open reading frame unlikely to encode a protein, based on available experimental and comparative sequence data; overlaps the verified gene NOP13/YNL175C
YNL179C	YNL179C	Dubious open reading frame, unlikely to encode a protein; not conserved in closely related Saccharomyces species; deletion in cyr1 mutant results in loss of stress resistance
YNL184C	YNL184C	Dubious open reading frame unlikely to encode a protein, based on available experimental and comparative sequence data
YNL190W	YNL190W	Cell wall protein of unknown function; proposed role as a hydrophilin induced by osmotic stress; contains a putative GPI-attachment site
YNL193W	YNL193W	Putative protein of unknown function; exhibits a two-hybrid interaction with Yhr151cp in a large-scale analysis
YNL234W	YNL234W	Protein of unknown function with similarity to globins; has a functional heme-binding domain; mutant has aneuploidy tolerance; transcription induced by stress conditions; may be involved in glucose signaling or metabolism; regulated by Rgt1
YNL276C	YNL276C	Dubious open reading frame unlikely to encode a protein, based on available experimental and comparative sequence data; overlaps the verified gene MET2/YNL277W
YNL277W-A	YNL277W-A	Putative protein of unknown function
YNL285W	YNL285W	Dubious open reading frame unlikely to encode a functional protein, based on available experimental and comparative sequence data
YNL338W	YNL338W	Dubious open reading frame unlikely to encode a protein, based on available experimental and comparative sequence data; completely overlaps TEL14L-XC, which is Telomeric X element Core sequence on the left arm of Chromosome XIV
YNR014W	YNR014W	Putative protein of unknown function; expression is cell-cycle regulated, Azf1p-dependent, and heat-inducible
YNR042W	YNR042W	Dubious open reading frame unlikely to encode a protein, based on available experimental and comparative sequence data; completely overlaps verified gene COQ2
YNR061C	YNR061C	Putative protein of unknown function
YNR068C	YNR068C	Putative protein of unknown function
YNR071C	YNR071C	Putative protein of unknown function
YNR077C	YNR077C	Protein of unknown function, abundance changes with carbon source
YOL013W-A	YOL013W-A	Putative protein of unknown function; identified by SAGE
YOL014W	YOL014W	Putative protein of unknown function
YOL019W	YOL019W	Protein of unknown function; green fluorescent protein (GFP)-fusion protein localizes to the cell periphery and vacuole
YOL024W	YOL024W	Putative protein of unknown function; predicted to have thiol-disulfide oxidoreductase active site
YOL029C	YOL029C	Putative protein of unknown function; identified as interacting with Hsc82p and Hsp82p in high-throughput two-hybrid screens
YOL035C	YOL035C	Dubious open reading frame unlikely to encode a functional protein, based on available experimental and comparative sequence data
YOL038C-A	YOL038C-A	Putative protein of unknown function; identified by SAGE analysis
YOL050C	YOL050C	Dubious open reading frame unlikely to encode a protein, based on available experimental and comparative sequence data; overlaps verified gene GAL11; deletion confers sensitivity to 4-(N-(S-glutathionylacetyl)amino) phenylarsenoxide (GSAO)
YOL075C	YOL075C	Putative ABC transporter
YOL106W	YOL106W	Dubious open reading frame unlikely to encode a functional protein, based on available experimental and comparative sequence data
YOL107W	YOL107W	Putative protein of unknown function; green fluorescent protein (GFP)-fusion protein localizes to the cytoplasm and colocalizes in a punctate pattern with the early golgi/COPI vesicles; YOL107W is not an essential protein
YOL118C	YOL118C	Dubious open reading frame unlikely to encode a functional protein, based on available experimental and comparative sequence data
YOL131W	YOL131W	Putative protein of unknown function
YOL153C	YOL153C	Hypothetical protein
YOL160W	YOL160W	Dubious open reading frame unlikely to encode a protein, based on available experimental and comparative sequence data
YOL162W	YOL162W	Putative protein of unknown function; member of the Dal5p subfamily of the major facilitator family
YOL163W	YOL163W	Putative protein of unknown function; member of the Dal5p subfamily of the major facilitator family
YOL166C	YOL166C	Dubious open reading frame unlikely to encode a functional protein, based on available experimental and comparative sequence data
YOR019W	YOR019W	Protein of unknown function that may interact with ribosomes, based on co-purification experiments
YOR032W-A	YOR032W-A	Identified by gene-trapping, microarray-based expression analysis, and genome-wide homology searching
YOR050C	YOR050C	Dubious open reading frame unlikely to encode a protein, based on available experimental and comparative sequence data; null mutation is viable
YOR053W	YOR053W	Dubious open reading frame unlikely to encode a protein, based on available experimental and comparative sequence data; partially overlaps the verified gene VHS3/YOR054C
YOR062C	YOR062C	Protein of unknown function; similar to YKR075Cp and Reg1p; expression regulated by glucose and Rgt1p; GFP-fusion protein is induced in response to the DNA-damaging agent MMS
YOR072W	YOR072W	Dubious open reading frame unlikely to encode a protein, based on experimental and comparative sequence data; partially overlaps the dubious gene YOR072W-A; diploid deletion strains are methotrexate, paraquat and wortmannin sensitive
YOR082C	YOR082C	Dubious open reading frame unlikely to encode a protein, based on experimental and comparative sequence data; partially overlaps the verified gene YOR083W
YOR102W	YOR102W	Dubious open reading frame, unlikely to encode a functional protein; extensively overlaps essential OST2 gene encoding a subunit of the ER lumen oligosaccharyltransferase complex
YOR111W	YOR111W	Putative protein of unknown function
YOR131C	YOR131C	Putative protein of unknown function; non-essential gene; overexpression causes a cell cycle delay or arrest
YOR139C	YOR139C	Dubious open reading frame unlikely to encode a protein, based on available experimental and comparative sequence data; partially overlaps the verified ORF SFL1/YOR140W
YOR186W	YOR186W	Putative protein of unknown function; proper regulation of expression during heat stress is sphingolipid-dependent
YOR200W	YOR200W	Dubious open reading frame unlikely to encode a protein, based on available experimental and comparative sequence data; partially overlaps the verified ORF MRM1/YOR201c
YOR203W	YOR203W	Dubious open reading frame unlikely to encode a protein, based on available experimental and comparative sequence data; overlaps 5' end of essential DED1 gene required for translation initiation
YOR248W	YOR248W	Dubious open reading frame unlikely to encode a functional protein, based on available experimental and comparative sequence data
YOR268C	YOR268C	Putative protein of unknown function; sporulation is abnormal in homozygous diploid; YOR268C is not an essential gene
YOR289W	YOR289W	Putative protein of unknown function; transcription induced by the unfolded protein response; green fluorescent protein (GFP)-fusion protein localizes to both the cytoplasm and the nucleus
YOR292C	YOR292C	Putative protein of unknown function; green fluorescent protein (GFP)-fusion protein localizes to the vacuole; YOR292C is not an essential gene
YOR296W	YOR296W	Putative protein of unknown function; green fluorescent protein (GFP)-fusion protein localizes to the cytoplasm; expressed during copper starvation; YOR296W is not an essential gene
YOR300W	YOR300W	Dubious open reading frame, unlikely to encode a protein; overlaps with verified gene BUD7/YOR299W; mutation affects bipolar budding and bud site selection, though phenotype could be due to the mutation's effects on BUD7
YOR314W	YOR314W	Dubious open reading frame unlikely to encode a protein, based on available experimental and comparative sequence data
YOR318C	YOR318C	Dubious open reading frame unlikely to encode a protein, based on available experimental and comparative sequence data; transcript is predicted to be spliced but there is no evidence that it is spliced in vivo
YOR338W	YOR338W	Putative protein of unknown function; YOR338W transcription is regulated by Azf1p and its transcript is a specific target of the G protein effector Scp160p; identified as being required for sporulation in a high-throughput mutant screen
YOR365C	YOR365C	Putative protein of unknown function; YOR365C is not an essential protein
YOR366W	YOR366W	Dubious open reading frame unlikely to encode a protein, based on available experimental and comparative sequence data; partially overlaps the uncharacterized ORF YOR365C
YOR385W	YOR385W	Putative protein of unknown function; green fluorescent protein (GFP)-fusion protein localizes to the cytoplasm; YOR385W is not an essential gene
YOR387C	YOR387C	Putative protein of unknown function; regulated by the metal-responsive Aft1p transcription factor; highly inducible in zinc-depleted conditions; localizes to the soluble fraction
YOR389W	YOR389W	Putative protein of unknown function; expression regulated by copper levels
YPL025C	YPL025C	Dubious open reading frame unlikely to encode a protein, based on available experimental and comparative sequence data
YPL034W	YPL034W	Putative protein of unknown function; YPL034W is not essential gene
YPL062W	YPL062W	Dubious open reading frame unlikely to encode a protein, based on available experimental and comparative sequence data; YPL062W is not an essential gene; homozygous diploid mutant shows a decrease in glycogen accumulation
YPL068C	YPL068C	Protein of unknown function; green fluorescent protein (GFP)-fusion protein localizes to the nucleus and is induced in response to the DNA-damaging agent MMS
YPL071C	YPL071C	Putative protein of unknown function; green fluorescent protein (GFP)-fusion protein localizes to both the cytoplasm and the nucleus
YPL080C	YPL080C	Dubious open reading frame unlikely to encode a protein, based on available experimental and comparative sequence data
YPL113C	YPL113C	Glyoxylate reductase; acts on glyoxylate and hydroxypyruvate substrates; YPL113C is not an essential gene
YPL136W	YPL136W	Dubious open reading frame unlikely to encode a protein, based on available experimental and comparative sequence data; completely overlaps the verified gene GIP3/YPL137C
YPL191C	YPL191C	Putative protein of unknown function; diploid deletion strain exhibits high budding index; green fluorescent protein (GFP)-fusion protein localizes to the cytoplasm
YPL197C	YPL197C	Dubious open reading frame unlikely to encode a protein, based on experimental and comparative sequence data; partially overlaps the ribosomal gene RPB7B
YPL199C	YPL199C	Putative protein of unknown function, predicted to be palmitoylated
YPL216W	YPL216W	Putative protein of unknown function; YPL216W is not an essential gene
YPL229W	YPL229W	Putative protein of unknown function; green fluorescent protein (GFP)-fusion protein localizes to the cytoplasm; YPL229W is not an essential gene
YPL247C	YPL247C	Putative protein of unknown function; green fluorescent protein (GFP)-fusion protein localizes to the cytoplasm and nucleus; similar to the petunia WD repeat protein an11; overexpression causes a cell cycle delay or arrest
YPL251W	YPL251W	Dubious open reading frame unlikely to encode a functional protein, based on available experimental and comparative sequence data; partially overlaps 5' end of the verified, essential gene YAH1/YPL252C
YPL257W	YPL257W	Putative protein of unknown function; homozygous diploid deletion strain exhibits low budding index; physically interacts with Hsp82p; YPL257W is not an essential gene
YPL264C	YPL264C	Putative membrane protein of unknown function; physically interacts with Hsp82p; YPL264C is not an essential gene
YPL277C	YPL277C	Putative protein of unknown function; localized to the membranes; gene expression regulated by copper levels
YPP1	YGR198W	Cargo-transport protein involved in endocytosis; interacts with phosphatidylinositol-4-kinase Stt4; GFP-fusion protein localizes to the cytoplasm; YGR198W is an essential gene
YPQ1	YOL092W	Putative protein of unknown function; predicted to contain six transmembrane domains and is 58% similar to the uncharacterized ORF YBR147W
YPR002C-A	YPR002C-A	Dubious open reading frame unlikely to encode a protein, based on available experimental and comparative sequence data; completely overlaps the Ty1 long terminal repeat, YPRWdelta12
YPR011C	YPR011C	Putative transporter, member of the mitochondrial carrier family; the authentic, non-tagged protein is detected in highly purified mitochondria in high-throughput studies
YPR012W	YPR012W	Dubious open reading frame unlikely to encode a protein, based on available experimental and comparative sequence data; YPR012W is not an essential gene
YPR027C	YPR027C	Putative protein of unknown function
YPR038W	YPR038W	Dubious open reading frame unlikely to encode a protein, based on available experimental and comparative sequence data; partially overlaps verified gene YPR037C; null mutant displays increased levels of spontaneous Rad52p foci
YPR039W	YPR039W	Dubious open reading frame unlikely to encode a protein, based on available experimental and comparative sequence data; partially overlaps the verified non essential genes ERV2/YPR037C and TIP41/YPR040W
YPR064W	YPR064W	Dubious open reading frame unlikely to encode a functional protein, based on available experimental and comparative sequence data
YPR127W	YPR127W	Protein of unknown function, differentially expressed during alcoholic fermentation; expression activated by transcription factor YRM1/YOR172W; green fluorescent protein (GFP)-fusion protein localizes to both the cytoplasm and the nucleus
YPR142C	YPR142C	Dubious open reading frame unlikely to encode a protein, based on available experimental and comparative sequence data; partially overlaps the verified ORF RRP15, which is required for ribosomal RNA processing
YPR150W	YPR150W	Dubious open reading frame unlikely to encode a protein, based on available experimental and comparative sequence data; partially overlaps the verified gene SUE1/YPR151C
YPR174C	YPR174C	Protein of unknown function; green fluorescent protein (GFP)-fusion protein localizes to the nuclear periphery; potential Cdc28p substrate; binds phosphatidylinositols and phosphatidylethanolamine in a large-scale study
YPR195C	YPR195C	Dubious open reading frame unlikely to encode a protein, based on available experimental and comparative sequence data
YPR196W	YPR196W	Putative maltose activator
YPR202W	YPR202W	Putative protein of unknown function with similarity to telomere-encoded helicases; YPR202W is not an essential gene; transcript is predicted to be spliced but there is no evidence that it is spliced in vivo
YPR203W	YPR203W	Putative protein of unknown function
YSY6	YBR162W-A	Protein whose expression suppresses a secretory pathway mutation in E. coli; has similarity to the mammalian RAMP4 protein involved in secretion
YTP1	YNL237W	Probable type-III integral membrane protein of unknown function, has regions of similarity to mitochondrial electron transport proteins
ZRG8	YER033C	Protein of unknown function; authentic, non-tagged protein is detected in highly purified mitochondria in high-throughput studies; GFP-fusion protein is localized to the cytoplasm; transcription induced under conditions of zinc deficiency
ZTA1	YBR046C	NADPH-dependent quinone reductase, GFP-tagged protein localizes to the cytoplasm and nucleus; has similarity to E. coli quinone oxidoreductase and to human zeta-crystallin
Lipid metabolism
ABP1	YCR088W	Actin-binding protein of the cortical actin cytoskeleton, important for activation of the Arp2/3 complex that plays a key role actin in cytoskeleton organization
ACB1	YGR037C	Acyl-CoA-binding protein, transports newly synthesized acyl-CoA esters from fatty acid synthetase (Fas1p-Fas2p) to acyl-CoA-consuming processes; subject to starvation-induced, Grh1p-mediated unconventional secretion
ADK1	YDR226W	Adenylate kinase, required for purine metabolism; localized to the cytoplasm and the mitochondria; lacks cleavable signal sequence
ALR2	YFL050C	Probable Mg(2+) transporter; overexpression confers increased tolerance to Al(3+) and Ga(3+) ions; plays a role in regulating Ty1 transposition
ANT1	YPR128C	Peroxisomal adenine nucleotide transporter; involved in beta-oxidation of medium-chain fatty acid; required for peroxisome proliferation
ARE1	YCR048W	Acyl-CoA:sterol acyltransferase, isozyme of Are2p; endoplasmic reticulum enzyme that contributes the major sterol esterification activity in the absence of oxygen
ARE2	YNR019W	Acyl-CoA:sterol acyltransferase, isozyme of Are1p; endoplasmic reticulum enzyme that contributes the major sterol esterification activity in the presence of oxygen
ATG20	YDL113C	Sorting nexin family member required for the cytoplasm-to-vacuole targeting (Cvt) pathway and for endosomal sorting; has a Phox homology domain that binds phosphatidylinositol-3-phosphate; interacts with Snx4p; potential Cdc28p substrate
AUR1	YKL004W	Phosphatidylinositol:ceramide phosphoinositol transferase (IPC synthase), required for sphingolipid synthesis; can mutate to confer aureobasidin A resistance
BCP1	YDR361C	Essential protein involved in nuclear export of Mss4p, which is a lipid kinase that generates phosphatidylinositol 4,5-biphosphate and plays a role in actin cytoskeleton organization and vesicular transport
BPH1	YCR032W	PProtein homologous to human Chediak-Higashi syndrome and murine Beige proteins, which are implicated in disease syndromes due to defective lysosomal trafficking; mutant phenotype and genetic interactions suggest a role in protein sorting
BPL1	YDL141W	Biotin:apoprotein ligase, covalently modifies proteins with the addition of biotin, required for acetyl-CoA carboxylase (Acc1p) holoenzyme formation
BRE5	YNR051C	Ubiquitin protease cofactor, forms deubiquitination complex with Ubp3p that coregulates anterograde and retrograde transport between the endoplasmic reticulum and Golgi compartments; null is sensitive to brefeldin A
BSP1	YPR171W	Adapter that links synaptojanins Inp52p and Inp53p to the cortical actin cytoskeleton
CAB1	YDR531W	Pantothenate kinase (ATP:D-pantothenate 4'-phosphotransferase, EC 2.7.1.33); catalyzes the first committed step in the universal biosynthetic pathway for synthesis of coenzyme A (CoA); transcriptionally regulated by Upc2p via a sterol response element
CAX4	YGR036C	Dolichyl pyrophosphate (Dol-P-P) phosphatase with a luminally oriented active site in the ER, cleaves the anhydride linkage in Dol-P-P, required for Dol-P-P-linked oligosaccharide intermediate synthesis and protein N-glycosylation
CCT4	YDL143W	Subunit of the cytosolic chaperonin Cct ring complex, related to Tcp1p, required for the assembly of actin and tubulins in vivo
CHO1	YER026C	Phosphatidylserine synthase, functions in phospholipid biosynthesis; catalyzes the reaction CDP-diaclyglycerol + L-serine = CMP + L-1-phosphatidylserine, transcriptionally repressed by myo-inositol and choline
CIN8	YEL061C	Kinesin motor protein involved in mitotic spindle assembly and chromosome segregation
CKI1	YLR133W	Choline kinase, catalyzing the first step in phosphatidylcholine synthesis via the CDP-choline (Kennedy pathway); exhibits some ethanolamine kinase activity contributing to phosphatidylethanolamine synthesis via the CDP-ethanolamine pathway
CLA4	YNL298W	Cdc42p-activated signal transducing kinase of the PAK (p21-activated kinase) family, along with Ste20p and Skm1p; involved in septin ring assembly, vacuole inheritance, cytokinesis, sterol uptake regulation; phosphorylates Cdc3p and Cdc10p
COQ6	YGR255C	Putative flavin-dependent monooxygenase; involved in ubiquinone (Coenzyme Q) biosynthesis; localizes to the matrix face of the mitochondrial inner membrane in a large complex with other ubiquinone biosynthetic enzymes; human COX6 can rescue a yeast cox6 mutant and is implicated in steroid-resistant nephrotic syndrome (SRNS)
CPT1	YNL130C	Cholinephosphotransferase, required for phosphatidylcholine biosynthesis and for inositol-dependent regulation of EPT1 transcription
CSH1	YBR161W	Probable catalytic subunit of a mannosylinositol phosphorylceramide (MIPC) synthase, forms a complex with probable regulatory subunit Csg2p; function in sphingolipid biosynthesis is overlapping with that of Sur1p
CYB5	YNL111C	Cytochrome b5, involved in the sterol and lipid biosynthesis pathways; acts as an electron donor to support sterol C5-6 desaturation
DCI1	YOR180C	Peroxisomal protein; identification as a delta(3,5)-delta(2,4)-dienoyl-CoA isomerase involved in fatty acid metabolism is disputed
DDP1	YOR163W	Polyphosphate phosphatase; hydrolyzes diphosphorylated inositol polyphosphates and diadenosine polyphosphates; has high specificity for diadenosine hexa- and pentaphosphates; exhibits endopolyphosphatase activity with a high affinity for polyphosphates, an activity also observed for its human DIPP homologs; member of the MutT family of nucleotide hydrolases
DFR1	YOR236W	Dihydrofolate reductase, part of the dTTP biosynthetic pathway, involved in folate metabolism, possibly required for mitochondrial function
DJP1	YIR004W	Cytosolic J-domain-containing protein, required for peroxisomal protein import and involved in peroxisome assembly, homologous to E. coli DnaJ
DPL1	YDR294C	Dihydrosphingosine phosphate lyase, regulates intracellular levels of sphingolipid long-chain base phosphates (LCBPs), degrades phosphorylated long chain bases, prefers C16 dihydrosphingosine-l-phosphate as a substrate
DPP1	YDR284C	Diacylglycerol pyrophosphate (DGPP) phosphatase, zinc-regulated vacuolar membrane-associated lipid phosphatase, dephosphorylates DGPP to phosphatidate (PA) and Pi, then PA to diacylglycerol; involved in lipid signaling and cell metabolism
ECI1	YLR284C	Peroxisomal delta3,delta2-enoyl-CoA isomerase, hexameric protein that converts 3-hexenoyl-CoA to trans-2-hexenoyl-CoA, essential for the beta-oxidation of unsaturated fatty acids, oleate-induced
ECM22	YLR228C	Sterol regulatory element binding protein, regulates transcription of sterol biosynthetic genes; contains Zn[2]-Cys[6] binuclear cluster; homologous to Upc2p; relocates from intracellular membranes to perinuclear foci on sterol depletion
EEB1	YPL095C	Acyl-coenzymeA:ethanol O-acyltransferase responsible for the major part of medium-chain fatty acid ethyl ester biosynthesis during fermentation; possesses short-chain esterase activity; may be involved in lipid metabolism and detoxification
EHT1	YBR177C	Acyl-coenzymeA:ethanol O-acyltransferase that plays a minor role in medium-chain fatty acid ethyl ester biosynthesis; possesses short-chain esterase activity; localizes to lipid particles and the mitochondrial outer membrane
ELO2	YCR034W	Fatty acid elongase, involved in sphingolipid biosynthesis; acts on fatty acids of up to 24 carbons in length; mutations have regulatory effects on 1,3-beta-glucan synthase, vacuolar ATPase, and the secretory pathway
ELO3	YLR372W	Elongase, involved in fatty acid and sphingolipid biosynthesis; synthesizes very long chain 20-26-carbon fatty acids from C18-CoA primers; involved in regulation of sphingolipid biosynthesis
ERG10	YPL028W	Acetyl-CoA C-acetyltransferase (acetoacetyl-CoA thiolase), cytosolic enzyme that transfers an acetyl group from one acetyl-CoA molecule to another, forming acetoacetyl-CoA; involved in the first step in mevalonate biosynthesis
ERG12	YMR208W	Mevalonate kinase, acts in the biosynthesis of isoprenoids and sterols, including ergosterol, from mevalonate
ERG13	YML126C	3-hydroxy-3-methylglutaryl-CoA (HMG-CoA) synthase, catalyzes the formation of HMG-CoA from acetyl-CoA and acetoacetyl-CoA; involved in the second step in mevalonate biosynthesis
ERG20	YJL167W	Farnesyl pyrophosphate synthetase, has both dimethylallyltranstransferase and geranyltranstransferase activities; catalyzes the formation of C15 farnesyl pyrophosphate units for isoprenoid and sterol biosynthesis
[truncated: 1,509 more rows]

## Sheet: 5-9_Indegree
Gene name	ORF Name	Description
Carbohydrate and energy metabolism
[truncated: 625 more rows]

## Sheet: 10-25_InDegree
Gene name	ORF Name	Description
[truncated: 162 more rows]
