# Supplementary material for: Assessing regulatory features of the current transcriptional network of Saccharomyces cerevisiae
Source: Sci Rep. 2020 Oct 20;10:17744. doi: 10.1038/s41598-020-74043-7 (PMC7575604; doi:10.1038/s41598-020-74043-7)
Supplement: Supplementary file 4 — Supplementary Information 4. [file 41598_2020_74043_MOESM4_ESM.zip › FunctionalAnalysis_yeast2019-BE_OutDegree.ods]

## Sheet: 25TFs-MoreOutDegree
TF	Outdegree	Description	Biological Function			Statistics
CBF1	622	Dual function helix-loop-helix protein; binds the motif CACRTG present at several sites including MET gene promoters and centromere DNA element I (CDEI); affects nucleosome positioning at this motif; associates with other transcription factors such as Met4p and Isw1p to mediate transcriptional activation or repression; associates with kinetochore proteins and required for efficient chromosome seg…	Acts with other TFs...dual function	Ubiquous		Cell-cycle	6
RAP1	573	DNA-binding protein involved in either activation or repression of transcription, depending on binding site context; also binds telomere sequences and plays a role in telomeric position effect (silencing) and telomere structure	Ribosomal biogenesis (and many others...)	Ubiquous		Lipid metabolism	2
FHL1	199	Regulator of ribosomal protein (RP) transcription; has forkhead associated domain that binds phosphorylated proteins; recruits coactivator Ifh1p or corepressor Crf1p to RP gene promoters; also has forkhead DNA-binding domain though in vitro DNA binding assays give inconsistent results; computational analyses suggest it binds DNA directly at highly active RP genes and indirectly through Rap1p moti…	Ribosomal biogenesis ; cell cycle	Ubiquous		Amino acid metabolism	2
SFP1	187	Transcription factor that controls expression of ribosome biogenesis genes in response to nutrients and stress, regulates G2/M transitions during mitotic cell cycle and DNA-damage response, modulates cell size; regulated by TORC1 and Mrs6p; can form the [ISP+] prion	Ribosomal biogenesis / cell size	Ubiquous		Stress response	9
IFH1	126	Coactivator that regulates transcription of ribosomal protein (RP) genes; recruited to RP gene promoters during optimal growth conditions via Fhl1p; subunit of CURI, a complex that coordinates RP production and pre-rRNA processing	Ribosomal biogenesis (and many others...)	Ubiquous		Ubiquous	5
INO4	183	Transcription factor required for derepression of inositol-choline-regulated genes involved in phospholipid synthesis; forms a complex, with Ino2p, that binds the inositol-choline-responsive element through a basic helix-loop-helix domain	Lipid metabolism	Lipid metabolism		Hypoxia	1
INO2	172	Transcription factor; component of the heteromeric Ino2p/Ino4p basic helix-loop-helix transcription activator that binds inositol/choline-responsive elements (ICREs), required for derepression of phospholipid biosynthetic genes in response to inositol depletion	Lipid metabolism	Lipid metabolism		Total	25
IXR1	202	Transcriptional repressor that regulates hypoxic genes during normoxia; involved in the aerobic repression of genes such as COX5b, TIR1, and HEM13; binds DNA intrastrand cross-links formed by cisplatin; HMG (high mobility group box) domain containing protein which binds and bends cisplatin-modified DNA, blocking excision repair	Hypoxia	Hypoxia
GCN4	517	Basic leucine zipper (bZIP) transcriptional activator of amino acid biosynthetic genes in response to amino acid starvation; expression is tightly regulated at both the transcriptional and translational levels	amino acid metabolism / unfolded protein response	Amino acid metabolism
MET32	336	Zinc-finger DNA-binding transcription factor; involved in transcriptional regulation of the methionine biosynthetic genes; targets strong transcriptional activator Met4p to promoters of sulfur metabolic genes; feedforward loop exists in the regulation of genes controlled by Met4p and Met32p	Methionine and sulfur metabolism	Amino acid metabolism
MSN2	905	Transcriptional activator related to Msn4p; activated in stress conditions, which results in translocation from the cytoplasm to the nucleus; binds DNA at stress response elements of responsive genes, inducing gene expression	Stress	Stress response
MSN4	395	Transcriptional activator related to Msn2p; activated in stress conditions, which results in translocation from the cytoplasm to the nucleus; binds DNA at stress response elements of responsive genes, inducing gene expression	Stress	Stress response
YAP1	297	Basic leucine zipper (bZIP) transcription factor required for oxidative stress tolerance; activated by H2O2 through the multistep formation of disulfide bonds and transit from the cytoplasm to the nucleus; mediates resistance to cadmium	oxidative stress	Stress response
YRR1	220	Zn2-Cys6 zinc-finger transcription factor; activates genes involved in multidrug resistance; paralog of Yrm1p, acting on an overlapping set of target genes	Multidrug resistance	Stress response
CIN5	203	Basic leucine zipper (bZIP) transcription factor of the yAP-1 family; physically interacts with the Tup1-Cyc8 complex and recruits Tup1p to its targets; mediates pleiotropic drug resistance and salt tolerance; nuclearly localized under oxidative stress and sequestered in the cytoplasm by Lot6p under reducing conditions	salt and oxidative stress	Stress response
RPN4	181	Transcription factor that stimulates expression of proteasome genes; Rpn4p levels are in turn regulated by the 26S proteasome in a negative feedback control mechanism; RPN4 is transcriptionally regulated by various stress responses; relative distribution to the nucleus increases upon DNA replication stress	Proteasome under stress	Stress response
PDR1	172	Zinc cluster protein that is a master regulator involved in recruiting other zinc cluster proteins to pleiotropic drug response elements (PDREs) to fine tune the regulation of multidrug resistance genes	Multidrug resistance	Stress response
SKN7	152	Nuclear response regulator and transcription factor; physically interacts with the Tup1-Cyc8 complex and recruits Tup1p to its targets; part of a branched two-component signaling system; required for optimal induction of heat-shock genes in response to oxidative stress; involved in osmoregulation	oxidative stress	Stress response
HSF1	138	Trimeric heat shock transcription factor, activates multiple genes in response to stresses that include hyperthermia; recognizes variable heat shock elements (HSEs) consisting of inverted NGAAN repeats; posttranslationally regulated	Heat shock factor	Stress response
STE12	942	Transcription factor that is activated by a MAP kinase signaling cascade, activates genes involved in mating or pseudohyphal/invasive growth pathways; cooperates with Tec1p transcription factor to regulate genes specific for invasive growth	mating/pseudohyphal growth	Cell-cycle
SOK2	364	Nuclear protein that plays a regulatory role in the cyclic AMP (cAMP)-dependent protein kinase (PKA) signal transduction pathway; negatively regulates pseudohyphal differentiation; homologous to several transcription factors	Cell-cycle /pseudohyphal growth	Cell-cycle
TEC1	311	Transcription factor required for full Ty1 expression, Ty1-mediated gene activation, and haploid invasive and diploid pseudohyphal growth; TEA/ATTS DNA-binding domain family member	filamentation	Cell-cycle
FKH1	290	Forkhead family transcription factor with a minor role in the expression of G2/M phase genes; negatively regulates transcriptional elongation; positive role in chromatin silencing at HML and HMR; regulates donor preference during switching	Cell-cycle	Cell-cycle
SWI4	175	DNA binding component of the SBF complex (Swi4p-Swi6p), a transcriptional activator that in concert with MBF (Mbp1-Swi6p) regulates late G1-specific transcription of targets including cyclins and genes required for DNA synthesis and repair	Cell-cycle	Cell-cycle
NDT80	169	Meiosis-specific transcription factor; required for exit from pachytene and for full meiotic recombination; activates middle sporulation genes	Cell-cycle	Cell-cycle

## Sheet: 25TFs-LessOutDegree
TF	Outdegree	Description	Biological Function			Statistics
STB4	3	Protein that binds Sin3p in a two-hybrid assay; contains a Zn(II)2Cys6 zinc finger domain characteristic of DNA-binding proteins; computational analysis suggests a role in regulation of expression of genes encoding transporters	Unknown function	Unknown function		Amino acid metabolism	1
YJL206C	1	Putative protein of unknown function; similar to transcriptional regulators from the Zn[2]-Cys[6] binuclear cluster protein family; mRNA is weakly cell cycle regulated, peaking in S phase; induced rapidly upon MMS treatment	Unknown function	Unknown function		Sulphite metabolism	1
HMS2	1	Protein with similarity to heat shock transcription factors; overexpression suppresses the pseudohyphal filamentation defect of a diploid mep1 mep2 homozygous null mutant	Unknown function	Unknown function		Nucleotide metabolism	2
PPR1	3	Zinc finger transcription factor containing a Zn(2)-Cys(6) binuclear cluster domain, positively regulates transcription of genes involved in uracil biosynthesis; activity may be modulated by interaction with Tup1p	Nucleotide metabolism	Nucleotide metabolism		Unknown function	3
URC2	2	Putative Zn(II)2Cys6 motif containing transcription factor; non-essential gene identified in a screen for mutants with increased levels of rDNA transcription; similar to S. kluyveri Urc2p involved in uracil catabolism	Nucleotide metabolism	Nucleotide metabolism		Cell cycle	5
GZF3	3	GATA zinc finger protein; negatively regulates nitrogen catabolic gene expression by competing with Gat1p for GATA site binding;	Nitrogen metabolism	Nitrogen metabolism		Stress response	4
FZF1	2	Transcription factor involved in sulfite metabolism, sole identified regulatory target is SSU1, overexpression suppresses sulfite-sensitivity of many unrelated mutants due to hyperactivation of SSU1, contains five zinc fingers	Sulphite metabolism	Sulphite metabolism		Alternative carbon source metabolism	8
CHA4	2	DNA binding transcriptional activator, mediates serine/threonine activation of the catabolic L-serine (L-threonine) deaminase (CHA1); Zinc-finger protein with Zn[2]-Cys[6] fungal-type binuclear cluster domain	Amino acid metabolism	Amino acid metabolism		Nitrogen metabolism	1
AZF1	2	Zinc-finger transcription factor, involved in induction of CLN3 transcription in response to glucose; genetic and physical interactions indicate a possible role in mitochondrial transcription or genome maintenance	Alternative carbon source metabolism	Alternative carbon source metabolism		Total	25
GAL80	2	Transcriptional regulator involved in the repression of GAL genes in the absence of galactose; inhibits transcriptional activation by Gal4p; inhibition relieved by Gal3p or Gal1p binding	Alternative carbon source metabolism	Alternative carbon source metabolism
RSF2	2	Zinc-finger protein; involved in transcriptional control of both nuclear and mitochondrial genes, many of which specify products required for glycerol-based growth, respiration, and other functions	Alternative carbon source metabolism	Alternative carbon source metabolism
MIG2	2	Protein containing zinc fingers, involved in repression, along with Mig1p, of SUC2 (invertase) expression by high levels of glucose; binds to Mig1p-binding sites in SUC2 promoter	Alternative carbon source metabolism	Alternative carbon source metabolism
ACA1	1	Basic leucine zipper (bZIP) transcription factor of the ATF/CREB family, may regulate transcription of genes involved in utilization of non-optimal carbon sources	Alternative carbon source metabolism	Alternative carbon source metabolism
MAL63	1	MAL-activator protein; transcription factor; part of the complex locus MAL6, plays a positive role in the regulation of maltose fermentation	Alternative carbon source metabolism	Alternative carbon source metabolism
RTG2	1	Sensor of mitochondrial dysfunction; regulates the subcellular location of Rtg1p and Rtg3p, transcriptional activators of the retrograde (RTG) and TOR pathways	Alternative carbon source metabolism	Alternative carbon source metabolism
USV1	1	Putative transcription factor containing a C2H2 zinc finger; mutation affects transcriptional regulation of genes involved in growth on non-fermentable carbon sources, response to salt stress and cell wall biosynthesis	Alternative carbon source metabolism	Alternative carbon source metabolism
RDS1	3	Zinc cluster transcription factor involved in conferring resistance to cycloheximide	Multidrug resistance	Stress response
YAP3	2	basic leucine zipper (bZIP) transcription factor	Stress response	Stress response
HAA1	2	Transcriptional activator involved in adaptation to weak acid stress; activates transcription of TPO2, YRO2, and other genes encoding membrane stress proteins	Weak acid stress	Stress response
RDR1	1	Transcriptional repressor involved in the control of multidrug resistance; negatively regulates expression of the PDR5 gene; member of the Gal4p family of zinc cluster proteins	Multidrug resistance	Stress response
IME1	3	Master regulator of meiosis that is active only during meiotic events, activates transcription of early meiotic genes through interaction with Ume6p, degraded by the 26S proteasome following phosphorylation by Ime2p	Cell cycle	Cell cycle
KAR4	3	Transcription factor required for response to pheromones; also required during meiosis	Cell cycle	Cell cycle
NDD1	2	Transcriptional activator essential for nuclear division; localized to the nucleus; essential component of the mechanism that activates the expression of a set of late-S-phase-specific genes	Cell cycle	Cell cycle
TBF1	2	Telobox-containing general regulatory factor; binds TTAGGG repeats within subtelomeric anti-silencing regions (STARs), blocking silent chromatin propagation; binds majority of snoRNA gene promoters, required for full snoRNA expression	Cell cycle	Cell cycle
WTM1	1	Transcriptional modulator involved in regulation of meiosis, silencing, and expression of RNR genes; required for nuclear localization of the ribonucleotide reductase small subunit Rnr2p and Rnr4p; contains WD repeats	Cell cycle	Cell cycle
